# Supplementary material for: Crystal structure and Hirshfeld surface analysis of 4,5-di­bromo-2-(4-meth­oxy­phen­yl)-2,3,4,4a,5,6,7,7a-octa­hydro-1H-4,6-ep­oxy-1H-cyclo­penta­[c]pyridin-1-one
Source: Acta Crystallogr E Crystallogr Commun. 2021 Apr 16;77(Pt 5):532–6. doi: 10.1107/S2056989021003273 (PMC8100279; doi:10.1107/S2056989021003273)
Supplement: Supplementary file 1 [file e-77-00532-sup1.cif]

##############################################################################
#                                                                            #
# This CIF contains the data in a paper accepted for publication in          #
# Acta Crystallographica Section E. It conforms to the requirements of       #
# Notes for Authors for Acta Crystallographica Section E, and has been       #
# peer reviewed under the auspices of the IUCr Commission on Journals.       #
#                                                                            #
# Full details of the Crystallographic Information File format               #
# are given in the paper "The Crystallographic Information File (CIF):       #
# a New Standard Archive File for Crystallography" by S. R. Hall, F. H.      #
# Allen and I. D. Brown [Acta Cryst. (1991), A47, 655-685].                  #
#                                                                            #
# The current version of the core CIF dictionary is obtainable from          #
# ftp://ftp.iucr.org/pub/cif_core.dic.                                       #
#                                                                            #
# Software is freely available for graphical display of the structure(s)     #
# in this CIF. For information consult the CIF software page                 #
# http://www.iucr.org/resources/cif/software.                                #
#                                                                            #
# This file may be used for bona fide research purposes within the           #
# scientific community so long as proper attribution is given to the journal # 
# article from which it was obtained.                                        #
#                                                                            #
##############################################################################
data_I
_audit_creation_method     'SHELXL-2018/3'
_journal_date_recd_electronic     2021-03-12
_journal_date_accepted     2021-03-26
_journal_name_full     'Acta Crystallographica, Section E'
_journal_year     2021
_journal_volume     77
_journal_issue      5
_journal_page_first     532
_journal_page_last     536
_journal_paper_category     GO
_journal_paper_doi     10.1107/S2056989021003273
_journal_coeditor_code     YK2149
_publ_contact_author_name     'Sixberth Mlowe'
_publ_contact_author_address
;
University of Dar es Salaam,
Dar es Salaam University College of Education,
Department of Chemistry,
P.O. Box 2329,
Dar es Salaam,
Tanzania
;
_publ_contact_author_email     'sixberth.mlowe@duce.ac.tz'
_publ_contact_author_fax     ?
_publ_contact_author_phone     ?
_publ_section_title
;\
Crystal structure and Hirshfeld surface analysis of
4,5-dibromo-2-(4-methoxyphenyl)-2,3,4,4a,5,6,7,7a-octahydro-1<i>H</i>-4,6-\
epoxy-1<i>H</i>-cyclopenta[<i>c</i>]pyridin-1-one
;
loop_
    _publ_author_name
    _publ_author_address
    'Dmitriy F. Mertsalov'
;
Department of Organic Chemistry,
Peoples' Friendship University of Russia (RUDN University),
6 Miklukho-Maklaya St., 117198, Moscow,
Russian Federation
;
    'Nataliya S. Surina'
;
Department of Organic Chemistry,
Peoples' Friendship University of Russia (RUDN University),
6 Miklukho-Maklaya St., 117198, Moscow,
Russian Federation
;
    'Elena A. Sorokina'
;
Department of Organic Chemistry,
Peoples' Friendship University of Russia (RUDN University),
6 Miklukho-Maklaya St., 117198, Moscow,
Russian Federation
;
    'Sevim T\"urktekin \,Celikesir'
;
Department of Physics,
Faculty of Sciences,
Erciyes University,
38039 Kayseri,
Turkey
;
    'Mehmet Akkurt'
;
Department of Physics,
Faculty of Sciences,
Erciyes University,
38039 Kayseri,
Turkey
;
    'Mikhail S. Grigoriev'
;
Frumkin Institute of Physical Chemistry and Electrochemistry,
Russian Academy of Sciences,
Leninskiy prospect 31-4, Moscow 119071,
Russian Federation
;
    'Sixberth Mlowe'
;
University of Dar es Salaam,
Dar es Salaam University College of Education,
Department of Chemistry,
PO Box 2329,
Dar es Salaam,
Tanzania
;
_publ_section_synopsis
;
The title molecule comprises a fused tricyclic system containing two
five-membered rings (cyclopentane and tetrahydrofuran) and one six-membered
ring (tetrahydropyridinone). In the crystal, molecules are linked by
intermolecular C---H...O hydrogen bonds and C---H...\p, C---Br...\p and C...O
interactions into double layers.
;
_database_code_depnum_ccdc_archive     'CCDC 2053095'
_chemical_name_systematic
;\
4,5-Dibromo-2-(4-methoxyphenyl)-2,3,4,4a,5,6,7,7a-octahydro-\
1<i>H</i>-4,6-epoxy-1<i>H</i>-cyclopenta[<i>c</i>]pyridin-1-one
;
_chemical_name_common     ?
_chemical_formula_moiety     'C15 H15 Br2 N O3'
_chemical_formula_sum     'C15 H15 Br2 N O3'
_chemical_formula_iupac     'C15 H15 Br2 N O3'
_chemical_formula_weight     417.10
_chemical_melting_point     ?
_space_group_crystal_system     monoclinic
_space_group_name_H-M_alt     'P 21/c'
_space_group_name_Hall     '-P 2ybc'
loop_
    _space_group_symop_operation_xyz
    'x, y, z'
    '-x, y+1/2, -z+1/2'
    '-x, -y, -z'
    'x, -y-1/2, z-1/2'
_cell_length_a     12.0238(12)
_cell_length_b     6.4316(7)
_cell_length_c     19.463(2)
_cell_angle_alpha     90
_cell_angle_beta     96.618(4)
_cell_angle_gamma     90
_cell_volume     1495.1(3)
_cell_formula_units_Z     4
_cell_measurement_reflns_used     2677
_cell_measurement_theta_min     2.86
_cell_measurement_theta_max     24.37
_cell_measurement_temperature     296(2)
_exptl_crystal_description     'needle'
_exptl_crystal_colour     'colourless'
_exptl_crystal_size_max     0.400
_exptl_crystal_size_mid     0.120
_exptl_crystal_size_min     0.060
_exptl_crystal_density_diffrn     1.853
_exptl_crystal_density_meas     ?
_exptl_crystal_density_method     ?
_exptl_crystal_F_000     824
_exptl_absorpt_coefficient_mu     5.431
_exptl_absorpt_correction_type     multi-scan
_exptl_absorpt_process_details
;
(SADABS; Bruker, 2013)
;
_exptl_absorpt_correction_T_min     0.461
_exptl_absorpt_correction_T_max     0.736
_diffrn_ambient_temperature     296(2)
_diffrn_source     ?
_diffrn_radiation_type     MoK\a
_diffrn_radiation_wavelength     0.71073
_diffrn_measurement_device_type
                              'Bruker Kappa APEXII area-detector diffractometer'
_diffrn_measurement_method     '\f and \w scans'
_diffrn_detector_area_resol_mean     ?
_diffrn_reflns_number     13519
_diffrn_reflns_av_R_equivalents     0.0433
_diffrn_reflns_av_unetI/netI     0.0405
_diffrn_reflns_theta_min     3.412
_diffrn_reflns_theta_max     27.499
_diffrn_reflns_theta_full     25.242
_diffrn_measured_fraction_theta_max     0.996
_diffrn_measured_fraction_theta_full     0.996
_diffrn_reflns_limit_h_min     -15
_diffrn_reflns_limit_h_max     15
_diffrn_reflns_limit_k_min     -8
_diffrn_reflns_limit_k_max     8
_diffrn_reflns_limit_l_min     -24
_diffrn_reflns_limit_l_max     25
_refine_special_details     ?
_reflns_number_total     3429
_reflns_number_gt     2522
_reflns_threshold_expression     'I > 2\s(I)'
_refine_ls_structure_factor_coef     Fsqd
_refine_ls_matrix_type     full
_refine_ls_R_factor_all     0.0610
_refine_ls_R_factor_gt     0.0371
_refine_ls_wR_factor_gt     0.0820
_refine_ls_wR_factor_ref     0.0909
_refine_ls_goodness_of_fit_ref     1.009
_refine_ls_restrained_S_all     1.009
_refine_ls_number_reflns     3429
_refine_ls_number_parameters     190
_refine_ls_number_restraints     0
_refine_ls_hydrogen_treatment     constr
_refine_ls_weighting_scheme     calc
_refine_ls_weighting_details
              'w=1/[\s^2^(Fo^2^)+(0.0431P)^2^+0.8680P] where P=(Fo^2^+2Fc^2^)/3'
_atom_sites_solution_hydrogens     geom
_atom_sites_solution_primary     ?
_atom_sites_solution_secondary     ?
_refine_ls_shift/su_max     0.001
_refine_ls_shift/su_mean     0.000
_refine_diff_density_max     1.295
_refine_diff_density_min     -0.621
_refine_ls_extinction_method     none
_refine_ls_extinction_coef     .
loop_
    _atom_type_symbol
    _atom_type_description
    _atom_type_scat_dispersion_real
    _atom_type_scat_dispersion_imag
    _atom_type_scat_source
    'C' 'C' 0.0033 0.0016
                         'International Tables Vol C Tables 4.2.6.8 and 6.1.1.4'
    'H' 'H' 0.0000 0.0000
                         'International Tables Vol C Tables 4.2.6.8 and 6.1.1.4'
    'N' 'N' 0.0061 0.0033
                         'International Tables Vol C Tables 4.2.6.8 and 6.1.1.4'
    'O' 'O' 0.0106 0.0060
                         'International Tables Vol C Tables 4.2.6.8 and 6.1.1.4'
    'Br' 'Br' -0.2901 2.4595
                         'International Tables Vol C Tables 4.2.6.8 and 6.1.1.4'
_computing_data_collection
;
APEX2 (Bruker, 2013)
;
_computing_cell_refinement
;
SAINT (Bruker, 2013)
;
_computing_data_reduction
;
SAINT (Bruker, 2013)
;
_computing_structure_solution
;
SHELXT (Sheldrick, 2015a)
;
_computing_structure_refinement
;
SHELXL (Sheldrick, 2015b)
;
_computing_molecular_graphics
;
ORTEP-3 for Windows (Farrugia, 2012)
;
_computing_publication_material
;
PLATON (Spek, 2020)
;
loop_
    _atom_site_type_symbol
    _atom_site_label
    _atom_site_fract_x
    _atom_site_fract_y
    _atom_site_fract_z
    _atom_site_U_iso_or_equiv
    _atom_site_adp_type
    _atom_site_calc_flag
    _atom_site_occupancy
    _atom_site_disorder_assembly
    _atom_site_disorder_group
    Br Br1 0.69848(3) -0.16042(6) 0.55820(2) 0.04500(13) Uani d 1 . .
    Br Br2 0.94126(3) -0.12067(7) 0.67093(2) 0.04941(14) Uani d 1 . .
    O O1 0.51267(19) 0.4036(4) 0.75946(12) 0.0386(6) Uani d 1 . .
    O O2 0.0858(2) 0.5884(5) 0.57203(14) 0.0504(7) Uani d 1 . .
    O O8 0.75480(19) 0.2430(4) 0.60541(12) 0.0349(5) Uani d 1 . .
    N N2 0.5178(2) 0.2933(4) 0.64953(13) 0.0284(6) Uani d 1 . .
    C C1 0.5603(3) 0.3115(5) 0.71658(17) 0.0273(7) Uani d 1 . .
    C C3A 0.6814(3) 0.0868(5) 0.62134(16) 0.0289(7) Uani d 1 . .
    C C3 0.5590(3) 0.1411(5) 0.60289(17) 0.0323(8) Uani d 1 . .
    H H3A 0.548416 0.195612 0.556131 0.039 Uiso calc 1 . .
    H H3B 0.514694 0.015166 0.603693 0.039 Uiso calc 1 . .
    C C4 0.7156(2) 0.0398(5) 0.69685(16) 0.0257(6) Uani d 1 . .
    H H4A 0.691323 -0.094568 0.713661 0.031 Uiso calc 1 . .
    C C5 0.8414(3) 0.0806(5) 0.70565(18) 0.0336(8) Uani d 1 . .
    H H5A 0.865966 0.106512 0.754666 0.040 Uiso calc 1 . .
    C C6 0.8301(3) 0.2855(6) 0.66820(19) 0.0358(8) Uani d 1 . .
    H H6A 0.901320 0.350442 0.660335 0.043 Uiso calc 1 . .
    C C7A 0.6785(3) 0.2352(5) 0.73476(17) 0.0279(7) Uani d 1 . .
    H H7AA 0.691219 0.210486 0.784733 0.033 Uiso calc 1 . .
    C C7 0.7624(3) 0.4062(5) 0.71548(19) 0.0355(8) Uani d 1 . .
    H H7A 0.723577 0.522331 0.691645 0.043 Uiso calc 1 . .
    H H7B 0.808923 0.456851 0.756063 0.043 Uiso calc 1 . .
    C C11 0.4066(3) 0.3716(5) 0.62824(16) 0.0280(7) Uani d 1 . .
    C C12 0.3137(3) 0.2636(6) 0.64507(18) 0.0342(8) Uani d 1 . .
    H H12A 0.322793 0.139531 0.669624 0.041 Uiso calc 1 . .
    C C13 0.2078(3) 0.3407(6) 0.62528(19) 0.0392(8) Uani d 1 . .
    H H13A 0.145407 0.270187 0.637376 0.047 Uiso calc 1 . .
    C C14 0.1944(3) 0.5227(6) 0.58748(17) 0.0351(8) Uani d 1 . .
    C C15 0.2861(3) 0.6274(6) 0.56874(19) 0.0401(9) Uani d 1 . .
    H H15A 0.276873 0.747622 0.542168 0.048 Uiso calc 1 . .
    C C16 0.3926(3) 0.5508(6) 0.59010(18) 0.0362(8) Uani d 1 . .
    H H16A 0.455034 0.621952 0.578373 0.043 Uiso calc 1 . .
    C C17 0.0658(4) 0.7577(8) 0.5251(2) 0.0597(12) Uani d 1 . .
    H H17A -0.012785 0.788516 0.518630 0.090 Uiso calc 1 . .
    H H17B 0.106390 0.877628 0.543611 0.090 Uiso calc 1 . .
    H H17C 0.090453 0.721139 0.481502 0.090 Uiso calc 1 . .
loop_
    _atom_site_aniso_label
    _atom_site_aniso_U_11
    _atom_site_aniso_U_22
    _atom_site_aniso_U_33
    _atom_site_aniso_U_12
    _atom_site_aniso_U_13
    _atom_site_aniso_U_23
    Br1 0.0406(2) 0.0497(2) 0.0443(2) 0.00670(17) 0.00301(16) -0.01833(18)
    Br2 0.0286(2) 0.0543(3) 0.0653(3) 0.01404(17) 0.00518(17) -0.00677(19)
    O1 0.0321(13) 0.0467(14) 0.0370(14) 0.0102(11) 0.0042(11) -0.0118(11)
    O2 0.0300(14) 0.0703(19) 0.0501(16) 0.0171(13) 0.0013(12) 0.0129(14)
    O8 0.0350(13) 0.0375(13) 0.0338(13) -0.0033(11) 0.0102(10) 0.0049(10)
    N2 0.0242(14) 0.0339(15) 0.0275(14) 0.0068(11) 0.0046(11) -0.0004(11)
    C1 0.0246(16) 0.0260(16) 0.0311(17) 0.0002(12) 0.0026(13) -0.0017(13)
    C3A 0.0286(17) 0.0312(17) 0.0276(17) 0.0029(14) 0.0058(13) -0.0043(13)
    C3 0.0279(17) 0.042(2) 0.0268(17) 0.0045(14) 0.0016(13) -0.0055(14)
    C4 0.0231(16) 0.0246(15) 0.0297(16) 0.0016(12) 0.0040(12) 0.0018(13)
    C5 0.0240(17) 0.0400(19) 0.0364(19) 0.0043(14) 0.0017(14) -0.0062(15)
    C6 0.0236(17) 0.0400(19) 0.045(2) -0.0066(14) 0.0069(15) -0.0020(16)
    C7A 0.0233(16) 0.0329(17) 0.0274(16) 0.0052(13) 0.0024(13) -0.0015(13)
    C7 0.0302(18) 0.0354(18) 0.041(2) -0.0062(15) 0.0031(15) -0.0056(15)
    C11 0.0240(16) 0.0323(17) 0.0271(16) 0.0041(13) 0.0008(13) 0.0003(13)
    C12 0.0299(18) 0.0363(19) 0.0368(19) 0.0046(15) 0.0051(14) 0.0077(15)
    C13 0.0274(18) 0.046(2) 0.044(2) -0.0011(16) 0.0053(15) 0.0030(17)
    C14 0.0276(18) 0.048(2) 0.0287(17) 0.0113(15) 0.0003(14) -0.0031(15)
    C15 0.038(2) 0.045(2) 0.038(2) 0.0084(16) 0.0045(16) 0.0124(16)
    C16 0.0285(18) 0.039(2) 0.041(2) -0.0003(15) 0.0060(15) 0.0107(16)
    C17 0.048(2) 0.081(3) 0.050(3) 0.035(2) 0.004(2) 0.018(2)
_geom_special_details
;
 All esds (except the esd in the dihedral angle between two l.s. planes)
 are estimated using the full covariance matrix.  The cell esds are taken
 into account individually in the estimation of esds in distances, angles
 and torsion angles; correlations between esds in cell parameters are only
 used when they are defined by crystal symmetry.  An approximate (isotropic)
 treatment of cell esds is used for estimating esds involving l.s. planes.
;
loop_
    _geom_bond_atom_site_label_1
    _geom_bond_atom_site_label_2
    _geom_bond_site_symmetry_2
    _geom_bond_distance
    _geom_bond_publ_flag
    Br1 C3A . 2.034(3) ?
    Br2 C5 . 1.940(3) ?
    O1 C1 . 1.219(4) ?
    O2 C14 . 1.372(4) ?
    O2 C17 . 1.424(5) ?
    O8 C3A . 1.395(4) ?
    O8 C6 . 1.461(4) ?
    N2 C1 . 1.351(4) ?
    N2 C11 . 1.443(4) ?
    N2 C3 . 1.460(4) ?
    C1 C7A . 1.507(4) ?
    C3A C4 . 1.510(4) ?
    C3A C3 . 1.516(4) ?
    C3 H3A . 0.9700 ?
    C3 H3B . 0.9700 ?
    C4 C5 . 1.525(4) ?
    C4 C7A . 1.549(4) ?
    C4 H4A . 0.9800 ?
    C5 C6 . 1.505(5) ?
    C5 H5A . 0.9800 ?
    C6 C7 . 1.512(5) ?
    C6 H6A . 0.9800 ?
    C7A C7 . 1.567(5) ?
    C7A H7AA . 0.9800 ?
    C7 H7A . 0.9700 ?
    C7 H7B . 0.9700 ?
    C11 C16 . 1.371(4) ?
    C11 C12 . 1.386(5) ?
    C12 C13 . 1.380(5) ?
    C12 H12A . 0.9300 ?
    C13 C14 . 1.382(5) ?
    C13 H13A . 0.9300 ?
    C14 C15 . 1.376(5) ?
    C15 C16 . 1.391(5) ?
    C15 H15A . 0.9300 ?
    C16 H16A . 0.9300 ?
    C17 H17A . 0.9600 ?
    C17 H17B . 0.9600 ?
    C17 H17C . 0.9600 ?
loop_
    _geom_angle_atom_site_label_1
    _geom_angle_atom_site_label_2
    _geom_angle_atom_site_label_3
    _geom_angle_site_symmetry_1
    _geom_angle_site_symmetry_3
    _geom_angle
    _geom_angle_publ_flag
    C14 O2 C17 . . 117.5(3) ?
    C3A O8 C6 . . 107.2(2) ?
    C1 N2 C11 . . 118.8(3) ?
    C1 N2 C3 . . 122.8(3) ?
    C11 N2 C3 . . 115.1(3) ?
    O1 C1 N2 . . 123.3(3) ?
    O1 C1 C7A . . 120.1(3) ?
    N2 C1 C7A . . 116.1(3) ?
    O8 C3A C4 . . 104.6(3) ?
    O8 C3A C3 . . 113.8(3) ?
    C4 C3A C3 . . 115.1(3) ?
    O8 C3A Br1 . . 108.6(2) ?
    C4 C3A Br1 . . 113.4(2) ?
    C3 C3A Br1 . . 101.5(2) ?
    N2 C3 C3A . . 113.4(3) ?
    N2 C3 H3A . . 108.9 ?
    C3A C3 H3A . . 108.9 ?
    N2 C3 H3B . . 108.9 ?
    C3A C3 H3B . . 108.9 ?
    H3A C3 H3B . . 107.7 ?
    C3A C4 C5 . . 103.3(3) ?
    C3A C4 C7A . . 103.9(2) ?
    C5 C4 C7A . . 98.2(2) ?
    C3A C4 H4A . . 116.3 ?
    C5 C4 H4A . . 116.3 ?
    C7A C4 H4A . . 116.3 ?
    C6 C5 C4 . . 93.7(2) ?
    C6 C5 Br2 . . 116.1(2) ?
    C4 C5 Br2 . . 119.5(2) ?
    C6 C5 H5A . . 108.8 ?
    C4 C5 H5A . . 108.8 ?
    Br2 C5 H5A . . 108.8 ?
    O8 C6 C5 . . 104.7(3) ?
    O8 C6 C7 . . 106.2(3) ?
    C5 C6 C7 . . 100.3(3) ?
    O8 C6 H6A . . 114.7 ?
    C5 C6 H6A . . 114.7 ?
    C7 C6 H6A . . 114.7 ?
    C1 C7A C4 . . 117.9(3) ?
    C1 C7A C7 . . 109.3(3) ?
    C4 C7A C7 . . 103.1(3) ?
    C1 C7A H7AA . . 108.7 ?
    C4 C7A H7AA . . 108.7 ?
    C7 C7A H7AA . . 108.7 ?
    C6 C7 C7A . . 101.1(3) ?
    C6 C7 H7A . . 111.6 ?
    C7A C7 H7A . . 111.6 ?
    C6 C7 H7B . . 111.6 ?
    C7A C7 H7B . . 111.6 ?
    H7A C7 H7B . . 109.4 ?
    C16 C11 C12 . . 119.8(3) ?
    C16 C11 N2 . . 120.1(3) ?
    C12 C11 N2 . . 120.1(3) ?
    C13 C12 C11 . . 119.8(3) ?
    C13 C12 H12A . . 120.1 ?
    C11 C12 H12A . . 120.1 ?
    C12 C13 C14 . . 120.0(3) ?
    C12 C13 H13A . . 120.0 ?
    C14 C13 H13A . . 120.0 ?
    O2 C14 C15 . . 124.2(3) ?
    O2 C14 C13 . . 115.3(3) ?
    C15 C14 C13 . . 120.5(3) ?
    C14 C15 C16 . . 119.1(3) ?
    C14 C15 H15A . . 120.5 ?
    C16 C15 H15A . . 120.5 ?
    C11 C16 C15 . . 120.8(3) ?
    C11 C16 H16A . . 119.6 ?
    C15 C16 H16A . . 119.6 ?
    O2 C17 H17A . . 109.5 ?
    O2 C17 H17B . . 109.5 ?
    H17A C17 H17B . . 109.5 ?
    O2 C17 H17C . . 109.5 ?
    H17A C17 H17C . . 109.5 ?
    H17B C17 H17C . . 109.5 ?
loop_
    _geom_torsion_atom_site_label_1
    _geom_torsion_atom_site_label_2
    _geom_torsion_atom_site_label_3
    _geom_torsion_atom_site_label_4
    _geom_torsion_site_symmetry_1
    _geom_torsion_site_symmetry_2
    _geom_torsion_site_symmetry_3
    _geom_torsion_site_symmetry_4
    _geom_torsion
    _geom_torsion_publ_flag
    C11 N2 C1 O1 . . . . -5.2(5) ?
    C3 N2 C1 O1 . . . . -163.7(3) ?
    C11 N2 C1 C7A . . . . -177.4(3) ?
    C3 N2 C1 C7A . . . . 24.1(4) ?
    C6 O8 C3A C4 . . . . 0.7(3) ?
    C6 O8 C3A C3 . . . . 127.1(3) ?
    C6 O8 C3A Br1 . . . . -120.6(2) ?
    C1 N2 C3 C3A . . . . -29.3(4) ?
    C11 N2 C3 C3A . . . . 171.5(3) ?
    O8 C3A C3 N2 . . . . -73.6(4) ?
    C4 C3A C3 N2 . . . . 47.1(4) ?
    Br1 C3A C3 N2 . . . . 169.9(2) ?
    O8 C3A C4 C5 . . . . -31.7(3) ?
    C3 C3A C4 C5 . . . . -157.3(3) ?
    Br1 C3A C4 C5 . . . . 86.4(3) ?
    O8 C3A C4 C7A . . . . 70.4(3) ?
    C3 C3A C4 C7A . . . . -55.3(3) ?
    Br1 C3A C4 C7A . . . . -171.5(2) ?
    C3A C4 C5 C6 . . . . 47.1(3) ?
    C7A C4 C5 C6 . . . . -59.3(3) ?
    C3A C4 C5 Br2 . . . . -75.8(3) ?
    C7A C4 C5 Br2 . . . . 177.8(2) ?
    C3A O8 C6 C5 . . . . 31.2(3) ?
    C3A O8 C6 C7 . . . . -74.4(3) ?
    C4 C5 C6 O8 . . . . -47.4(3) ?
    Br2 C5 C6 O8 . . . . 78.1(3) ?
    C4 C5 C6 C7 . . . . 62.6(3) ?
    Br2 C5 C6 C7 . . . . -171.9(2) ?
    O1 C1 C7A C4 . . . . 151.2(3) ?
    N2 C1 C7A C4 . . . . -36.4(4) ?
    O1 C1 C7A C7 . . . . -91.6(4) ?
    N2 C1 C7A C7 . . . . 80.9(3) ?
    C3A C4 C7A C1 . . . . 50.2(3) ?
    C5 C4 C7A C1 . . . . 156.1(3) ?
    C3A C4 C7A C7 . . . . -70.3(3) ?
    C5 C4 C7A C7 . . . . 35.6(3) ?
    O8 C6 C7 C7A . . . . 68.9(3) ?
    C5 C6 C7 C7A . . . . -39.9(3) ?
    C1 C7A C7 C6 . . . . -124.2(3) ?
    C4 C7A C7 C6 . . . . 2.0(3) ?
    C1 N2 C11 C16 . . . . 106.7(4) ?
    C3 N2 C11 C16 . . . . -93.2(4) ?
    C1 N2 C11 C12 . . . . -74.6(4) ?
    C3 N2 C11 C12 . . . . 85.5(4) ?
    C16 C11 C12 C13 . . . . -2.1(5) ?
    N2 C11 C12 C13 . . . . 179.2(3) ?
    C11 C12 C13 C14 . . . . 1.4(5) ?
    C17 O2 C14 C15 . . . . 9.8(5) ?
    C17 O2 C14 C13 . . . . -171.3(4) ?
    C12 C13 C14 O2 . . . . -178.4(3) ?
    C12 C13 C14 C15 . . . . 0.6(5) ?
    O2 C14 C15 C16 . . . . 177.0(3) ?
    C13 C14 C15 C16 . . . . -1.9(6) ?
    C12 C11 C16 C15 . . . . 0.8(5) ?
    N2 C11 C16 C15 . . . . 179.5(3) ?
    C14 C15 C16 C11 . . . . 1.2(6) ?
loop_
    _geom_hbond_atom_site_label_D
    _geom_hbond_atom_site_label_H
    _geom_hbond_atom_site_label_A
    _geom_hbond_site_symmetry_A
    _geom_hbond_distance_DH
    _geom_hbond_distance_HA
    _geom_hbond_distance_DA
    _geom_hbond_angle_DHA
    _geom_hbond_publ_flag
    C4 H4A O1 2_646 0.98 2.57 3.092(3) 114 yes
    C7A H7AA Cg5 2_646 0.98 2.69 3.573(4) 150 yes
_shelx_space_group_comment
;
The symmetry employed for this shelxl refinement is uniquely defined
by the following loop, which should always be used as a source of
symmetry information in preference to the above space-group names.
They are only intended as comments.
;
_shelx_estimated_absorpt_T_min     0.220
_shelx_estimated_absorpt_T_max     0.736
_shelx_hkl_file
;
  -1   0   0 -0.9514  0.3259   1
   1   0   0 -1.2325  0.2533   1
   2   0   0 630.477  15.588   1
  -2   0   0 544.205  15.954   1
  -3   0   0 1539.82   40.16   1
   3   0   0 1567.02   39.45   1
  -4   0   0 1048.66   26.78   2
  -4   0   0 1047.97   29.23   1
   4   0   0 1076.90   28.37   1
  -5   0   0 4033.64  100.66   2
   5   0   0 4104.35  101.69   1
  -5   0   0 4136.50  102.91   1
  -6   0   0 109.422   8.450   1
   6   0   0 93.2635  6.5204   1
  -6   0   0 103.911   4.049   2
  -7   0   0 36.5410  6.4098   1
   7   0   0 28.9571  5.2431   1
   8   0   0 3139.84   80.23   1
  -8   0   0 3087.78   81.95   1
  -9   0   0 955.652  30.945   1
   9   0   0 923.509  28.678   1
  10   0   0 47.5011  7.7506   1
 -10   0   0 45.4069  9.4062   1
  11   0   0 394.582  17.036   1
 -11   0   0 375.480  19.251   1
 -12   0   0 50.0263 10.7907   1
  12   0   0 44.2931  8.4477   1
  13   0   0 208.913  14.063   1
 -13   0   0 176.701  16.020   1
 -14   0   0 21.5384 11.2042   1
  14   0   0 16.9468  9.3189   1
 -15   0   0 -4.7813 10.9015   1
  15   0   0 -6.0334  9.0675   1
   0  -1   0 -3.2455  0.7914   2
   0  -1   0 -1.7310  0.3811   1
   0  -1   0 -1.3278  0.4092   1
   0   1   0 -1.4488  0.8892   2
   0   1   0 -1.4193  0.2694   1
  -1   1   0 52.1739  3.2713   2
  -1   1   0 57.0233  2.8019   1
  -2  -1   0 36.9864  2.4509   1
  -2  -1   0 48.7809  3.1676   2
   2  -1   0 32.9463  2.8144   1
  -2   1   0 47.8933  3.2596   1
  -2   1   0 42.1901  3.2508   1
   2   1   0 38.1362  2.6096   1
   2   1   0 36.1632  2.9303   2
  -3  -1   0 13.5422  2.7240   1
   3  -1   0 8.22109 2.88759   1
  -3   1   0 5.18515 2.80991   1
   3   1   0 7.76043 2.53838   1
   3   1   0 5.61840 2.59449   2
   4  -1   0 3389.85   85.81   1
   4  -1   0 3529.10   89.24   3
  -4  -1   0 3375.98   85.68   1
   4   1   0 3481.88   85.37   1
  -4   1   0 3432.31   86.48   1
   4   1   0 3462.42   85.81   2
   5  -1   0 8.17725 2.08480   3
   5  -1   0 7.58829 3.83141   1
  -5  -1   0 6.75641 1.66123   3
  -5  -1   0 9.00670 3.47608   1
   5   1   0 8.82405 2.98922   2
  -5   1   0 5.76784 4.00462   1
   5   1   0 13.5581  3.7861   1
   6  -1   0 64.8680  4.0039   3
  -6  -1   0 63.9218  3.1540   3
   6  -1   0 65.7482  6.1896   1
  -6  -1   0 47.5896  5.7788   1
   6   1   0 59.2501  5.5582   1
  -6   1   0 66.5963  7.0636   1
   7  -1   0 330.006  13.392   1
   7  -1   0 338.325  10.149   3
  -7  -1   0 314.435  13.531   1
  -7   1   0 335.895  10.181   2
  -7   1   0 303.400  15.032   1
   7   1   0 327.462  12.626   1
  -8  -1   0 294.280  14.252   1
   8  -1   0 275.336   8.824   3
   8  -1   0 285.372  13.278   1
  -8   1   0 285.537   9.085   2
  -8   1   0 267.353  14.639   1
   8   1   0 315.083  12.615   1
  -9  -1   0 546.659  21.465   1
   9  -1   0 562.461  20.411   1
   9   1   0 575.905  19.634   1
  -9   1   0 583.175  22.641   1
 -10  -1   0 -2.5759  7.1474   1
  10  -1   0 5.62231 6.42713   1
 -10   1   0 -5.5956  7.5611   1
  10   1   0 7.81769 6.22513   1
 -11  -1   0 30.8103  9.0947   1
  11  -1   0 32.1543  8.5825   1
  11   1   0 54.1784  8.1659   1
 -11   1   0 50.0414 10.8691   1
  12  -1   0 241.131  14.795   1
 -12  -1   0 221.321  16.325   1
  12   1   0 223.864  13.450   1
 -12   1   0 245.807  18.134   1
 -13  -1   0 246.533  17.395   1
  13  -1   0 220.248  15.359   1
 -13   1   0 211.850  18.224   1
  13   1   0 256.296  14.470   1
  14  -1   0 11.7443  9.5515   1
 -14  -1   0 29.7434 11.0508   1
 -14   1   0 12.3749 11.6795   1
  14   1   0 9.31921 8.81987   1
  15  -1   0 31.9460 10.7712   1
 -15  -1   0 13.7058 11.2926   1
 -15   1   0 -0.1993 11.9526   1
   0  -2   0 1065.12   26.79   1
   0   2   0 1058.50   28.95   2
   1  -2   0 188.857   6.358   1
  -1  -2   0 181.787   5.882   1
  -1   2   0 183.187   6.446   1
   1   2   0 194.029   8.317   2
  -1   2   0 183.527   8.894   2
  -2  -2   0 222.774   6.984   1
   2  -2   0 216.960   7.584   1
  -2   2   0 217.089   7.908   1
  -2   2   0 216.262   8.897   2
   2   2   0 214.195   8.572   2
  -3  -2   0 142.522   5.879   1
   3  -2   0 149.810   6.736   1
   3   2   0 154.901   5.842   1
  -3   2   0 153.097   7.652   2
   3   2   0 147.770   7.234   2
  -3   2   0 155.737   7.366   1
   4  -2   0 66.1917  5.3452   1
  -4  -2   0 65.6992  4.7190   1
  -4   2   0 62.8245  5.3054   2
   4   2   0 71.8138  4.9323   1
   4   2   0 76.6093  5.4554   2
  -4   2   0 66.8721  5.7597   1
  -5  -2   0 401.506  13.317   1
   5  -2   0 407.577  13.331   3
   5  -2   0 396.023  13.819   1
  -5   2   0 395.801  14.346   1
   5   2   0 385.051  13.153   2
   5   2   0 411.631  12.746   1
  -5   2   0 386.639  13.231   2
  -5   2   0 378.850  14.437   1
   6  -2   0 29.5519  5.4864   1
   6  -2   0 26.4006  3.9306   3
  -6  -2   0 32.4776  3.5924   3
  -6  -2   0 34.7697  5.1262   1
  -6   2   0 31.2781  4.6256   2
   6   2   0 39.6869  4.8931   2
   6   2   0 37.0863  4.8727   1
  -6   2   0 32.3023  5.8941   1
  -6   2   0 44.2730  6.9160   1
  -7  -2   0 55.4808  4.1985   3
   7  -2   0 54.6547  4.7471   3
   7  -2   0 47.0894  6.6544   1
  -7  -2   0 51.0185  6.5703   1
  -7   2   0 53.3364  5.2599   2
   7   2   0 48.9662  5.8803   1
   7   2   0 47.1481  5.6502   2
  -7   2   0 38.2899  7.3806   1
   8  -2   0 112.630   9.703   1
  -8  -2   0 108.202   5.995   3
   8  -2   0 101.779   6.666   3
  -8  -2   0 109.162   9.575   1
  -8   2   0 128.515  11.687   1
   8   2   0 115.336   8.332   2
   8   2   0 116.929   8.337   1
  -8   2   0 119.896   7.711   2
   9  -2   0 46.7329  4.5943   3
  -9  -2   0 51.5405  3.5388   3
   9  -2   0 35.8017  7.8934   1
  -9  -2   0 38.2924  8.2163   1
   9   2   0 45.8202  6.9569   1
  -9   2   0 42.4143  4.8967   2
  -9   2   0 49.0313 10.1660   1
 -10  -2   0 17.1952  7.7756   1
  10  -2   0 2.99116 7.47658   1
  10   2   0 9.42003 6.30443   1
 -10   2   0 19.9935 10.0442   1
 -11  -2   0 28.0068  8.8971   1
  11  -2   0 14.1416  7.7901   1
  11   2   0 15.1537  6.5652   1
 -11   2   0 26.5897 10.5733   1
 -12  -2   0 -0.3068  8.6827   1
  12  -2   0 -1.9939  7.8733   1
 -12   2   0 -3.3384 10.3514   1
  12   2   0 1.39549 6.72321   1
 -13  -2   0 59.5250 11.6158   1
  13  -2   0 50.2115 11.0923   1
 -13   2   0 41.1835 12.8819   1
  14  -2   0 -6.8087  9.5007   1
 -14  -2   0 21.9133 10.6730   1
 -14   2   0 -7.6773 11.5176   1
  15  -2   0  0.0921 10.6871   1
 -15  -2   0 17.8503 11.6583   1
 -15   2   0  5.7755 12.7919   1
 -15   2   0 20.4883 13.7751   1
   0  -3   0 -1.3613  2.0500   1
   0   3   0 7.87530 4.63586   2
   0   3   0 1.10033 0.47620   1
   1  -3   0 3.92509 2.50168   1
  -1  -3   0 2.27047 2.15980   1
   1   3   0 1.86678 4.33492   2
  -1   3   0 0.67898 4.06020   2
  -1   3   0 4.96363 2.29933   1
  -2  -3   0 156.166   5.917   1
   2  -3   0 137.041   6.556   1
  -2   3   0 153.035   6.625   1
  -2   3   0 151.057   8.943   2
   2   3   0 148.692   8.909   2
   3  -3   0 217.316   8.914   1
  -3  -3   0 235.512   8.121   1
  -3   3   0 249.213   9.271   1
   3   3   0 246.689  10.411   2
  -3   3   0 199.623  11.100   2
   4  -3   0 339.486  12.486   1
  -4  -3   0 352.915  11.449   1
   4   3   0 344.056  13.541   2
   4   3   0 345.105  10.551   1
  -4   3   0 351.096  14.002   2
  -4   3   0 373.358  12.845   1
   5  -3   0 545.157  18.088   1
  -5  -3   0 546.443  16.978   1
   5   3   0 545.947  18.393   2
  -5   3   0 546.776  18.055   1
  -5   3   0 559.706  18.612   2
   5   3   0 558.017  15.908   1
  -6  -3   0 341.119  12.990   3
   6  -3   0 333.565  14.023   1
  -6  -3   0 341.987  13.027   1
   6   3   0 337.082  13.759   2
   6   3   0 354.223  11.826   1
  -6   3   0 331.733  13.557   2
  -6   3   0 310.378  13.791   1
  -7  -3   0 91.0398  6.6854   3
   7  -3   0 86.5287  8.7982   1
  -7  -3   0 107.222   8.274   1
  -7   3   0 92.1201  9.4126   1
  -7   3   0 93.0497  7.8098   2
   7   3   0 97.0692  6.8554   1
   7   3   0 103.497   8.057   2
  -8  -3   0 48.7921  7.6742   1
  -8  -3   0 56.4258  5.5467   3
   8  -3   0 58.5807  8.5363   1
  -8   3   0 52.3766  9.0580   1
   8   3   0 47.4816  6.0733   1
  -8   3   0 48.4162  6.7533   2
   8   3   0 53.6760  7.2100   2
   9  -3   0 2.24040 7.41368   1
  -9  -3   0 10.7797  6.7240   1
  -9   3   0 -7.9345  7.3368   1
   9   3   0 3.37331 6.01286   2
  -9   3   0 -10.154   4.503   2
   9   3   0 4.30175 5.05856   1
 -10  -3   0 23.7416  8.5116   1
  10  -3   0 18.2018  7.7540   1
 -10   3   0 16.6216  9.8342   1
 -10   3   0 20.3297  9.7512   1
 -10   3   0 10.5913  4.9558   2
  10   3   0 10.0655  6.5371   2
 -11  -3   0 76.6479 11.0464   1
  11  -3   0 58.1762 10.5326   1
 -11   3   0 79.1673 13.5919   1
 -11   3   0 61.0532 12.6212   1
 -12  -3   0 44.9820 10.8306   1
  12  -3   0 38.8198 10.4406   1
 -12   3   0 45.7255 13.0620   1
 -12   3   0 79.3889 13.8731   1
  13  -3   0 68.0539 12.3240   1
 -13  -3   0 70.5819 12.3071   1
 -13   3   0 83.6288 15.2770   1
 -13   3   0 77.0689 14.9074   1
 -14  -3   0 53.0125 12.4474   1
  14  -3   0 89.6052 13.7392   1
 -14   3   0 85.1299 16.4075   1
   0  -4   0 1395.66   36.46   1
   0   4   0 1418.11   40.48   2
  -1  -4   0 149.693   6.760   1
   1  -4   0 149.407   6.990   1
  -1   4   0 139.860  10.361   2
   1   4   0 149.801  10.094   2
  -2  -4   0 172.375   7.219   1
   2  -4   0 155.427   7.702   1
   2   4   0 166.953  10.465   2
  -2   4   0 154.659   6.752   1
  -2   4   0 158.262  11.121   2
   3  -4   0 243.235  10.196   1
  -3  -4   0 255.126   9.509   1
  -3   4   0 249.724   9.904   1
   3   4   0 271.534  13.402   2
  -3   4   0 264.659  14.141   2
   4  -4   0 6.44709 4.81785   1
  -4  -4   0 17.4322  4.2204   1
  -4   4   0 21.0516  7.0302   2
  -4   4   0 12.4751  4.5996   1
   4   4   0 18.8620  6.8186   2
  -5  -4   0 291.301  11.261   1
   5  -4   0 288.183  12.759   1
   5   4   0 287.834  14.099   2
  -5   4   0 300.123  14.825   2
  -5   4   0 296.484  12.311   1
  -6  -4   0 140.305   8.797   1
   6  -4   0 149.755  10.490   1
  -6   4   0 164.121  11.165   2
   6   4   0 138.783  10.671   2
  -6   4   0 141.303   9.823   1
   7  -4   0 20.8952  7.4191   1
  -7  -4   0 26.2870  6.0093   1
  -7   4   0 20.1275  6.5899   2
  -7   4   0 16.8627  6.8715   1
   7   4   0 23.9531  7.3930   2
  -8  -4   0 387.952  15.990   1
   8  -4   0 357.176  16.441   1
  -8   4   0 374.660  16.834   1
   8   4   0 376.887  16.381   2
  -8   4   0 377.242  15.619   2
   9  -4   0 220.885  14.558   1
  -9  -4   0 224.511  13.182   1
  -9   4   0 195.273  11.541   2
  -9   4   0 216.799  14.362   1
   9   4   0 191.098  12.495   2
  10  -4   0 4.22773 8.73902   1
 -10  -4   0 12.8250  7.7325   1
  10   4   0 5.56039 7.56285   2
 -10   4   0 7.38700 5.95539   2
 -10   4   0 14.6871  9.2754   1
 -11  -4   0 61.8197 10.6823   1
  11  -4   0 52.6326 11.3919   1
 -11   4   0 59.9463 12.9622   1
 -12  -4   0 31.5401 10.4323   1
  12  -4   0 48.7654 12.1222   1
 -12   4   0 43.5095 12.9522   1
  13  -4   0 23.2547 11.7990   1
 -13  -4   0 26.3222 11.5703   1
 -13   4   0 20.2319 12.4583   1
   0  -5   0 -4.9776  3.4238   1
   0   5   0 3.50974 7.69600   2
  -1  -5   0 863.037  24.609   1
   1  -5   0 897.655  24.992   1
  -1   5   0 842.621  29.157   2
   1   5   0 906.704  29.488   2
  -2  -5   0 -3.1541  3.6644   1
   2  -5   0 -3.8912  4.1772   1
  -2   5   0 10.5855  7.7837   2
   2   5   0 2.05418 7.54415   2
   3  -5   0 11.6297  4.9551   1
  -3  -5   0 7.14966 4.00554   1
   3   5   0 4.06794 7.75371   2
  -3   5   0 -3.5630  7.6590   2
   4  -5   0 466.755  16.877   1
  -4  -5   0 463.419  15.417   1
  -4   5   0 462.718  19.368   2
   4   5   0 478.137  20.076   2
  -5  -5   0 76.1898  6.8000   1
   5  -5   0 74.9841  8.2005   1
  -5   5   0 49.9924  9.3407   2
   5   5   0 52.1127  9.3253   2
  -6  -5   0 -0.5368  4.9492   1
   6  -5   0 3.11980 6.33917   1
  -6   5   0 -2.4595  6.7920   2
   6   5   0 8.74859 7.57011   2
   7  -5   0 51.7511  8.7337   1
  -7  -5   0 40.7120  6.7034   1
   7   5   0 29.5894  8.3757   2
  -7   5   0 40.2543  8.5503   2
  -8  -5   0 18.2288  6.8997   1
   8  -5   0 33.8282  8.8603   1
  -8   5   0 27.0027  7.9224   2
   8   5   0 28.9935  9.0185   2
  -9  -5   0 164.124  12.314   1
   9  -5   0 166.663  14.060   1
  -9   5   0 140.027  11.585   2
   9   5   0 163.693  13.123   2
 -10  -5   0 59.0191  9.9686   1
  10  -5   0 53.7447 11.5005   1
 -10   5   0 42.1376  8.1828   2
  10   5   0 37.2948  9.4601   2
  11  -5   0 15.7257 10.6211   1
 -11  -5   0 3.28558 8.32977   1
  12  -5   0 140.082  15.981   1
 -12  -5   0 128.379  14.233   1
   0  -6   0 6.14281 4.46134   1
   0   6   0 0.53916 8.07024   2
   1  -6   0 38.9923  5.7431   1
  -1  -6   0 28.9980  5.1067   1
  -1   6   0 28.8097  9.2438   2
   1   6   0 44.3801  9.6251   2
  -2  -6   0 52.3786  5.9110   1
   2  -6   0 56.4910  6.6265   1
   2   6   0 52.3548 10.0466   2
  -2   6   0 55.1723 10.7789   2
   3  -6   0 9.85349 5.70608   1
  -3  -6   0 20.6860  5.0927   1
  -3   6   0 22.3707  8.9269   2
   3   6   0 19.0770  8.8025   2
  -4  -6   0 -2.3924  4.6039   1
   4  -6   0 0.47081 5.75770   1
   4   6   0 7.14236 8.86523   2
  -4   6   0 4.09647 8.68971   2
  -5  -6   0 32.2909  5.8510   1
   5  -6   0 30.5806  7.2459   1
   5   6   0 33.4412 10.0285   2
  -5   6   0 29.3700  9.5180   2
   6  -6   0 11.0267  7.0016   1
  -6  -6   0 -3.7065  4.9538   1
   6   6   0 -1.9513  8.5416   2
  -6   6   0 10.9205  8.7446   2
   7  -6   0 61.7787  9.8810   1
  -7  -6   0 59.3681  7.7918   1
  -7   6   0 51.9272 10.0398   2
   7   6   0 59.5576 10.6714   2
   8  -6   0 61.3399 10.6940   1
  -8  -6   0 61.5429  8.9186   1
   8   6   0 50.0745 10.8557   2
  -8   6   0 42.4424  9.3804   2
  -9  -6   0 5.66348 7.41317   1
   9  -6   0 -12.583   9.711   1
  -9   6   0 -2.8819  7.8252   2
   9   6   0 19.4175  9.6398   2
  10  -6   0 78.0643 13.6345   1
 -10  -6   0 76.4972 11.2278   1
  10   6   0 74.2777 12.3002   2
   0  -7   0 -1.6526  4.6932   1
   0   7   0 19.2038 10.3042   2
   1  -7   0 20.4178  6.1623   1
  -1  -7   0 18.8339  5.6076   1
  -1   7   0 29.0162 11.3343   2
   1   7   0 13.4016 10.5852   2
  -2  -7   0 18.3403  5.5191   1
   2  -7   0 26.3745  6.2793   1
   2   7   0 22.3280 10.0670   2
  -2   7   0 14.7172  9.9745   2
  -3  -7   0 99.1465  8.1048   1
   3  -7   0 117.289   9.665   1
  -3   7   0 108.410  14.341   2
   3   7   0 114.502  14.283   2
  -4  -7   0 -2.4016  4.9873   1
   4  -7   0 7.37644 6.64923   1
  -4   7   0 -6.6623  9.7532   2
   4   7   0 15.4576 10.9451   2
  -5  -7   0 41.9562  6.9688   1
   5  -7   0 33.8954  8.2617   1
   5   7   0 32.6248 11.0817   2
  -5   7   0 29.2657 10.3424   2
   6  -7   0 55.8288  9.8049   1
  -6  -7   0 59.8381  7.5888   1
  -6   7   0 67.8917 12.1154   2
   6   7   0 42.4390 11.9167   2
  -7  -7   0 3.38712 6.54377   1
   7  -7   0 -0.7673  8.8810   1
  -7   7   0 -2.3838  9.2121   2
   7   7   0 -4.7558  9.9811   2
  -8  -7   0 15.9797  7.9053   1
   8  -7   0 8.21241 9.39020   1
  -8   7   0 13.1567  9.8655   2
   8   7   0  0.2128 10.2692   2
   0  -8   0 17.4789  6.3448   1
   0   8   0  3.3881 11.0793   2
   1  -8   0 10.5810  6.2603   1
  -1  -8   0 14.3576  5.9422   1
  -1   8   0 17.8108 12.7096   2
   1   8   0 18.4839 11.9936   2
  -2  -8   0 10.0515  5.7996   1
   2  -8   0 9.73844 6.51639   1
   2   8   0  5.2783 12.4089   2
  -2   8   0 14.3776 12.7128   2
  -3  -8   0 12.1130  6.1214   1
   3  -8   0 3.71185 6.80389   1
   3   8   0 23.0930 12.7500   2
  -3   8   0 -1.8202 10.8346   2
  -4  -8   0 -3.6958  5.7183   1
   4  -8   0 11.8873  7.4315   1
  -4   8   0  1.7055 10.7687   2
   4   8   0  2.4459 11.5078   2
 -15   0   1 15.7055 11.9028   1
  15   0  -1 -10.143   8.738   1
  14   0  -1 8.30874 8.63383   1
 -14   0   1  3.0656 10.1967   1
  13   0  -1 5.48661 7.94763   1
 -13   0   1 4.55842 9.83424   1
 -12   0   1 5.64999 8.51050   1
  12   0  -1 -11.071   7.261   1
  11   0  -1 -2.7165  6.5924   1
 -11   0   1 2.02871 8.27133   1
 -10   0   1 12.9074  7.3919   1
  10   0  -1 5.61013 6.75520   1
   9   0  -1 5.21489 5.96087   1
  -9   0   1 1.55139 2.36922   2
  -9   0   1 1.71141 7.11495   1
  -8   0   1 0.67769 2.63258   2
   8   0  -1 -2.4081  5.1864   1
  -8   0   1 -6.3814  6.3219   1
  -7   0   1 0.17043 2.46764   2
   7   0  -1 1.45731 4.04444   1
  -7   0   1 0.41965 5.33129   1
   6   0  -1 1.68202 3.51117   1
  -6   0   1 1.70871 4.30104   1
  -6   0   1 -0.0511  2.5178   2
   5   0  -1 0.51418 3.22583   1
  -5   0   1 -2.0308  2.5570   2
  -5   0   1 -1.5586  3.6508   1
   4   0  -1 -0.4008  2.6511   1
  -4   0   1 1.56650 3.79867   1
  -3   0   1 5.84572 2.72217   1
   3   0  -1 0.46333 2.12883   1
  -2   0   1 -0.6192  1.5563   1
   2   0  -1 -5.3159  1.0672   1
  -1   0   1 -2.7199  0.2840   1
   1   0  -1 -3.2860  0.2104   1
   0   0   1 -0.0410  0.0639   1
   0   0  -1 0.05568 0.06898   1
   0   0  -1 -0.0986  0.0494   1
   0   0   1 -0.0744  0.0569   1
   1   0   1 -1.2431  0.3261   1
  -1   0  -1 -2.1292  0.3385   1
   2   0   1 -2.5147  1.3802   1
  -2   0  -1 -2.7497  1.7863   1
  -3   0  -1 3.42278 3.09227   1
  -3   0  -1 -0.3579  1.1075   3
   3   0   1 -1.1856  2.3009   1
  -4   0  -1 0.63391 3.87686   1
  -4   0  -1 -0.9237  0.9799   3
   4   0   1 -5.4838  3.0629   1
   5   0   1 -4.1043  3.0839   1
  -5   0  -1 -5.0433  3.6690   1
  -6   0  -1 -3.6874  4.6036   1
   6   0   1 -1.5666  3.7537   1
  -7   0  -1 -1.7716  4.8868   1
   7   0   1 4.61472 4.94309   1
   8   0   1 4.99408 5.54201   1
  -8   0  -1 -4.1985  6.3201   1
  -9   0  -1 -0.2962  6.3187   1
   9   0   1 0.03128 6.07879   1
 -10   0  -1 3.44013 7.72068   1
  10   0   1 -6.0124  6.4225   1
  11   0   1 8.63805 6.67299   1
 -11   0  -1 -2.7027  8.1462   1
  12   0   1 -9.9900  7.2621   1
 -12   0  -1 -3.3493  8.6091   1
  13   0   1 1.33024 8.38564   1
 -13   0  -1 7.18387 8.97770   1
  14   0   1 7.48818 8.81860   1
 -14   0  -1 -5.7886  9.8921   1
 -15   0  -1 -12.455  10.847   1
  15   0   1 -9.5330  9.0963   1
  15  -1  -1  7.9014 10.1351   1
 -15  -1   1 -1.6799 10.8593   1
 -15   1   1  5.9931 12.2488   1
  14  -1  -1 54.9002 10.8452   1
 -14  -1   1 27.6209 11.3621   1
  14   1  -1 47.1971  9.6482   1
 -14   1   1 38.2744 12.9859   1
  13  -1  -1 213.960  15.162   1
 -13  -1   1 246.451  17.434   1
 -13   1   1 254.032  19.327   1
  13   1  -1 241.272  14.607   1
 -12  -1   1 8.49450 8.10990   1
  12  -1  -1 19.1870  8.6767   1
 -12   1   1 19.8272 10.5135   1
  12   1  -1 2.19744 7.09921   1
  11  -1  -1 8.75250 7.69730   1
 -11  -1   1 11.9896  7.4746   1
 -11   1   1 -6.7861  7.7664   1
  11   1  -1 15.2905  7.1111   1
  10  -1  -1 5.86004 7.01655   1
 -10  -1   1 7.74823 6.91037   1
 -10   1   1 7.11043 8.80380   1
  10   1  -1 10.9817  6.3268   1
  -9  -1   1 49.1017  8.3594   1
   9  -1  -1 32.8456  7.4225   1
  -9   1   1 45.3007  8.8046   1
   9   1  -1 39.0875  6.5847   1
   8  -1  -1 984.263  29.406   1
   8  -1  -1 983.440  26.083   3
  -8  -1   1 966.664  30.319   1
  -8   1   1 1004.20   31.92   1
   8   1  -1 961.439  28.385   1
   7  -1  -1 27.9871  5.4345   1
   7  -1  -1 30.3462  2.7245   3
  -7  -1   1 24.3290  6.0786   1
  -7   1   1 38.2360  7.1786   1
   7   1  -1 30.4891  5.1974   1
  -6  -1   1 6.00177 4.62961   1
   6  -1  -1 11.0721  4.0780   1
  -6  -1   1 13.6988  1.9989   3
   6  -1  -1 11.7053  2.2806   3
   6   1  -1 5.39591 3.74062   1
  -6   1   1 15.9562  5.1007   1
  -5  -1   1 1678.80   44.72   1
  -5  -1   1 1729.76   44.53   3
   5  -1  -1 1648.19   44.26   1
   5   1  -1 1664.62   43.76   2
   5   1  -1 1729.18   43.70   1
  -5   1   1 1744.20   45.51   1
  -4  -1   1 673.180  18.602   3
  -4  -1   1 668.435  19.144   1
   4  -1  -1 680.807  19.146   1
   4   1  -1 673.551  18.760   2
  -4   1   1 678.258  19.792   1
   4   1  -1 670.927  18.507   1
  -3  -1   1 29.3324  2.5016   3
  -3  -1   1 36.5121  3.1833   1
   3  -1  -1 22.4839  2.9909   1
   3   1  -1 34.2128  2.8653   1
  -3   1   1 36.3775  4.1753   1
   3   1  -1 30.2211  3.5521   2
  -3   1   1 27.4810  3.5287   1
  -2  -1   1 240.027   7.792   3
  -2  -1   1 236.257   6.916   1
   2  -1  -1 251.832   7.562   1
  -2   1   1 252.076   8.154   1
   2   1  -1 241.675   8.010   2
   0   1   1 312.463   8.442   1
   1  -1   1 1795.91   51.51   3
   1   1   1 2013.30   48.27   1
   1   1   1 1823.16   49.36   2
  -1   1  -1 2065.10   49.49   2
  -1   1  -1 2140.22   48.32   1
   2  -1   1 54.8874  3.9439   2
   2  -1   1 61.6988  3.8482   1
   2  -1   1 59.6853  3.7327   3
  -2  -1  -1 59.4297  3.2656   1
   2   1   1 57.7475  3.5066   1
   2   1   1 54.0346  3.4302   2
  -2   1  -1 54.5978  3.8690   1
  -2   1  -1 59.4620  3.9642   2
   3  -1   1 2487.86   66.66   3
   3  -1   1 2636.51   64.02   1
  -3  -1  -1 2560.29   63.60   1
  -3   1  -1 2565.60   64.23   1
   3   1   1 2561.35   63.50   1
  -3   1  -1 2502.75   63.75   2
   3   1   1 2589.09   63.85   2
   4  -1   1 2259.09   57.66   1
  -4  -1  -1 2151.74   57.26   1
   4  -1   1 2301.81   59.38   3
   4   1   1 2325.29   56.85   2
  -4   1  -1 2310.21   58.41   1
  -4   1  -1 2229.91   56.64   2
   4   1   1 2283.45   57.18   1
   5  -1   1 171.094   6.473   3
   5  -1   1 153.756   7.820   1
  -5  -1  -1 164.181   8.311   1
   5   1   1 182.691   8.038   1
  -5   1  -1 162.389   9.359   1
  -5   1  -1 166.312   6.138   2
   5   1   1 175.065   6.369   2
  -6  -1  -1 316.128  12.805   1
   6  -1   1 313.234  12.156   1
   6  -1   1 316.352  10.205   3
  -6   1  -1 299.089  13.314   1
  -6   1  -1 329.027   9.379   2
   6   1   1 321.995   9.943   2
   6   1   1 333.877  12.114   1
  -7  -1  -1 460.841  17.486   1
   7  -1   1 473.726  16.622   1
   7  -1   1 485.403  14.164   3
  -7   1  -1 485.158  18.953   1
   7   1   1 451.131  15.995   1
  -7   1  -1 488.744  12.869   2
   8  -1   1 15.6372  5.8834   1
  -8  -1  -1 7.33789 5.81906   1
  -8   1  -1 16.8170  7.5284   1
   8   1   1 12.4375  5.1346   1
   9  -1   1 400.528  16.351   1
  -9  -1  -1 413.077  17.544   1
  -9   1  -1 417.849  19.432   1
   9   1   1 396.345  15.891   1
  10  -1   1 92.9446  9.4003   1
 -10  -1  -1 68.5819  9.8680   1
 -10   1  -1 77.9158 10.7497   1
  10   1   1 94.0128  9.0265   1
 -11  -1  -1 147.448  12.631   1
  11  -1   1 123.155  11.311   1
  11   1   1 140.135  11.153   1
 -11   1  -1 168.154  14.815   1
  12  -1   1 231.883  14.778   1
 -12  -1  -1 253.100  16.760   1
  12   1   1 237.493  13.936   1
 -12   1  -1 226.373  17.657   1
  13  -1   1 31.2072  9.8649   1
 -13  -1  -1 30.0783  9.8560   1
 -13   1  -1 37.7984 11.5550   1
  13   1   1 59.6209  9.6170   1
 -14  -1  -1  2.9874 10.0441   1
  14  -1   1 1.33099 9.49038   1
 -14   1  -1  4.5307 10.9476   1
  14   1   1 4.68068 8.16057   1
 -15  -1  -1 49.8589 12.8852   1
  15  -1   1 45.7405 11.5532   1
 -15   1  -1 35.2868 12.1107   1
  15  -2  -1 14.7454 11.1558   1
 -15  -2   1  9.5530 11.2288   1
 -15   2   1 12.7256 13.0819   1
 -15   2   1 -20.416  12.902   1
 -14  -2   1 43.0362 11.6079   1
  14  -2  -1 32.5955 11.0417   1
 -14   2   1 37.9274 12.8620   1
 -14   2   1 43.1336 13.6853   1
 -13  -2   1 53.8909 11.1680   1
  13  -2  -1 49.7638 10.8928   1
 -13   2   1 58.6303 12.9650   1
 -13   2   1 42.0400 13.6293   1
 -12  -2   1 257.240  16.608   1
  12  -2  -1 256.081  15.829   1
 -12   2   1 246.481  19.559   1
 -11  -2   1 57.0071  9.9428   1
  11  -2  -1 37.9123  9.3016   1
 -11   2   1 48.5929 11.7995   1
  11   2  -1 52.2302  7.8914   1
 -10  -2   1 246.199  14.738   1
  10  -2  -1 241.828  13.579   1
 -10   2   1 240.742  17.624   1
  10   2  -1 254.316  12.345   1
 -10   2   1 244.561  10.243   2
  -9  -2   1 1176.07   36.16   1
   9  -2  -1 1200.74   32.97   3
   9  -2  -1 1145.68   35.57   1
  -9  -2   1 1193.81   32.03   3
  -9   2   1 1203.63   38.19   1
  -9   2   1 1179.20   32.29   2
   9   2  -1 1193.02   33.54   1
  -8  -2   1 92.2646  8.8770   1
   8  -2  -1 92.8968  6.3134   3
   8  -2  -1 78.1120  8.4175   1
  -8  -2   1 91.0095  5.6588   3
  -8   2   1 82.5616 10.4563   1
  -8   2   1 96.1670 10.6750   1
   8   2  -1 100.017   7.579   2
   8   2  -1 89.0683  7.2555   1
  -8   2   1 101.545   6.837   2
   7  -2  -1 37.0294  6.2175   1
  -7  -2   1 50.4931  4.1738   3
   7  -2  -1 44.2169  4.5355   3
  -7  -2   1 47.0422  6.4454   1
  -7   2   1 30.5552  7.2376   1
   7   2  -1 42.6355  5.8829   2
  -7   2   1 38.4621  7.6619   1
   7   2  -1 56.2065  5.6548   1
   6  -2  -1 596.478  19.169   1
  -6  -2   1 564.346  18.401   1
  -6  -2   1 606.675  17.764   3
   6   2  -1 584.359  17.422   1
   6   2  -1 589.960  18.163   2
  -6   2   1 573.479  20.135   1
  -6   2   1 600.405  20.100   1
   5  -2  -1 16.1876  4.1548   1
  -5  -2   1 13.8551  3.5722   1
  -5  -2   1 15.0631  3.0186   3
  -5   2   1 17.6201  4.5677   1
   5   2  -1 15.5152  3.3559   1
   5   2  -1 15.5001  4.3671   2
   4  -2  -1 4707.37  117.25   1
  -4  -2   1 4696.70  116.29   1
  -4  -2   1 4820.18  123.28   3
   4   2  -1 4693.51  115.73   1
  -4   2   1 4762.82  117.66   1
   4   2  -1 4755.33  118.81   2
  -3  -2   1 39.6935  3.8548   3
   3  -2  -1 30.9188  3.7167   1
  -3  -2   1 51.4921  3.3307   1
  -3   2   1 40.9305  4.4068   1
   3   2  -1 46.7467  4.8659   2
   2  -2  -1 691.165  19.114   1
  -2  -2   1 698.260  18.089   1
  -2  -2   1 718.719  20.863   3
   2   2  -1 717.675  20.556   2
  -2   2   1 696.148  19.363   1
  -1  -2   1 3103.50   74.61   1
  -1  -2   1 2982.65   74.58   1
   1  -2  -1 3059.33   75.50   1
   1   2  -1 3086.06   77.91   2
  -1   2   1 3053.97   77.90   2
  -1   2   1 3126.32   75.62   1
   0  -2   1 3095.40   74.42   1
   0  -2   1 3111.36   74.50   1
   0  -2  -1 3104.58   75.00   1
   0   2   1 3031.37   77.49   2
   0   2   1 3077.99   74.81   1
   0   2  -1 2908.26   77.32   2
  -1  -2  -1 565.916  15.094   1
   1  -2   1 570.800  15.026   1
   1   2   1 575.667  16.901   2
   1   2   1 556.939  14.822   1
  -1   2  -1 538.612  16.697   2
   2  -2   1 646.476  20.061   3
  -2  -2  -1 651.278  17.966   1
   2  -2   1 680.102  18.293   1
   2   2   1 685.175  19.613   2
  -2   2  -1 695.484  18.236   1
  -2   2  -1 678.315  19.650   2
   2   2   1 658.191  17.683   1
   3  -2   1 78.1466  5.3568   1
  -3  -2  -1 81.6306  4.8297   1
   3  -2   1 79.3496  5.3073   3
   3   2   1 68.0562  5.2705   2
  -3   2  -1 83.6106  5.6191   2
  -3   2  -1 116.103   6.056   1
   3   2   1 80.6690  4.5690   1
   4  -2   1 1018.14   28.56   3
  -4  -2  -1 1006.27   26.94   1
   4  -2   1 1002.32   27.55   1
  -4   2  -1 1012.96   27.71   1
   4   2   1 977.410  27.250   2
  -4   2  -1 978.138  27.214   2
  -4   2  -1 999.519  27.683   1
   4   2   1 989.788  26.628   1
  -5  -2  -1 688.349  20.636   1
   5  -2   1 703.511  21.122   3
   5  -2   1 698.061  21.244   1
  -5   2  -1 731.899  21.897   1
  -5   2  -1 689.588  21.626   1
   5   2   1 720.209  20.432   1
  -5   2  -1 716.859  20.313   2
   5   2   1 690.495  20.287   2
   6  -2   1 0.47049 3.00915   3
   6  -2   1 5.02486 4.88848   1
  -6  -2  -1 6.56747 4.33707   1
   6   2   1 1.36685 3.96992   1
  -6   2  -1 -0.0481  4.6502   1
  -6   2  -1 -1.4834  3.6395   2
   6   2   1 -5.3870  3.5053   2
  -7  -2  -1 1281.58   35.01   3
  -7  -2  -1 1315.74   36.67   1
   7  -2   1 1236.16   36.49   1
   7  -2   1 1279.16   35.79   3
   7   2   1 1289.44   34.59   2
  -7   2  -1 1296.08   34.16   2
  -7   2  -1 1261.79   38.21   1
   7   2   1 1311.84   35.53   1
   8  -2   1 902.528  28.005   1
  -8  -2  -1 851.073  27.923   1
  -8  -2  -1 910.436  24.730   3
   8  -2   1 884.078  25.758   3
   8   2   1 852.612  26.228   1
   8   2   1 892.208  25.119   2
  -8   2  -1 849.652  29.517   1
  -8   2  -1 915.595  24.433   2
   9  -2   1 14.7167  7.2444   1
  -9  -2  -1 11.0849  2.5115   3
  -9  -2  -1 2.55562 6.32374   1
   9  -2   1 13.5348  3.6593   3
   9   2   1 9.97311 5.88571   1
  -9   2  -1 -0.7098  8.4988   1
  -9   2  -1 18.7924  3.8319   2
  10  -2   1 0.95201 7.44016   1
 -10  -2  -1 10.8298  7.2420   1
  10   2   1 10.1166  6.2208   1
 -10   2  -1 -13.876   8.651   1
  11  -2   1 283.249  15.493   1
 -11  -2  -1 314.021  17.588   1
  11   2   1 314.798  14.841   1
 -11   2  -1 327.138  19.830   1
  12  -2   1 41.0118  9.9835   1
 -12  -2  -1 54.8866 10.5411   1
  12   2   1 38.9438  8.0766   1
 -12   2  -1 23.5084 11.3758   1
  13  -2   1 72.3511 11.6691   1
 -13  -2  -1 107.640  13.371   1
 -13   2  -1 39.7066 11.9023   1
  14  -2   1 1.39030 9.21228   1
 -14  -2  -1  1.0731 10.2625   1
 -14   2  -1 -24.328  10.609   1
  14  -3  -1 12.3770 10.3481   1
 -14  -3   1 -3.0312 10.1767   1
 -14   3   1 12.6029 13.3230   1
 -13  -3   1 223.792  17.346   1
  13  -3  -1 227.781  17.168   1
 -13   3   1 215.569  20.296   1
  12  -3  -1 37.8773  9.9233   1
 -12  -3   1 42.7296 10.3672   1
 -12   3   1 38.5627 12.9279   1
  11  -3  -1 0.27685 8.02046   1
 -11  -3   1 6.53859 8.11623   1
 -11   3   1  1.1368 10.4467   1
 -10  -3   1 74.9491  9.9203   1
  10  -3  -1 77.9606 10.5275   1
 -10   3   1 98.8545 12.8512   1
 -10   3   1 78.1972  7.3992   2
  -9  -3   1 13.8617  7.0974   1
   9  -3  -1 23.1226  8.0712   1
  -9   3   1 16.4243  5.7823   2
   9   3  -1 13.2574  6.8229   2
  -9   3   1 25.4415  9.2571   1
   8  -3  -1 519.330  19.822   1
  -8  -3   1 524.569  17.465   3
  -8  -3   1 510.110  18.856   1
  -8   3   1 481.577  20.804   1
   8   3  -1 537.362  16.684   1
  -8   3   1 525.328  18.203   2
   8   3  -1 521.825  18.521   2
  -7  -3   1 -3.9660  4.5700   1
  -7  -3   1 3.30721 3.72026   3
   7  -3  -1 -1.5503  5.2228   1
   7   3  -1 -2.5956  3.8475   1
   7   3  -1 -0.9527  5.7048   2
  -7   3   1 -0.8058  6.0883   1
  -7   3   1 5.63578 5.47671   2
   6  -3  -1 14.6949  5.7217   1
  -6  -3   1 17.7490  4.2230   3
  -6  -3   1 11.2293  4.5825   1
  -6   3   1 14.2728  5.6379   2
   6   3  -1 19.8764  3.7267   1
   6   3  -1 11.8028  6.0111   2
  -6   3   1 6.19610 5.62944   1
   5  -3  -1 1107.06   30.29   1
  -5  -3   1 1024.64   31.22   3
  -5  -3   1 1071.74   28.93   1
  -5   3   1 1090.27   31.02   2
   5   3  -1 1046.10   30.85   2
  -5   3   1 1061.76   30.50   1
  -4  -3   1 612.369  17.218   1
  -4  -3   1 605.431  19.757   3
   4  -3  -1 598.427  18.543   1
  -4   3   1 573.197  19.795   2
   4   3  -1 612.493  19.781   2
  -4   3   1 625.266  18.927   1
   3  -3  -1 328.032  11.326   1
  -3  -3   1 317.933  10.012   1
  -3  -3   1 316.701  12.678   3
  -3   3   1 345.728  11.710   1
   3   3  -1 341.301  12.869   2
  -3   3   1 326.877  13.543   2
   2  -3  -1 318.438  10.416   1
  -2  -3   1 310.246   9.354   1
  -2   3   1 325.943  12.638   2
  -2   3   1 310.558  10.629   1
   2   3  -1 294.883  12.033   2
  -1  -3   1 247.929   7.746   1
   1  -3  -1 246.390   8.695   1
  -1   3   1 260.856   8.475   1
   1   3  -1 246.601  11.300   2
  -1   3   1 249.036  11.838   2
   0  -3   1 1116.05   28.20   1
   0  -3  -1 1122.89   28.85   1
   0   3   1 1097.16   31.42   2
   0   3   1 1084.68   28.13   1
   0   3  -1 1110.72   31.53   2
  -1  -3  -1 286.834   9.264   1
   1  -3   1 289.436   9.186   1
   1   3   1 285.587   8.510   1
   1   3   1 286.109  12.357   2
  -1   3  -1 284.580  12.016   2
   2  -3   1 109.773   5.743   1
  -2  -3  -1 109.170   5.383   1
  -2   3  -1 106.925   5.388   1
  -2   3  -1 97.0518  7.6354   2
   2   3   1 113.445   4.802   1
   2   3   1 112.805   8.045   2
  -3  -3  -1 1074.42   28.33   1
   3  -3   1 1066.23   28.92   1
  -3   3  -1 1085.43   28.56   1
  -3   3  -1 1024.87   30.47   2
   3   3   1 1075.66   27.68   1
   3   3   1 1074.05   30.41   2
   4  -3   1 953.703  26.904   1
  -4  -3  -1 923.732  26.033   1
   4   3   1 960.831  25.472   1
  -4   3  -1 952.380  28.068   2
  -4   3  -1 961.764  26.690   1
   4   3   1 963.270  27.813   2
   5  -3   1 108.068   8.019   1
  -5  -3  -1 119.065   7.381   1
  -5   3  -1 111.658   8.067   2
   5   3   1 124.466   8.479   2
  -5   3  -1 115.822   8.029   1
   5   3   1 108.669   6.629   1
   6  -3   1 34.2184  6.4868   1
  -6  -3  -1 39.1388  5.8733   1
   6   3   1 26.7287  4.7794   1
  -6   3  -1 27.8061  5.7665   2
   6   3   1 33.1655  5.9309   2
  -6   3  -1 24.5109  6.1380   1
   7  -3   1 178.007  11.323   1
  -7  -3  -1 184.792  10.368   1
  -7  -3  -1 182.339   9.539   3
   7   3   1 187.100  10.204   2
  -7   3  -1 164.928  11.751   1
   7   3   1 183.088   9.415   1
  -7   3  -1 164.061   9.359   2
  -8  -3  -1 323.975  14.664   1
  -8  -3  -1 313.834  12.549   3
   8  -3   1 286.593  14.810   1
  -8   3  -1 305.781  12.415   2
   8   3   1 317.679  12.629   1
  -8   3  -1 315.835  16.999   1
   8   3   1 308.661  12.952   2
   9  -3   1 281.950  15.366   1
  -9  -3  -1 292.411  15.002   1
  -9   3  -1 290.852  11.685   2
   9   3   1 320.679  12.991   2
  -9   3  -1 262.921  16.933   1
   9   3   1 272.130  12.440   1
  -9   3  -1 315.522  17.992   1
 -10  -3  -1 14.8840  8.0243   1
  10  -3   1 21.9724  8.0168   1
 -10   3  -1 17.6648 10.4394   1
 -10   3  -1 19.9854 10.3949   1
  10   3   1 35.8277  6.8761   2
 -11  -3  -1 54.0845 10.6376   1
  11  -3   1 57.8088 10.7698   1
 -11   3  -1 69.5797 13.4530   1
 -11   3  -1 91.7551 14.0146   1
  12  -3   1 219.314  16.378   1
 -12  -3  -1 235.066  17.389   1
 -12   3  -1 237.839  19.997   1
 -12   3  -1 194.822  18.435   1
  13  -3   1 18.5379 10.6116   1
 -13  -3  -1 4.48734 9.80609   1
 -13   3  -1  4.0380 12.0655   1
 -13   3  -1  0.9643 11.9132   1
  14  -3   1 -4.2145 10.6083   1
 -14  -3  -1  7.9763 10.8306   1
 -14   3  -1 -7.8396 12.1181   1
 -14   3  -1 -29.265  11.179   1
  13  -4  -1 10.7203 11.2010   1
 -13  -4   1 27.6049 10.9376   1
 -13   4   1 20.3642 13.5886   1
  12  -4  -1 14.7339 10.6021   1
 -12  -4   1 7.24017 9.20866   1
 -12   4   1 29.5723 12.4206   1
 -11  -4   1 55.8926 10.2454   1
  11  -4  -1 62.1040 10.8395   1
 -11   4   1 117.476  14.050   1
 -10  -4   1 57.8655  9.2873   1
  10  -4  -1 53.7819  9.8604   1
  10   4  -1 53.1447  8.9195   2
 -10   4   1 51.3033 10.8286   1
 -10   4   1 53.0741  7.3631   2
   9  -4  -1 90.5727 10.8276   1
  -9  -4   1 84.4660  9.2974   1
  -9   4   1 65.4238 10.2643   1
  -9   4   1 79.8186  8.7760   2
   9   4  -1 86.4321  9.6631   2
   8  -4  -1 5.19201 6.70209   1
  -8  -4   1 4.17189 6.02468   1
  -8   4   1 12.6049  6.7881   2
  -8   4   1 16.8563  7.2703   1
   8   4  -1 5.50673 6.74530   2
  -7  -4   1 297.247  13.047   1
   7  -4  -1 293.315  14.514   1
   7   4  -1 332.264  15.232   2
  -7   4   1 314.791  14.775   2
  -7   4   1 290.591  14.032   1
  -6  -4   1 241.273  10.691   1
   6  -4  -1 244.930  12.339   1
  -6   4   1 229.422  13.669   2
  -6   4   1 213.673  11.884   1
   6   4  -1 227.185  13.008   2
   5  -4  -1 121.455   8.836   1
  -5  -4   1 137.022   7.280   1
  -5   4   1 130.440  10.477   2
  -5   4   1 144.550   9.248   1
   5   4  -1 146.365  10.762   2
  -4  -4   1 93.6744  6.1427   1
   4  -4  -1 107.509   7.929   1
  -4   4   1 119.225   8.030   1
   4   4  -1 98.7598  9.5521   2
  -4   4   1 128.282  10.366   2
   3  -4  -1 146.016   7.938   1
  -3  -4   1 148.309   6.684   1
  -3   4   1 144.366   8.118   1
  -3   4   1 136.885  10.512   2
   3   4  -1 154.039  10.477   2
   2  -4  -1 460.909  14.770   1
  -2  -4   1 458.051  13.721   1
  -2   4   1 466.390  19.014   2
  -2   4   1 488.465  14.399   1
   2   4  -1 459.633  18.164   2
   1  -4  -1 61.1082  5.1372   1
  -1  -4   1 61.8041  4.2480   1
  -1   4   1 43.8258  7.4298   2
   1   4  -1 54.9800  7.4392   2
  -1   4   1 70.9689  4.7311   1
   0  -4   1 291.440   9.900   1
   0  -4  -1 296.594  10.355   1
   0   4   1 336.540  14.316   2
   0   4  -1 280.062  13.537   2
   1  -4   1 295.214  10.141   1
  -1  -4  -1 303.211  10.537   1
  -1   4  -1 281.313  13.450   2
   1   4   1 305.113  14.900   2
  -2  -4  -1 6.37252 3.42038   1
   2  -4   1 6.71575 3.62925   1
  -2   4  -1 0.49632 5.72784   2
   2   4   1 16.6178  6.6754   2
   2   4   1 8.62314 2.11832   1
  -3  -4  -1 135.797   7.208   1
   3  -4   1 140.067   8.049   1
  -3   4  -1 147.447  10.670   2
  -3   4  -1 143.760   7.171   1
   3   4   1 140.289  10.452   2
   4  -4   1 351.547  13.233   1
  -4  -4  -1 327.887  11.987   1
   4   4   1 339.657  14.960   2
  -4   4  -1 333.979  12.217   1
  -4   4  -1 304.534  14.671   2
   5  -4   1 -11.679   4.821   1
  -5  -4  -1 5.41824 4.19769   1
   5   4   1 -0.2710  3.1149   1
   5   4   1 3.96743 6.30943   2
  -5   4  -1 -1.9985  4.3811   1
  -5   4  -1 5.33491 6.22547   2
  -6  -4  -1 402.664  15.302   1
   6  -4   1 433.374  16.824   1
  -6   4  -1 402.822  15.518   1
  -6   4  -1 421.813  16.870   2
   6   4   1 422.505  16.863   2
  -7  -4  -1 19.0103  6.3153   1
   7  -4   1 19.3942  7.4590   1
   7   4   1 17.3466  7.0998   2
  -7   4  -1 6.51089 6.50036   1
  -7   4  -1 17.2532  6.5605   2
  -8  -4  -1 121.637  10.029   1
   8  -4   1 145.096  11.817   1
  -8   4  -1 140.232  11.550   1
  -8   4  -1 148.861  10.255   2
   8   4   1 118.161  10.205   2
  -9  -4  -1 42.4038  8.0582   1
   9  -4   1 35.4039  9.1782   1
  -9   4  -1 35.3504  7.0814   2
   9   4   1 32.6435  7.6797   2
  -9   4  -1 48.0455  9.3505   1
  10  -4   1 39.5949 10.1687   1
 -10  -4  -1 39.6757  9.3578   1
  10   4   1 38.3338  7.8612   2
 -10   4  -1 43.9132 10.7545   1
  11  -4   1 6.67159 9.42731   1
 -11  -4  -1 4.63201 8.52503   1
 -11   4  -1  9.3780 10.3916   1
 -12  -4  -1 29.9248 10.9944   1
  12  -4   1 47.9728 11.9665   1
 -12   4  -1 18.9405 11.8145   1
  13  -4   1 37.8839 11.5630   1
 -13  -4  -1 28.2588 11.1936   1
 -12  -5   1 17.8576 10.3463   1
  12  -5  -1 -0.9165 10.1662   1
  11  -5  -1 32.2853 11.3403   1
 -11  -5   1 24.6977  9.7558   1
 -10  -5   1 4.96767 7.46048   1
  10  -5  -1 4.07736 9.52865   1
 -10   5   1 -2.9748  6.5645   2
  10   5  -1 7.82816 8.77407   2
   9  -5  -1 13.3622  9.1028   1
  -9  -5   1 30.9015  7.7550   1
  -9   5   1 33.8446  8.0421   2
   9   5  -1 16.9580  8.5541   2
  -8  -5   1 67.1433  8.1354   1
   8  -5  -1 86.5000 10.7271   1
  -8   5   1 51.7250  9.2600   2
   8   5  -1 67.7490 10.0098   2
   7  -5  -1 142.501  11.739   1
  -7  -5   1 145.027   9.854   1
  -7   5   1 150.925  11.998   2
   7   5  -1 159.368  12.534   2
  -6  -5   1 28.3871  5.4463   1
   6  -5  -1 36.0291  7.4137   1
   6   5  -1 40.0080  8.7176   2
  -6   5   1 35.2873  8.4780   2
   5  -5  -1 35.9404  6.7888   1
  -5  -5   1 24.0639  4.7640   1
  -5   5   1 32.6444  6.0705   1
  -5   5   1 21.8927  7.7970   2
   5   5  -1 21.3742  7.7043   2
   4  -5  -1 11.8546  5.3281   1
  -4  -5   1 15.3299  4.2670   1
   4   5  -1 20.8607  8.2284   2
  -4   5   1 18.8153  4.9401   1
  -4   5   1 23.9063  8.6769   2
  -3  -5   1 416.986  13.734   1
   3  -5  -1 420.128  15.074   1
  -3   5   1 412.934  18.822   2
   3   5  -1 444.157  18.537   2
  -2  -5   1 -1.4917  3.4308   1
   2  -5  -1 -2.6114  4.3852   1
   2   5  -1 -3.2272  7.6051   2
  -2   5   1 1.05411 7.37183   2
   1  -5  -1 2.20482 4.26516   1
  -1  -5   1 8.28218 3.59219   1
   1   5  -1 8.67905 7.21774   2
  -1   5   1 10.8314  7.8020   2
   0  -5   1 9.31422 3.73132   1
   0  -5  -1 10.8904  4.3275   1
   0   5   1 4.45114 7.92877   2
   0   5  -1 17.5404  7.5362   2
  -1  -5  -1 73.6992  5.9461   1
   1  -5   1 68.3920  5.7530   1
  -1   5  -1 74.8617 10.1258   2
   1   5   1 57.4591  9.0201   2
   2  -5   1 272.492  11.213   1
  -2  -5  -1 295.873  11.135   1
  -2   5  -1 286.478  15.057   2
   3  -5   1 159.020   8.757   1
  -3  -5  -1 175.005   8.644   1
   3   5   1 149.421  12.319   2
  -3   5  -1 140.858  11.858   2
   4  -5   1 44.3639  6.3951   1
  -4  -5  -1 40.1965  5.7328   1
  -4   5  -1 43.4134  8.8601   2
   4   5   1 52.2406  8.9325   2
   5  -5   1 157.130  10.287   1
  -5  -5  -1 162.617   9.555   1
  -5   5  -1 177.698  12.806   2
   5   5   1 171.548  12.696   2
   6  -5   1 81.7508  8.9766   1
  -6  -5  -1 61.6293  7.1136   1
  -6   5  -1 69.8177  9.4587   2
   6   5   1 60.0831  9.2449   2
  -7  -5  -1 -4.2231  5.1327   1
   7  -5   1 6.41532 7.47220   1
   7   5   1 -1.9421  7.5313   2
  -7   5  -1 1.32660 6.75577   2
  -8  -5  -1 19.3969  7.0987   1
   8  -5   1 4.73876 8.16373   1
  -8   5  -1 8.02753 7.16798   2
   8   5   1 3.55059 7.68974   2
  -9  -5  -1 7.70918 7.42538   1
   9  -5   1 19.6909  9.6843   1
  -9   5  -1 17.3487  7.3467   2
   9   5   1 21.2767  8.6351   2
  10  -5   1 102.591  13.110   1
 -10  -5  -1 104.455  11.606   1
  10   5   1 120.017  11.725   2
  11  -5   1 36.8204 11.9716   1
 -11  -5  -1 53.3375 10.6469   1
 -12  -5  -1 32.8030 11.1619   1
  12  -5   1 19.7584 11.7460   1
 -10  -6   1 32.6852  9.2405   1
  10  -6  -1 26.5304 11.3008   1
 -10   6   1 29.8155  8.9555   2
  10   6  -1 29.1294 10.9566   2
  -9  -6   1 95.9302 10.2764   1
   9  -6  -1 102.480  12.667   1
  -9   6   1 101.119  11.860   2
   9   6  -1 99.0180 13.0044   2
  -8  -6   1 21.7550  7.0467   1
   8  -6  -1 9.43083 8.70436   1
  -8   6   1 12.0002  8.4658   2
   8   6  -1 26.1918  9.9119   2
   7  -6  -1 31.7785  8.6755   1
  -7  -6   1 28.6653  6.6437   1
   7   6  -1 33.2014 10.1110   2
  -7   6   1 27.3402  9.1045   2
  -6  -6   1 72.8781  7.2583   1
   6  -6  -1 75.4528  9.1126   1
   6   6  -1 59.4977 11.0190   2
  -6   6   1 61.3430 10.0431   2
  -5  -6   1 7.04292 4.85782   1
   5  -6  -1 12.1184  6.5577   1
  -5   6   1 3.89710 8.00365   2
   5   6  -1 2.37564 8.20123   2
   4  -6  -1 171.174  10.992   1
  -4  -6   1 172.512   9.000   1
  -4   6   1 161.757  14.449   2
   4   6  -1 151.215  13.569   2
  -3  -6   1 43.0939  5.3989   1
   3  -6  -1 25.1496  6.4299   1
  -3   6   1 27.6602  9.7855   2
   3   6  -1 34.6780  9.9682   2
  -2  -6   1 51.1031  5.4653   1
   2  -6  -1 44.9253  6.6331   1
   2   6  -1 33.2307  9.2298   2
  -2   6   1 48.8169 10.5396   2
   1  -6  -1 171.011   9.491   1
  -1  -6   1 164.063   8.412   1
   1   6  -1 181.024  14.384   2
  -1   6   1 175.807  14.231   2
   0  -6   1 124.506   7.669   1
   0  -6  -1 112.531   7.881   1
   0   6  -1 107.967  12.120   2
   0   6   1 91.7924 11.8939   2
   1  -6   1 23.2475  5.2873   1
  -1  -6  -1 27.0209  5.4226   1
  -1   6  -1 13.0745  9.4056   2
   1   6   1 25.2190  8.8958   2
  -2  -6  -1 2.68741 4.47354   1
   2  -6   1 -2.9806  4.5023   1
   2   6   1 -0.1554  8.5741   2
  -2   6  -1 6.80071 8.28143   2
  -3  -6  -1 70.3245  6.7306   1
   3  -6   1 67.4507  7.2939   1
  -3   6  -1 51.5542 10.6555   2
   3   6   1 75.0000 11.4339   2
  -4  -6  -1 124.721   8.636   1
   4  -6   1 130.761   9.597   1
  -4   6  -1 138.317  13.303   2
   4   6   1 111.693  12.038   2
  -5  -6  -1 61.0762  7.1229   1
   5  -6   1 58.2513  8.0082   1
   5   6   1 46.2842 10.2344   2
  -5   6  -1 38.9747  9.8018   2
   6  -6   1 42.4528  8.3510   1
  -6  -6  -1 41.0400  6.6375   1
  -6   6  -1 21.8093  8.9326   2
   6   6   1 27.7375  9.6828   2
   7  -6   1 73.8953 10.6179   1
  -7  -6  -1 77.5303  8.6324   1
   7   6   1 67.2971 10.9242   2
  -7   6  -1 68.5579 10.5634   2
  -8  -6  -1 56.2942  8.6420   1
   8  -6   1 76.7387 11.3116   1
  -8   6  -1 58.4910  9.9834   2
   8   6   1 46.3909 10.8479   2
  -9  -6  -1 32.7562  8.6247   1
   9  -6   1 24.7540 10.7524   1
  -9   6  -1 23.5529  8.9138   2
   9   6   1 59.7533 11.2425   2
 -10  -6  -1 2.73156 8.44907   1
  10  -6   1  0.9960 10.7911   1
  10   6   1 11.9768  9.4717   2
   8  -7  -1 17.2117 10.4155   1
  -8  -7   1 12.7422  7.6859   1
   8   7  -1  3.5270 10.7140   2
  -8   7   1 30.6068 10.4979   2
  -7  -7   1 4.83671 6.41080   1
   7  -7  -1 -0.6387  8.5758   1
   7   7  -1 -2.5472 10.1899   2
  -7   7   1 0.96158 9.21652   2
  -6  -7   1 -5.7479  5.4325   1
   6  -7  -1 -5.0135  7.8709   1
   6   7  -1 -6.6275  9.9962   2
  -6   7   1 -1.6221  9.7990   2
  -5  -7   1 142.605   9.372   1
   5  -7  -1 125.824  11.265   1
  -5   7   1 116.068  14.448   2
   5   7  -1 123.941  14.934   2
  -4  -7   1 -4.1348  4.7019   1
   4  -7  -1 8.32280 6.89785   1
  -4   7   1 5.41813 9.59655   2
   4   7  -1 6.52842 9.45060   2
   3  -7  -1 -10.802   5.913   1
  -3  -7   1 -5.0837  4.4307   1
   3   7  -1  6.8667 10.6174   2
  -3   7   1 13.2793  9.8596   2
  -2  -7   1 0.43540 4.52460   1
   2  -7  -1 7.27208 5.85883   1
  -2   7   1 5.23367 9.72110   2
   2   7  -1 11.7306  9.9527   2
   1  -7  -1 8.17093 5.86716   1
  -1  -7   1 16.2101  5.1731   1
  -1   7   1 22.4347 10.3280   2
   1   7  -1 17.7674 10.8262   2
   0  -7  -1 58.8724  7.1981   1
   0  -7   1 37.8705  6.2176   1
   0   7   1 100.864  12.952   2
   0   7  -1 58.2978 11.5638   2
  -1  -7  -1 7.77929 5.07435   1
   1  -7   1 8.07115 5.15674   1
  -1   7  -1 -8.0921 10.1069   2
   1   7   1  0.1604 10.4162   2
  -2  -7  -1 -2.9252  4.9083   1
   2  -7   1 5.33371 5.40699   1
  -2   7  -1  5.8190 10.7318   2
   2   7   1 -11.989   9.582   2
  -3  -7  -1 35.6983  6.5502   1
   3  -7   1 44.9151  7.2696   1
  -3   7  -1 43.8022 11.4175   2
   3   7   1 60.3800 12.4306   2
  -4  -7  -1 3.28356 5.62052   1
   4  -7   1 2.84125 6.40709   1
   4   7   1 -3.6347  9.8486   2
  -4   7  -1 12.9480  9.7139   2
   5  -7   1 -1.8278  6.7555   1
  -5  -7  -1 5.74823 5.78210   1
  -5   7  -1  5.4910 10.1315   2
   5   7   1 -6.9726  9.8041   2
   6  -7   1 5.77722 7.55345   1
  -6  -7  -1 4.32248 6.60318   1
  -6   7  -1 -0.5110  9.5251   2
   6   7   1 -1.0409  9.9275   2
  -7  -7  -1 10.4774  7.0949   1
   7  -7   1 10.6467  8.8834   1
   7   7   1 -1.7687  9.9532   2
  -7   7  -1 9.73471 9.41692   2
   8  -7   1 37.6329 10.6426   1
  -8  -7  -1 27.2497  8.3364   1
   8   7   1 19.4514 11.0205   2
  -8   7  -1 29.2415 10.1838   2
   4  -8  -1 7.83507 7.09571   1
  -4  -8   1 7.11730 5.75840   1
  -4   8   1  2.2252 11.8300   2
   4   8  -1  3.3267 11.2006   2
   3  -8  -1 0.53666 6.85737   1
  -3  -8   1 -5.5070  5.3776   1
   3   8  -1  6.8023 12.0291   2
  -3   8   1 -2.4208 11.9601   2
  -2  -8   1 31.0180  6.3339   1
   2  -8  -1 30.9228  7.9541   1
   2   8  -1 32.5567 12.9515   2
  -2   8   1 19.9823 12.1576   2
  -1  -8   1 30.1760  6.3212   1
   1  -8  -1 18.7325  6.7261   1
   1   8  -1 24.5937 12.9974   2
  -1   8   1  6.5134 11.6192   2
   0  -8   1 -2.3601  5.3024   1
   0  -8  -1 10.5340  6.1452   1
   0   8  -1 -4.1482 12.2911   2
   0   8   1 -5.4086 12.0219   2
  -1  -8  -1 16.3334  6.5465   1
   1  -8   1 0.49742 5.64514   1
   1   8   1  8.5822 12.3580   2
  -1   8  -1 30.6250 12.5609   2
  -2  -8  -1 0.27691 5.89022   1
   2  -8   1 0.96308 6.02871   1
  -2   8  -1  3.3549 11.8910   2
   2   8   1 -8.5313 11.3784   2
  -3  -8  -1 28.8638  7.0411   1
   3  -8   1 36.7324  7.5383   1
  -3   8  -1 17.7607 12.4964   2
   3   8   1 23.1704 12.6290   2
  -4  -8  -1 65.7989  8.1340   1
   4  -8   1 49.3434  8.7977   1
  -4   8  -1 77.4260 14.5071   2
   4   8   1 42.0239 13.6735   2
 -15   0   2 17.2327 12.0498   1
  15   0  -2 -2.6018  8.8891   1
  14   0  -2 6.20839 8.52085   1
 -14   0   2  7.4892 10.6947   1
 -13   0   2 274.994  18.827   1
  13   0  -2 283.076  15.575   1
  12   0  -2 101.877  10.538   1
 -12   0   2 105.222  12.622   1
  11   0  -2 322.403  15.125   1
 -11   0   2 316.429  17.323   1
  10   0  -2 937.592  29.536   1
 -10   0   2 970.958  32.003   1
   9   0  -2 145.812  10.173   1
  -9   0   2 142.297  11.819   1
  -8   0   2 170.046  11.866   1
   8   0  -2 181.041  10.101   1
   7   0  -2 84.4202  6.7594   1
  -7   0   2 56.2852  7.5276   1
   6   0  -2 152.623   7.806   1
  -6   0   2 150.906   9.454   1
  -5   0   2 2396.77   63.73   1
   5   0  -2 2558.78   64.00   3
   5   0  -2 2464.82   62.54   1
   4   0  -2 3173.38   77.74   1
  -4   0   2 3092.48   78.72   1
   3   0  -2 873.018  22.695   1
  -3   0   2 857.167  23.379   1
  -2   0   2 1804.36   45.45   1
   2   0  -2 1851.75   45.12   1
  -1   0   2 -6.9801  0.4389   1
   1   0  -2 -7.3344  0.3291   1
   0   0   2 -2.4249  0.3166   1
   0   0  -2 -2.5890  0.2840   1
  -1   0  -2 -6.3369  0.6143   1
  -2   0  -2 1025.26   26.85   1
   2   0   2 1049.64   26.45   1
  -3   0  -2 1017.11   27.31   1
   3   0   2 1001.52   26.63   1
  -3   0  -2 1023.79   27.32   3
   4   0   2 1854.84   48.07   1
  -4   0  -2 1895.65   48.98   3
  -4   0  -2 1878.43   49.07   1
  -5   0  -2 484.740  13.539   3
   5   0   2 491.151  15.664   1
  -5   0  -2 496.962  16.813   1
  -6   0  -2 241.310  11.294   1
   6   0   2 226.798  10.412   1
  -7   0  -2 2910.17   75.52   1
   7   0   2 2827.72   73.95   1
  -8   0  -2 89.6672  9.2767   1
   8   0   2 74.7285  7.7420   1
   9   0   2 45.1903  7.1900   1
  -9   0  -2 40.3237  8.6561   1
 -10   0  -2 241.193  15.468   1
  10   0   2 282.523  14.266   1
  11   0   2 16.6882  7.7356   1
 -11   0  -2 5.50448 7.70869   1
 -12   0  -2 555.877  24.093   1
  12   0   2 500.320  21.101   1
  13   0   2 57.9890  9.9904   1
 -13   0  -2 53.3224 10.9257   1
 -14   0  -2  2.8223 10.3324   1
  14   0   2 -9.5813  8.6207   1
 -15   0  -2 158.755  16.675   1
  15   0   2 145.466  14.221   1
  15  -1  -2 12.4171  9.8580   1
 -15  -1   2 18.2200 11.6639   1
 -15   1   2 11.3841 12.8946   1
  14  -1  -2 224.511  15.880   1
 -14  -1   2 225.009  17.513   1
 -14   1   2 229.056  19.687   1
  13  -1  -2 87.5599 11.5108   1
 -13  -1   2 99.6254 12.9232   1
  13   1  -2 114.464  10.951   1
 -13   1   2 66.9398 13.3176   1
  12  -1  -2 91.9192 10.8794   1
 -12  -1   2 67.2383 10.6481   1
 -12   1   2 107.933  13.390   1
  12   1  -2 108.796  10.102   1
 -11  -1   2 70.3339 10.2790   1
  11  -1  -2 58.8177  8.6513   1
  11   1  -2 69.9222  8.8368   1
 -11   1   2 65.3850 11.6761   1
 -10  -1   2 90.5699  9.9668   1
  10  -1  -2 106.164   9.926   1
  10   1  -2 114.201   9.552   1
 -10   1   2 113.443  12.163   1
   9  -1  -2 593.082  20.580   1
  -9  -1   2 589.704  22.144   1
  -9   1   2 598.821  23.722   1
   9   1  -2 602.874  19.860   1
   8  -1  -2 311.325  13.036   1
  -8  -1   2 294.935  14.115   1
   8  -1  -2 294.933   9.165   3
   8   1  -2 310.266  12.333   1
  -8   1   2 288.380  15.514   1
  -7  -1   2 67.6023  7.2948   1
   7  -1  -2 88.3881  7.5064   1
  -7   1   2 93.9464  8.8093   1
   7   1  -2 66.1158  5.9715   1
   6  -1  -2 1656.53   44.31   1
  -6  -1   2 1684.25   45.16   1
   6   1  -2 1686.93   43.45   1
  -6   1   2 1662.41   45.79   1
   5  -1  -2 2573.71   64.13   1
  -5  -1   2 2526.06   65.83   3
  -5  -1   2 2428.81   64.47   1
  -5   1   2 2540.48   65.15   1
   5   1  -2 2536.36   63.18   1
  -4  -1   2 94.7378  4.8508   3
   4  -1  -2 85.9325  5.2024   1
  -4  -1   2 83.1478  5.7289   1
   4   1  -2 87.5557  5.6407   2
   4   1  -2 90.5009  4.6961   1
  -4   1   2 86.7786  6.2198   1
  -3  -1   2 100.340   5.048   1
  -3  -1   2 105.738   4.874   3
   3  -1  -2 88.1754  4.8180   1
   3   1  -2 97.1956  4.0974   1
   3   1  -2 101.323   6.009   2
  -3   1   2 106.989   5.899   1
   3   1  -2 99.4510  4.9486   3
  -3   1   2 114.068   6.219   1
  -2  -1   2 613.154  17.325   3
  -2  -1   2 588.846  15.462   1
  -2  -1   2 601.909  15.381   1
   2  -1  -2 617.239  16.311   1
  -2   1   2 632.800  16.773   1
   2   1  -2 595.356  17.189   3
   2   1  -2 585.245  17.056   2
   1  -1  -2 3989.46   96.97   1
   1   1  -2 3962.03   98.99   2
   1   1  -2 3925.40  103.00   3
  -1   1   2 4035.74   97.22   1
   0  -1  -2 18.2919  1.6995   1
   0  -1   2 22.5549  2.2671   3
   0   1   2 36.5339  2.4783   1
   0   1  -2 28.3549  2.4999   3
   0   1  -2 31.1384  2.7455   2
   1  -1   2 120.048   4.013   1
  -1  -1  -2 118.442   4.346   1
   1  -1   2 118.157   5.146   3
  -1   1  -2 120.124   3.944   1
  -1   1  -2 111.821   4.944   2
   1   1   2 116.191   4.406   1
  -1   1  -2 130.399   5.247   3
   2  -1   2 2225.62   58.13   3
   2  -1   2 2185.52   54.77   1
  -2  -1  -2 2189.82   54.83   1
   2  -1   2 2226.93   55.32   2
  -2   1  -2 2222.25   55.48   2
  -2   1  -2 2242.70   55.00   1
   2   1   2 2191.18   54.72   1
  -2   1  -2 2175.85   58.08   3
  -3  -1  -2 5483.17  134.54   1
   3  -1   2 5485.19  135.44   2
   3  -1   2 5570.13  134.73   1
   3  -1   2 5495.57  141.86   3
  -3   1  -2 5542.48  135.62   2
  -3   1  -2 5492.71  141.79   3
   3   1   2 5499.07  135.60   2
  -3   1  -2 5458.66  135.13   1
   3   1   2 5446.91  134.37   1
   4  -1   2 7.69801 3.59967   1
   4  -1   2 3.83539 2.29930   3
  -4  -1  -2 6.25479 3.23009   1
   4   1   2 5.17532 2.38493   2
  -4   1  -2 6.14383 4.04619   1
  -4   1  -2 4.28282 2.38465   2
   4   1   2 3.41102 3.03566   1
  -5  -1  -2 91.1587  6.6213   1
   5  -1   2 78.6370  6.4491   1
   5  -1   2 110.364   5.517   3
  -5   1  -2 93.5219  7.4559   1
   5   1   2 99.0013  4.6655   2
   5   1   2 92.1725  5.9485   1
  -5   1  -2 100.625   4.416   2
  -6  -1  -2 424.467  15.095   1
   6  -1   2 440.491  15.256   1
   6  -1   2 434.244  13.377   3
   6   1   2 436.183  14.825   1
   6   1   2 410.386  12.040   2
  -6   1  -2 422.467  16.729   1
  -6   1  -2 425.599  11.618   2
  -7  -1  -2 291.499  13.688   1
   7  -1   2 304.675  13.228   1
   7   1   2 299.777  12.611   1
  -7   1  -2 335.594  14.670   1
   8  -1   2 726.599  23.797   1
  -8  -1  -2 750.167  25.370   1
  -8   1  -2 782.050  26.026   1
   8   1   2 733.662  23.347   1
   9  -1   2 114.177  10.103   1
  -9  -1  -2 137.456  11.676   1
  -9   1  -2 109.945  11.656   1
   9   1   2 140.538  10.070   1
 -10  -1  -2 24.6817  8.5341   1
  10  -1   2 30.5393  8.0561   1
  10   1   2 27.1528  7.1457   1
 -10   1  -2 24.6195  8.7008   1
  11  -1   2 249.726  14.082   1
 -11  -1  -2 250.115  16.106   1
  11   1   2 246.153  13.912   1
 -11   1  -2 287.384  16.670   1
  12  -1   2 70.3255 10.5600   1
 -12  -1  -2 84.0204 12.0009   1
  12   1   2 86.1115 10.1213   1
 -12   1  -2 42.1251 10.4962   1
  13  -1   2 -19.396   8.236   1
 -13  -1  -2 2.29046 8.78282   1
  13   1   2 -3.1852  7.8109   1
 -13   1  -2  8.9419 10.4022   1
 -14  -1  -2 -10.451   9.927   1
  14  -1   2 -6.1236  9.1694   1
  14   1   2 18.1760  9.5725   1
 -14   1  -2 28.2829 11.4447   1
 -15  -1  -2  5.0910 11.4507   1
  15  -1   2 20.9453 11.2365   1
  15   1   2 -7.6912  9.1030   1
 -15   1  -2 23.0166 12.1316   1
 -15  -2   2 10.6742 11.0195   1
  15  -2  -2 -2.6885 10.2606   1
 -15   2   2 -0.4820 12.5596   1
 -15   2   2  3.7228 13.3283   1
 -14  -2   2 24.0303 10.7054   1
  14  -2  -2 4.96944 9.13575   1
 -14   2   2 -1.7451 12.1637   1
 -14   2   2  3.5467 12.7807   1
 -13  -2   2 4.35975 9.28244   1
  13  -2  -2 7.31845 9.59548   1
 -13   2   2 -3.7699 11.2291   1
 -13   2   2  8.0519 12.4319   1
  12  -2  -2 12.2629  8.7422   1
 -12  -2   2 7.14871 8.56448   1
 -12   2   2  5.9419 11.8132   1
 -12   2   2  1.2055 11.0446   1
  11  -2  -2 17.6440  8.4257   1
 -11  -2   2 18.8091  8.1855   1
 -11   2   2 12.3320 10.2675   1
 -11   2   2 25.2003 10.9560   1
  11   2  -2 28.2862  6.7304   1
 -10  -2   2 42.9662  8.7571   1
  10  -2  -2 40.1257  8.0080   1
 -10   2   2 29.2351 10.2299   1
 -10   2   2 33.0077  5.4304   2
  10   2  -2 38.0728  6.7937   1
 -10   2   2 39.4587 11.2122   1
  -9  -2   2 3.45164 6.78200   1
   9  -2  -2 2.23587 3.12961   3
   9  -2  -2 -0.4220  6.1095   1
   9   2  -2 -3.9470  5.1074   1
  -9   2   2 16.3944  8.8083   1
  -9   2   2 12.2525  8.6779   1
  -8  -2   2 1.96544 5.82167   1
   8  -2  -2 1.89233 3.30808   3
   8  -2  -2 5.78960 6.19152   1
  -8  -2   2 3.95421 3.04986   3
  -8   2   2 -6.3168  7.5533   1
  -8   2   2 10.6586  7.4068   1
   8   2  -2 11.9509  4.9585   1
   7  -2  -2 36.0040  6.5454   1
  -7  -2   2 48.6938  4.3474   3
  -7  -2   2 42.7407  6.5338   1
   7   2  -2 49.5181  5.1213   1
   7   2  -2 59.0899  6.7475   2
  -7   2   2 47.9982  7.8521   1
  -7   2   2 44.8698  8.2995   1
   6  -2  -2 9.50201 4.40059   1
  -6  -2   2 6.34949 2.99922   3
  -6  -2   2 1.52563 4.23293   1
  -6   2   2 3.56352 5.17372   1
  -6   2   2 9.35212 5.17640   1
   6   2  -2 9.27521 3.43712   1
   6   2  -2 8.51309 4.79022   2
  -5  -2   2 240.195   9.179   1
   5  -2  -2 203.426   9.257   1
  -5  -2   2 242.252   9.227   3
   5   2  -2 226.760   7.886   1
   5   2  -2 228.939  10.109   2
  -5   2   2 236.144  10.440   1
  -4  -2   2 480.698  15.087   3
  -4  -2   2 480.857  13.837   1
   4  -2  -2 478.548  14.933   1
  -4   2   2 463.729  15.521   1
   4   2  -2 463.137  15.300   2
   3  -2  -2 103.648   5.679   1
  -3  -2   2 97.6430  6.0811   3
  -3  -2   2 96.8719  4.1101   1
   3   2  -2 84.1709  6.0338   2
  -3   2   2 101.987   6.409   1
  -2  -2   2 36.4114  3.9304   3
   2  -2  -2 30.9608  3.3967   1
  -2  -2   2 40.2333  2.3126   1
  -2  -2   2 42.5680  2.5706   1
   2   2  -2 36.4600  4.5355   2
  -2   2   2 34.6231  4.0088   1
  -1  -2   2 120.655   6.459   3
   1  -2  -2 106.175   4.941   1
  -1   2   2 101.916   5.652   1
   0  -2   2 190.033   5.591   1
   0  -2  -2 187.628   6.619   1
   0  -2   2 193.058   5.509   1
   0   2  -2 185.071   8.723   2
   0   2   2 192.457   6.794   1
   1  -2   2 487.749  13.366   1
   1  -2   2 484.960  15.649   3
  -1  -2  -2 482.447  13.647   1
  -1   2  -2 502.393  15.415   2
   1   2   2 479.472  13.536   1
   2  -2   2 126.567   5.858   1
   2  -2   2 120.073   6.653   3
  -2  -2  -2 123.077   5.451   1
   2   2   2 117.476   6.548   2
  -2   2  -2 134.727   7.021   2
  -2   2  -2 130.283   5.565   1
   2   2   2 127.215   5.443   1
   3  -2   2 62.5762  4.9283   3
  -3  -2  -2 64.0508  4.5210   1
   3  -2   2 60.3834  4.9347   1
   3   2   2 59.7060  4.2465   1
  -3   2  -2 61.2946  4.6217   1
   3   2   2 56.6744  4.8715   2
  -3   2  -2 60.8742  5.1202   2
   4  -2   2 15.2078  4.0822   1
  -4  -2  -2 15.8122  3.5650   1
   4  -2   2 10.2131  3.2039   3
  -4   2  -2 8.45390 3.63501   2
   4   2   2 13.0348  3.5031   1
   4   2   2 13.2815  3.6530   2
  -4   2  -2 11.6944  4.0564   1
  -4   2  -2 14.2427  3.8420   1
  -5  -2  -2 34.0940  4.8335   1
   5  -2   2 39.7247  4.2826   3
   5  -2   2 43.6730  5.4755   1
  -5   2  -2 39.2753  4.3843   2
   5   2   2 33.7346  4.6254   1
   5   2   2 40.8339  4.6046   2
  -5   2  -2 40.9238  5.5620   1
   6  -2   2 22.9662  5.7378   1
  -6  -2  -2 33.9976  5.4926   1
   6  -2   2 30.1050  4.1977   3
   6   2   2 28.5400  4.5571   2
  -6   2  -2 31.6026  4.4412   2
   6   2   2 29.7002  5.0559   1
  -6   2  -2 37.0060  6.6448   1
   7  -2   2 21.4978  4.0206   3
  -7  -2  -2 12.8168  5.8140   1
   7  -2   2 19.9705  5.9667   1
   7   2   2 12.9333  4.3507   2
  -7   2  -2 23.6693  7.4635   1
  -7   2  -2 15.7185  3.9519   2
   7   2   2 14.3378  5.2899   1
  -8  -2  -2 8.92054 2.98256   3
  -8  -2  -2 10.1667  5.9201   1
   8  -2   2 5.76583 6.51662   1
   8  -2   2 10.3962  3.6867   3
   8   2   2 6.71031 5.81957   1
   8   2   2 6.96968 4.46658   2
  -8   2  -2 9.90880 8.18474   1
  -8   2  -2 9.25076 3.61785   2
  -9  -2  -2 81.2941  9.9336   1
   9  -2   2 95.9317  6.3460   3
  -9  -2  -2 80.1737  4.9534   3
   9  -2   2 84.8697  9.6276   1
   9   2   2 89.0296  6.3740   2
  -9   2  -2 77.2870  5.2119   2
  -9   2  -2 87.3939 11.7846   1
   9   2   2 93.8896  8.7357   1
  10  -2   2 12.0011  7.7319   1
 -10  -2  -2 16.1278  8.1222   1
  10   2   2 -8.4823  5.9327   1
 -10   2  -2 10.2949  8.6972   1
 -11  -2  -2 7.34753 7.75807   1
  11  -2   2 5.80616 8.17914   1
  11   2   2 0.21753 6.65979   1
 -11   2  -2 -2.2996  9.5080   1
 -12  -2  -2 12.1217  8.9157   1
  12  -2   2 13.8273  9.2384   1
 -12   2  -2 45.5472 11.9894   1
  12   2   2 39.5130  8.3363   1
 -13  -2  -2 9.16683 9.87577   1
  13  -2   2 27.1066 10.1705   1
 -13   2  -2 25.7368 11.6391   1
  13   2   2 17.6773  8.1359   1
 -14  -2  -2 12.5077 11.0232   1
  14  -2   2 18.2902 10.8600   1
 -14   2  -2  0.9267 11.6584   1
 -14  -3   2  8.2242 10.6602   1
  14  -3  -2 27.7719 11.4254   1
 -14   3   2 40.2103 14.8625   1
  13  -3  -2 14.8452 10.5403   1
 -13  -3   2 -4.8522  9.0667   1
 -13   3   2 -6.8355 12.5995   1
 -12  -3   2 4.35133 8.48207   1
  12  -3  -2 6.68746 9.22409   1
 -12   3   2  4.3927 11.4840   1
  11  -3  -2 5.12254 7.97271   1
 -11  -3   2 4.49688 7.91344   1
 -11   3   2 4.46286 9.38683   1
  10  -3  -2 50.6899  9.0116   1
 -10  -3   2 57.2731  9.5927   1
 -10   3   2 58.1341  7.1707   2
 -10   3   2 70.5942 12.0409   1
   9  -3  -2 98.2078 10.3336   1
  -9  -3   2 141.836  10.754   1
  -9   3   2 85.0785  7.8888   2
   9   3  -2 101.705   9.321   2
  -9   3   2 79.1885 11.1693   1
  -8  -3   2 82.1125  8.4783   1
  -8  -3   2 75.7703  6.3322   3
   8  -3  -2 72.2599  8.9572   1
  -8   3   2 82.0794  7.9721   2
   8   3  -2 76.3484  8.4883   2
   8   3  -2 87.3911  6.2094   1
  -8   3   2 77.1352 10.0159   1
  -7  -3   2 436.446  15.715   1
  -7  -3   2 424.751  15.338   3
   7  -3  -2 414.383  16.628   1
  -7   3   2 434.672  16.338   2
   7   3  -2 399.854  16.334   2
  -7   3   2 426.836  17.421   1
   7   3  -2 419.568  13.005   1
   6  -3  -2 415.013  15.326   1
  -6  -3   2 399.186  15.009   3
  -6  -3   2 415.583  13.945   1
   6   3  -2 396.250  15.907   2
  -6   3   2 374.655  15.723   1
   5  -3  -2 180.463   9.371   1
  -5  -3   2 184.815   9.460   3
  -5  -3   2 191.241   7.993   1
  -5   3   2 151.792   9.633   1
   5   3  -2 167.933  10.242   2
  -4  -3   2 16.2604  3.1100   1
   4  -3  -2 22.9059  4.4943   1
  -4  -3   2 14.3250  3.8708   3
  -4   3   2 5.43744 4.20775   1
   4   3  -2 23.5005  5.6216   2
  -3  -3   2 157.618   9.206   3
  -3  -3   2 162.979   5.883   1
   3  -3  -2 151.939   7.516   1
  -3   3   2 170.579   8.051   1
   3   3  -2 171.386   9.618   2
   2  -3  -2 67.5844  4.9267   1
  -2  -3   2 63.2376  3.6242   1
  -2  -3   2 64.0075  3.4156   1
  -2   3   2 80.7384  7.0918   2
  -2   3   2 61.4615  5.0639   1
   2   3  -2 53.7238  6.1127   2
  -1  -3   2 355.407   9.590   1
   1  -3  -2 339.463  11.017   1
  -1  -3   2 339.666   9.604   1
  -1   3   2 341.381  13.512   2
   1   3  -2 335.187  13.133   2
  -1   3   2 354.555  11.176   1
   0  -3   2 1304.27   32.29   1
   0  -3   2 1302.42   32.45   1
   0  -3  -2 1223.64   33.30   1
   0   3   2 1298.21   36.10   2
   0   3   2 1286.25   33.01   1
   0   3  -2 1298.74   36.00   2
  -1  -3  -2 311.989  10.236   1
   1  -3   2 308.929   9.678   1
   1   3   2 300.932  13.182   2
   1   3   2 317.512   9.745   1
  -1   3  -2 328.924  12.469   2
   2  -3   2 206.460   7.913   1
  -2  -3  -2 223.081   8.040   1
   2   3   2 199.375   7.353   1
   2   3   2 201.643  10.766   2
  -2   3  -2 199.170  10.278   2
  -3  -3  -2 533.724  15.871   1
   3  -3   2 531.060  16.202   1
  -3   3  -2 512.644  15.265   1
   3   3   2 527.918  17.771   2
   3   3   2 539.616  15.143   1
  -3   3  -2 505.143  17.461   2
   4  -3   2 388.902  13.888   1
  -4  -3  -2 402.653  13.148   1
  -4   3  -2 372.911  14.407   2
   4   3   2 391.411  14.351   2
   4   3   2 397.489  12.441   1
  -4   3  -2 377.640  13.119   1
  -5  -3  -2 15.0000  4.3686   1
   5  -3   2 8.57260 5.09023   1
  -5   3  -2 5.55085 4.80018   2
   5   3   2 15.4078  5.5429   2
  -5   3  -2 13.8153  4.8793   1
   5   3   2 21.5506  4.3089   1
  -6  -3  -2 -0.2531  4.8839   1
   6  -3   2 -3.3786  5.4784   1
   6   3   2 2.63206 4.47907   1
   6   3   2 -7.1640  4.6640   2
  -6   3  -2 1.64410 5.51536   1
  -6   3  -2 -1.5675  4.8567   2
  -7  -3  -2 46.6094  7.2283   1
   7  -3   2 53.6315  7.9878   1
  -7   3  -2 50.6564  6.4089   2
   7   3   2 56.6208  6.5634   1
  -7   3  -2 56.7092  8.5798   1
   7   3   2 60.8954  7.0391   2
  -8  -3  -2 86.3485  8.9322   1
  -8  -3  -2 91.1718  6.7672   3
   8  -3   2 74.9736  9.4314   1
   8   3   2 85.9484  7.8834   1
  -8   3  -2 89.7955 10.5324   1
  -8   3  -2 82.9917  7.0957   2
   8   3   2 85.7815  7.7594   2
  -8   3  -2 81.1672 10.8763   1
   9  -3   2 296.939  15.811   1
  -9  -3  -2 331.429  16.203   1
   9   3   2 349.767  13.287   2
  -9   3  -2 286.424  12.037   2
   9   3   2 301.120  13.483   1
  -9   3  -2 343.777  18.688   1
  -9   3  -2 358.275  18.481   1
 -10  -3  -2 46.4026  9.1792   1
  10  -3   2 26.4231  8.2609   1
 -10   3  -2 44.2087 11.2492   1
  10   3   2 50.9039  7.5109   1
 -10   3  -2 20.9665 10.8830   1
 -11  -3  -2 67.5603 11.1856   1
  11  -3   2 74.0712 10.6256   1
 -11   3  -2 86.0195 14.0493   1
 -11   3  -2 61.6529 12.8092   1
 -12  -3  -2 23.6135 10.4994   1
  12  -3   2 37.2649 10.5503   1
 -12   3  -2 10.9502 11.6018   1
 -12   3  -2 24.0372 12.6690   1
 -13  -3  -2 24.7069 11.0177   1
  13  -3   2 13.2567 10.5984   1
 -13   3  -2 36.0252 13.7072   1
 -13   3  -2  7.0899 11.8777   1
  14  -3   2  3.0962 11.1684   1
 -14  -3  -2 -1.1102 10.6980   1
 -14   3  -2 10.3770 12.8992   1
 -14   3  -2 10.8546 12.9362   1
  13  -4  -2 167.104  16.250   1
 -13  -4   2 117.465  14.202   1
 -13   4   2 159.220  18.182   1
  12  -4  -2 37.5459 11.2949   1
 -12  -4   2 44.3328 10.8877   1
 -12   4   2 19.4506 12.5837   1
  11  -4  -2 78.6544 11.9482   1
 -11  -4   2 65.1025 10.8287   1
 -11   4   2 80.5364 13.1481   1
 -10  -4   2 232.681  15.146   1
  10  -4  -2 249.238  15.230   1
 -10   4   2 256.334  16.948   1
  10   4  -2 292.783  15.402   2
 -10   4   2 267.673  14.349   2
   9  -4  -2 226.375  13.774   1
  -9  -4   2 246.663  13.639   1
   9   4  -2 250.722  13.858   2
  -9   4   2 233.671  14.968   1
  -9   4   2 244.907  13.863   2
  -8  -4   2 17.9782  6.4295   1
   8  -4  -2 24.5021  7.8098   1
   8   4  -2 35.8590  8.1207   2
  -8   4   2 34.8909  7.5188   2
  -8   4   2 34.2566  8.3515   1
   7  -4  -2 4.59394 6.70200   1
  -7  -4   2 11.9861  5.3157   1
  -7   4   2 18.8798  7.0609   2
  -7   4   2 5.29089 6.13698   1
   7   4  -2 9.15500 6.91716   2
  -6  -4   2 33.5963  5.2890   1
   6  -4  -2 25.0488  6.8397   1
  -6   4   2 18.9195  7.3290   2
  -6   4   2 23.8943  6.1149   1
   6   4  -2 25.9126  7.5276   2
   5  -4  -2 419.191  15.561   1
  -5  -4   2 419.100  13.513   1
  -5   4   2 416.918  17.806   2
  -5   4   2 406.454  15.351   1
   5   4  -2 411.828  17.276   2
   4  -4  -2 722.233  21.411   1
  -4  -4   2 664.957  19.247   1
  -4   4   2 649.224  23.925   2
  -4   4   2 721.831  21.569   1
   4   4  -2 690.874  23.698   2
  -3  -4   2 11.8902  3.0821   1
   3  -4  -2 11.2545  4.4311   1
   3   4  -2 2.68636 6.57594   2
  -3   4   2 8.06692 4.48403   1
  -3   4   2 9.82938 6.92981   2
   2  -4  -2 794.836  22.629   1
  -2  -4   2 799.413  20.889   1
   2   4  -2 762.196  25.296   2
  -2   4   2 776.627  25.539   2
  -2   4   2 772.084  22.045   1
  -1  -4   2 722.529  19.754   1
   1  -4  -2 762.608  21.368   1
  -1   4   2 746.794  20.553   1
   1   4  -2 705.927  24.188   2
  -1   4   2 765.367  25.067   2
   0  -4   2 4.62175 2.66738   1
   0  -4  -2 5.52779 3.57352   1
   0   4   2 4.54842 2.96467   1
   0   4   2 7.86338 6.44528   2
   0   4  -2 -1.8304  5.5060   2
   1  -4   2 28.5052  3.8532   1
  -1  -4  -2 38.2991  4.4974   1
   1   4   2 29.0208  6.8455   2
  -1   4  -2 35.1461  7.3580   2
   1   4   2 29.4450  3.4106   1
   2  -4   2 276.348  10.025   1
  -2  -4  -2 259.765  10.197   1
   2   4   2 261.566  13.402   2
  -2   4  -2 232.878  13.279   2
   2   4   2 274.556   8.979   1
  -3  -4  -2 534.804  16.390   1
   3  -4   2 506.381  16.483   1
  -3   4  -2 506.546  19.364   2
   3   4   2 508.515  15.046   1
  -3   4  -2 526.226  15.001   1
   3   4   2 538.701  19.455   2
   4  -4   2 603.478  19.048   1
  -4  -4  -2 609.078  18.473   1
  -4   4  -2 587.499  17.754   1
   4   4   2 588.461  20.732   2
  -4   4  -2 568.841  20.876   2
   4   4   2 584.845  17.098   1
  -5  -4  -2 1.36011 4.31398   1
   5  -4   2 -3.3522  5.3063   1
   5   4   2 3.34048 4.07593   1
  -5   4  -2 -0.2910  4.2947   1
   5   4   2 -3.6679  5.9603   2
  -5   4  -2 11.9361  6.3322   2
   6  -4   2 178.895  11.490   1
  -6  -4  -2 184.190  10.668   1
   6   4   2 213.110  12.522   2
   6   4   2 206.225   9.063   1
  -6   4  -2 184.169  11.194   2
  -6   4  -2 185.785  10.340   1
  -7  -4  -2 1150.53   33.77   1
   7  -4   2 1150.42   34.89   1
  -7   4  -2 1138.87   33.95   1
  -7   4  -2 1149.63   34.13   2
   7   4   2 1167.14   34.52   2
   8  -4   2 23.7336  8.2413   1
  -8  -4  -2 13.1664  6.6394   1
   8   4   2 13.8896  6.4897   2
  -8   4  -2 3.80186 5.87883   2
  -8   4  -2 3.94930 7.01814   1
   9  -4   2 -23.883   7.374   1
  -9  -4  -2 -2.3691  6.6851   1
  -9   4  -2 3.27074 8.16285   1
   9   4   2 -3.2386  6.4510   2
  -9   4  -2 -4.2865  5.2568   2
  10  -4   2 72.3805 10.5322   1
 -10  -4  -2 41.4394  9.8012   1
 -10   4  -2 86.7597 11.7900   1
  10   4   2 80.5727  9.0483   2
  11  -4   2 -5.8486  9.2125   1
 -11  -4  -2 1.61525 8.66217   1
 -11   4  -2 -18.845   9.711   1
  12  -4   2 130.658  14.410   1
 -12  -4  -2 134.946  14.894   1
 -13  -4  -2 64.1718 13.5076   1
  13  -4   2 72.4418 13.5056   1
  12  -5  -2 15.0580 11.5730   1
 -12  -5   2 -2.7645  9.4084   1
  11  -5  -2 10.7849 10.5475   1
 -11  -5   2 16.9079  8.8302   1
  10  -5  -2 20.4821 10.1938   1
 -10  -5   2 24.6502  8.4464   1
 -10   5   2 28.3280  7.7363   2
  10   5  -2 20.2755  9.1588   2
   9  -5  -2 130.070  12.832   1
  -9  -5   2 134.721  11.162   1
  -9   5   2 148.898  12.197   2
   9   5  -2 133.335  12.500   2
   8  -5  -2 27.3052  8.5947   1
  -8  -5   2 45.0554  7.1923   1
   8   5  -2 29.1466  8.8881   2
  -8   5   2 32.7380  8.3551   2
  -8   5   2 31.9686  7.6507   1
  -7  -5   2 11.5718  5.4774   1
   7  -5  -2 11.5565  7.3875   1
  -7   5   2 3.60479 6.14660   1
  -7   5   2 10.6298  7.8296   2
   7   5  -2 14.9454  8.1867   2
  -6  -5   2 43.2775  5.8066   1
   6  -5  -2 47.1773  7.9212   1
   6   5  -2 35.2449  8.8107   2
  -6   5   2 45.1493  6.9782   1
  -6   5   2 36.2281  8.9722   2
  -5  -5   2 498.812  16.213   1
   5  -5  -2 536.170  18.606   1
  -5   5   2 533.275  17.936   1
   5   5  -2 539.866  21.620   2
  -5   5   2 489.563  21.442   2
  -4  -5   2 119.218   6.779   1
   4  -5  -2 124.249   8.977   1
   4   5  -2 109.149  10.753   2
  -4   5   2 106.230  11.615   2
  -4   5   2 119.932   8.226   1
  -3  -5   2 29.7231  4.1592   1
   3  -5  -2 25.7271  5.7149   1
  -3   5   2 25.9026  8.7435   2
   3   5  -2 12.0819  7.8213   2
  -3   5   2 27.5725  4.9485   1
  -2  -5   2 360.027  11.977   1
   2  -5  -2 375.098  13.849   1
  -2   5   2 380.817  17.848   2
   2   5  -2 411.679  18.625   2
  -2   5   2 374.043  12.416   1
  -1  -5   2 132.675   6.561   1
   1  -5  -2 163.886   8.608   1
  -1   5   2 151.253  12.188   2
   1   5  -2 119.796  11.270   2
   0  -5   2 361.779  11.913   1
   0  -5  -2 363.998  13.071   1
   0   5   2 337.963  18.367   2
   0   5  -2 366.415  17.117   2
  -1  -5  -2 -4.6376  3.9416   1
   1  -5   2 6.59878 3.82851   1
  -1   5  -2 2.78381 7.18827   2
   1   5   2 -3.1026  7.2161   2
   2  -5   2 -3.1733  3.9618   1
  -2  -5  -2 2.98325 4.32942   1
   2   5   2 -1.4865  7.5535   2
  -2   5  -2 -2.4496  7.5619   2
  -3  -5  -2 479.073  15.848   1
   3  -5   2 451.897  15.657   1
  -3   5  -2 454.280  19.689   2
   3   5   2 437.073  18.705   2
  -4  -5  -2 3.99535 4.62554   1
   4  -5   2 10.7514  5.5390   1
  -4   5  -2 8.73672 7.59284   2
   4   5   2 7.84707 7.52654   2
  -5  -5  -2 297.770  12.738   1
   5  -5   2 290.168  13.493   1
   5   5   2 294.952  15.452   2
  -5   5  -2 317.707  15.739   2
   6  -5   2 61.9874  8.4832   1
  -6  -5  -2 73.5342  7.7735   1
  -6   5  -2 78.5165  9.4615   2
   6   5   2 62.5536  9.1964   2
   7  -5   2 -4.6989  7.5015   1
  -7  -5  -2 1.81723 5.64970   1
   7   5   2 1.40455 7.35521   2
  -7   5  -2 0.35901 7.22816   2
   8  -5   2 124.834  12.174   1
  -8  -5  -2 150.888  11.242   1
  -8   5  -2 127.470  10.754   2
   8   5   2 141.198  12.012   2
   9  -5   2 7.75893 9.12688   1
  -9  -5  -2 18.5926  7.9482   1
   9   5   2 2.47603 7.58933   2
  -9   5  -2 5.57839 6.87406   2
 -10  -5  -2 9.81861 8.77834   1
  10  -5   2 7.01331 9.88834   1
  10   5   2 12.9147  8.4076   2
 -11  -5  -2 77.8865 12.0561   1
  11  -5   2 84.6164 13.7043   1
 -12  -5  -2 -11.336   9.361   1
  12  -5   2 -6.7850 11.1303   1
  10  -6  -2 29.2977 11.1143   1
 -10  -6   2 25.2192  9.1575   1
 -10   6   2 7.24436 8.43938   2
  10   6  -2 14.9086 10.3475   2
  -9  -6   2 29.7031  7.9624   1
   9  -6  -2 31.4664 10.2692   1
   9   6  -2 25.9682 10.3857   2
  -9   6   2 16.1834  9.0041   2
   8  -6  -2 18.3448  8.9912   1
  -8  -6   2 6.32055 6.68118   1
  -8   6   2 11.0042  8.7786   2
   8   6  -2 8.12080 9.40751   2
  -7  -6   2 7.47247 5.91227   1
   7  -6  -2 7.76431 7.70423   1
  -7   6   2 10.0647  8.8936   2
   7   6  -2 1.41499 8.98556   2
  -6  -6   2 293.958  12.425   1
   6  -6  -2 291.641  15.529   1
  -6   6   2 296.609  17.601   2
   6   6  -2 295.662  18.002   2
   5  -6  -2 25.7189  7.5772   1
  -5  -6   2 31.9146  5.4958   1
   5   6  -2 47.8871 10.4677   2
  -5   6   2 35.7675 10.3173   2
  -4  -6   2 11.4292  4.5850   1
   4  -6  -2 4.59380 5.95018   1
   4   6  -2 3.09678 8.86998   2
  -4   6   2 22.1649  9.7619   2
   3  -6  -2 32.9324  6.8848   1
  -3  -6   2 27.1177  4.6220   1
   3   6  -2 45.8133 10.4559   2
  -3   6   2 18.8948  9.9497   2
   2  -6  -2 -8.9317  5.0393   1
  -2  -6   2 0.76984 3.72169   1
   2   6  -2 -6.9994  7.8558   2
  -2   6   2 10.7842  8.4944   2
   1  -6  -2 40.0130  6.3174   1
  -1  -6   2 39.5550  4.9907   1
   1   6  -2 34.4909  9.4442   2
  -1   6   2 51.0945 10.5488   2
   0  -6  -2 128.755   8.931   1
   0  -6   2 144.525   7.748   1
   0   6  -2 144.465  13.651   2
   0   6   2 154.376  13.974   2
   1  -6   2 -6.4108  4.0775   1
  -1  -6  -2 -2.5969  4.6079   1
  -1   6  -2 -8.5557  8.5246   2
   1   6   2 5.88131 8.83545   2
  -2  -6  -2 190.768  10.061   1
   2  -6   2 194.985   9.741   1
  -2   6  -2 216.926  15.984   2
   3  -6   2 39.6858  6.1124   1
  -3  -6  -2 39.2030  6.0849   1
  -3   6  -2 40.4885 10.1039   2
   3   6   2 46.4972  9.6651   2
  -4  -6  -2 105.455   8.649   1
   4  -6   2 121.632   9.298   1
   4   6   2 137.930  13.023   2
  -4   6  -2 109.282  11.890   2
  -5  -6  -2 61.0558  7.6430   1
   5  -6   2 77.1604  8.9488   1
   5   6   2 71.7961 11.0154   2
  -5   6  -2 67.6492 10.8685   2
  -6  -6  -2 6.62820 5.96688   1
   6  -6   2 6.77524 7.57789   1
   6   6   2 14.4751  8.9057   2
  -6   6  -2 4.03175 8.06110   2
  -7  -6  -2 41.0905  7.9295   1
   7  -6   2 28.2515  8.6508   1
   7   6   2 33.9916  9.5912   2
  -7   6  -2 33.5484  8.9738   2
  -8  -6  -2 13.4663  7.4940   1
   8  -6   2 1.17478 8.85345   1
  -8   6  -2 22.2476  8.4773   2
   8   6   2 9.64965 8.76918   2
   9  -6   2 77.2898 12.3622   1
  -9  -6  -2 75.8891 10.3939   1
  -9   6  -2 76.6204 10.3391   2
   9   6   2 89.2195 11.9129   2
  10  -6   2  0.7978 11.2199   1
 -10  -6  -2 -1.2596  8.5841   1
   8  -7  -2 22.5143 10.7934   1
  -8  -7   2 26.0339  7.8602   1
   8   7  -2 27.5979 11.9767   2
  -8   7   2 23.2880 10.6768   2
  -7  -7   2 72.9748  8.4145   1
   7  -7  -2 83.8775 11.5672   1
   7   7  -2 65.1077 13.0743   2
  -7   7   2 81.6979 12.7934   2
  -6  -7   2 0.66341 5.59489   1
   6  -7  -2 0.73546 7.68395   1
   6   7  -2 -0.7342 10.3247   2
  -6   7   2 -5.6460  9.3565   2
   5  -7  -2 10.2218  7.3800   1
  -5  -7   2 4.00183 5.26088   1
  -5   7   2  7.6243 10.0799   2
   5   7  -2 13.1597  9.9388   2
   4  -7  -2 32.3512  7.9872   1
  -4  -7   2 34.4956  5.7177   1
  -4   7   2 22.7157 10.9470   2
   4   7  -2  9.3937 10.1407   2
  -3  -7   2 11.5181  4.7428   1
   3  -7  -2 7.42930 6.62267   1
  -3   7   2 8.80641 9.93057   2
   3   7  -2 25.5542 10.8008   2
   2  -7  -2 81.5373  8.9238   1
  -2  -7   2 95.3530  7.1753   1
   2   7  -2 99.9779 13.2146   2
  -2   7   2 102.821  13.391   2
   1  -7  -2 4.17495 5.71890   1
  -1  -7   2 6.90744 4.45273   1
  -1   7   2 14.0300  9.7548   2
   1   7  -2 15.5871 11.0235   2
   0  -7  -2 2.86516 5.37682   1
   0  -7   2 2.66350 4.63757   1
   0   7  -2  1.1518 10.2892   2
   0   7   2 3.79728 9.65898   2
  -1  -7  -2 118.551   9.156   1
   1  -7   2 126.520   8.665   1
   1   7   2 120.615  14.670   2
  -1   7  -2 122.000  14.311   2
   2  -7   2 51.6226  6.9113   1
  -2  -7  -2 56.8496  7.0931   1
   2   7   2 46.9723 11.9468   2
  -2   7  -2 48.9105 11.4104   2
   3  -7   2 -3.1416  5.4087   1
  -3  -7  -2 4.83315 5.42223   1
   3   7   2 3.22524 9.37647   2
  -3   7  -2 3.67777 9.98674   2
   4  -7   2 67.2112  8.4310   1
  -4  -7  -2 65.1648  7.9235   1
  -4   7  -2 71.1031 12.4162   2
   4   7   2 39.0785 11.4816   2
  -5  -7  -2 22.5138  7.1961   1
   5  -7   2 17.3052  7.4268   1
  -5   7  -2 23.1481 10.5900   2
   5   7   2 16.4355 10.4910   2
  -6  -7  -2 23.0292  7.4997   1
   6  -7   2 14.9944  8.2284   1
   6   7   2 7.82694 9.58305   2
  -6   7  -2 28.0249 10.5811   2
   7  -7   2 1.30670 8.63956   1
  -7  -7  -2 -4.4545  6.7552   1
   7   7   2 -10.656   9.537   2
  -7   7  -2 7.11708 9.63929   2
   8  -7   2 -1.3740  9.1525   1
  -8  -7  -2 -4.8844  7.5244   1
  -8   7  -2 -15.136   8.600   2
   8   7   2  8.9056 10.3930   2
   4  -8  -2 -2.3904  7.4646   1
  -4  -8   2 -4.3298  5.5428   1
   4   8  -2 -6.8072 11.8027   2
  -4   8   2 19.2177 12.7825   2
   3  -8  -2 27.4162  8.2905   1
  -3  -8   2 38.3305  6.4547   1
  -3   8   2 35.6538 13.0847   2
   3   8  -2 35.2695 12.9730   2
   2  -8  -2 17.5403  7.4705   1
  -2  -8   2 29.4081  5.7657   1
  -2   8   2 15.4693 13.2077   2
   2   8  -2 18.4014 12.9308   2
   1  -8  -2 6.37856 6.48220   1
  -1  -8   2 4.40786 5.24459   1
   1   8  -2 10.4847 11.4919   2
  -1   8   2 -4.4581 11.9350   2
   0  -8  -2 -7.3668  5.7745   1
   0  -8   2 0.20509 5.29614   1
   0   8   2  1.9889 11.9799   2
   0   8  -2 10.4404 11.4228   2
  -1  -8  -2 5.79063 6.34869   1
   1  -8   2 13.0068  6.2186   1
  -1   8  -2 -0.5974 11.0462   2
   1   8   2  3.5307 12.2525   2
   2  -8   2 -3.8240  5.9441   1
  -2  -8  -2 -5.1418  6.0448   1
  -2   8  -2  8.2540 11.3910   2
   2   8   2  2.1415 11.4412   2
  -3  -8  -2 -3.2744  5.8090   1
   3  -8   2 -6.8964  6.3902   1
   3   8   2 -4.3879 11.3657   2
  -3   8  -2 -8.3894 11.7404   2
  -4  -8  -2 20.0280  6.9113   1
   4  -8   2 9.68363 7.50960   1
   4   8   2 -7.4052 11.2451   2
  -4   8  -2 -5.9374 11.7280   2
  15   0  -3 -3.2018  8.4933   1
 -15   0   3 -17.813  10.697   1
  14   0  -3 9.09943 9.04089   1
 -14   0   3 -5.4245 10.4057   1
  13   0  -3 11.7788  8.5913   1
 -13   0   3 11.8249 10.0723   1
  12   0  -3 -2.0408  7.2217   1
 -12   0   3 -7.8384  8.8190   1
  11   0  -3 8.01827 6.73310   1
 -11   0   3 -4.4402  8.4773   1
  10   0  -3 12.9709  6.5715   1
 -10   0   3 3.08602 7.42927   1
   9   0  -3 3.41794 5.64410   1
  -9   0   3 1.24231 6.78085   1
  -8   0   3 1.42187 6.55322   1
   8   0  -3 8.14192 5.16721   1
  -7   0   3 0.04313 5.37014   1
   7   0  -3 4.93236 4.27373   1
   6   0  -3 2.02836 3.56312   1
  -6   0   3 -3.2981  4.4805   1
   6   0  -3 1.22203 1.97296   3
  -5   0   3 -7.8360  3.2699   1
   5   0  -3 4.67906 3.07415   1
   4   0  -3 -2.2733  2.4341   1
  -4   0   3 -3.9148  3.0625   1
  -3   0   3 -2.1843  2.5202   1
   3   0  -3 -0.3248  2.0022   1
  -2   0   3 -0.8853  1.6719   1
   2   0  -3 4.87048 1.50525   1
  -2   0   3 -0.9606  1.6843   1
  -1   0   3 -5.2815  1.2141   1
   1   0  -3 -6.5167  0.8544   1
   0   0   3 0.45363 0.82160   1
   0   0  -3 -0.7777  0.6628   1
   1   0   3 -0.5647  1.1364   1
  -1   0  -3 -2.1431  1.2085   1
   2   0   3 1.09994 2.03935   1
  -2   0  -3 1.76935 2.13304   1
   3   0   3 -2.7608  2.7010   1
  -3   0  -3 -1.2022  2.8421   1
   4   0   3 1.22563 2.85677   1
  -4   0  -3 -1.4435  2.2213   3
  -4   0  -3 -0.1820  3.6183   1
  -5   0  -3 -2.2773  3.6224   1
   5   0   3 -6.4389  3.1079   1
  -5   0  -3 -1.4506  1.9508   3
  -6   0  -3 4.59539 4.97964   1
  -6   0  -3 2.72287 1.94811   3
   6   0   3 5.66084 4.48234   1
  -7   0  -3 -1.8616  1.6624   3
  -7   0  -3 -7.6070  5.4970   1
   7   0   3 -3.5939  4.6485   1
   8   0   3 0.58646 5.31384   1
  -8   0  -3 -7.2664  6.2821   1
   9   0   3 -2.2907  6.3309   1
  -9   0  -3 1.80345 6.93964   1
  10   0   3 2.36512 6.91936   1
 -10   0  -3 2.92725 7.68232   1
  11   0   3 12.8564  7.8378   1
 -11   0  -3 9.91668 8.69864   1
  12   0   3 5.25535 8.20862   1
 -12   0  -3 0.62595 8.84745   1
  13   0   3 2.24645 8.52735   1
 -13   0  -3 3.48469 9.43446   1
  14   0   3 11.8589  9.4157   1
 -14   0  -3 8.43259 9.75313   1
  15   0   3  8.9831 10.3471   1
 -15   0  -3  3.1282 11.5948   1
 -15  -1   3 11.4329 11.4173   1
  15  -1  -3 11.4483  9.9731   1
 -15   1   3 25.1996 13.3581   1
  14  -1  -3 60.3932 10.9658   1
 -14  -1   3 46.0408 11.9554   1
 -14   1   3 55.7066 13.6432   1
 -13  -1   3 1.99560 9.32273   1
  13  -1  -3 -9.1623  8.1182   1
 -13   1   3  5.3119 10.2500   1
  13   1  -3 -2.6243  7.1561   1
 -12  -1   3 31.5835  9.6236   1
  12  -1  -3 35.4736  9.0221   1
 -12   1   3 37.2186 11.5412   1
  12   1  -3 24.0598  7.9202   1
 -11  -1   3 26.1955  8.9342   1
  11  -1  -3 29.6519  8.1024   1
 -11   1   3 14.2846  9.7430   1
  11   1  -3 12.7521  6.6476   1
 -10  -1   3 290.861  15.883   1
  10  -1  -3 317.380  14.917   1
 -10   1   3 296.101  17.025   1
  10   1  -3 287.230  13.208   1
  -9  -1   3 896.525  29.966   1
   9  -1  -3 946.889  25.000   3
   9  -1  -3 937.848  28.914   1
  -9   1   3 950.197  31.932   1
   9   1  -3 932.795  27.730   1
   8  -1  -3 262.401  12.613   1
  -8  -1   3 276.161  13.207   1
   8   1  -3 298.823  11.627   1
  -8   1   3 279.871  15.171   1
   7  -1  -3 128.415   8.070   1
  -7  -1   3 132.695   9.391   1
   7   1  -3 129.358   7.637   1
  -7   1   3 132.076   9.955   1
  -6  -1   3 391.797  14.687   1
   6  -1  -3 419.578  14.276   1
  -6   1   3 430.324  15.792   1
   6   1  -3 405.010  13.096   1
  -5  -1   3 -0.4033  3.7304   1
   5  -1  -3 7.94456 3.57934   1
  -5   1   3 6.81987 4.27074   1
   5   1  -3 4.41016 2.21522   3
   5   1  -3 6.18081 2.83254   1
  -5   1   3 1.75924 4.04885   1
  -4  -1   3 25.8262  4.2412   1
   4  -1  -3 22.8557  3.6185   1
  -4  -1   3 28.4248  3.2975   3
   4   1  -3 25.3428  2.7971   1
  -4   1   3 21.9138  4.5928   1
   4   1  -3 24.6794  2.8553   3
  -4   1   3 26.5888  4.1546   1
   3  -1  -3 88.2604  4.9862   1
  -3  -1   3 92.4085  5.3423   1
  -3  -1   3 83.6030  5.2335   3
   3   1  -3 76.8563  5.8089   2
  -3   1   3 89.8950  5.6689   1
   3   1  -3 84.1519  4.9388   3
  -2  -1   3 28.9299  2.3771   1
  -2  -1   3 28.5927  1.9606   1
   2  -1  -3 25.7631  2.8113   1
  -2  -1   3 23.0551  2.9668   3
   2   1  -3 27.1131  4.0161   2
  -2   1   3 27.0153  3.2862   1
   2   1  -3 23.6433  3.0345   3
   1  -1  -3 6769.92  163.48   1
  -1  -1   3 6737.42  173.70   3
   1   1  -3 6492.20  166.69   2
   1   1  -3 6685.82  173.72   3
  -1   1   3 6982.46  163.89   1
   0  -1   3 572.110  13.952   1
   0  -1   3 565.981  16.885   3
   0  -1  -3 575.506  15.060   1
   0  -1   3 576.415  13.990   1
   0   1  -3 547.542  16.800   3
   0   1  -3 547.821  16.189   2
   0   1   3 566.662  15.287   1
  -1  -1  -3 136.004   5.199   1
   1  -1   3 136.115   4.590   1
   1  -1   3 142.953   6.300   3
   1   1   3 140.501   5.392   1
  -1   1  -3 138.495   6.269   3
  -1   1  -3 134.755   4.591   1
  -1   1  -3 138.085   6.202   2
   2  -1   3 2416.62   59.55   1
  -2  -1  -3 2453.17   59.93   1
   2  -1   3 2389.12   63.67   3
   2   1   3 2258.33   59.63   1
  -2   1  -3 2466.69   60.11   1
  -2   1  -3 2437.61   63.65   3
  -2   1  -3 2425.72   60.69   2
   3  -1   3 233.159   9.034   3
  -3  -1  -3 235.553   8.491   1
   3  -1   3 237.165   8.626   1
  -3   1  -3 243.737   8.843   3
   3   1   3 234.851   8.495   1
  -3   1  -3 235.680   9.552   1
  -3   1  -3 243.553   8.241   2
   4  -1   3 22.0279  3.9680   1
   4  -1   3 24.3068  2.6041   2
   4  -1   3 26.7839  3.4356   3
  -4  -1  -3 14.0905  3.7367   1
  -4   1  -3 24.1947  3.0304   3
   4   1   3 22.5011  2.8312   2
  -4   1  -3 26.5301  3.0153   2
  -4   1  -3 16.3882  4.6170   1
   4   1   3 19.5237  3.6599   1
   5  -1   3 326.823  12.380   1
   5  -1   3 354.062  11.701   3
  -5  -1  -3 332.083  12.427   1
   5   1   3 343.822  10.017   2
  -5   1  -3 324.802   9.944   2
  -5   1  -3 335.812  11.139   3
   5   1   3 350.770  12.072   1
  -5   1  -3 328.014  13.680   1
   6  -1   3 3.62297 4.71077   1
  -6  -1  -3 4.23127 4.65926   1
   6   1   3 -1.0746  2.3334   2
   6   1   3 -3.7288  4.1896   1
  -6   1  -3 -3.5599  5.1973   1
  -7  -1  -3 439.776  16.640   1
   7  -1   3 423.407  16.014   1
   7   1   3 463.023  16.228   1
  -7   1  -3 424.808  17.893   1
  -8  -1  -3 203.818  12.549   1
   8  -1   3 185.815  10.805   1
   8   1   3 151.972  10.562   1
  -8   1  -3 192.676  13.434   1
   9  -1   3 8.40887 6.99985   1
  -9  -1  -3 5.64100 6.63849   1
  -9   1  -3 12.3738  7.8742   1
   9   1   3 1.86984 5.62103   1
 -10  -1  -3 248.644  15.070   1
  10  -1   3 258.862  13.775   1
  10   1   3 270.597  13.971   1
 -10   1  -3 270.012  16.531   1
  11  -1   3 208.864  14.220   1
 -11  -1  -3 226.663  15.647   1
  11   1   3 193.043  12.874   1
 -11   1  -3 241.999  16.480   1
 -12  -1  -3 5.59847 9.11614   1
  12  -1   3 1.95040 8.37237   1
 -12   1  -3 12.0914  9.6046   1
  12   1   3 16.5316  8.1250   1
  13  -1   3 8.42251 9.22958   1
 -13  -1  -3 -1.9420  9.6787   1
 -13   1  -3 -4.5679  9.4569   1
  13   1   3 4.21240 8.22136   1
 -14  -1  -3  9.9930 10.6796   1
  14  -1   3 -2.3977  9.6727   1
  14   1   3 6.78426 8.75505   1
 -14   1  -3  9.1227 11.1496   1
 -15  -1  -3 26.9057 12.4727   1
  15  -1   3 12.8186 11.0368   1
  15   1   3 16.4647  9.9228   1
 -15   1  -3 23.4109 12.2157   1
  15  -2  -3  8.6224 10.6851   1
 -15  -2   3 16.1484 11.5357   1
 -15   2   3 17.9269 13.5536   1
 -15   2   3  8.6280 13.9464   1
  14  -2  -3 150.508  14.402   1
 -14  -2   3 123.100  14.405   1
 -14   2   3 149.001  18.215   1
 -14   2   3 128.768  18.102   1
  13  -2  -3 180.823  14.331   1
 -13  -2   3 182.045  15.417   1
 -13   2   3 197.088  18.967   1
 -13   2   3 179.866  18.226   1
 -12  -2   3 5.38772 8.38939   1
  12  -2  -3 11.6066  8.2172   1
 -12   2   3  7.2239 11.9850   1
 -12   2   3  0.6990 10.7922   1
  11  -2  -3 206.943  13.887   1
 -11  -2   3 183.114  13.836   1
  11   2  -3 188.228  10.993   1
 -11   2   3 178.710  16.567   1
 -11   2   3 184.195  16.603   1
 -10  -2   3 570.532  21.559   1
  10  -2  -3 565.995  21.466   1
 -10   2   3 576.982  25.173   1
  10   2  -3 515.074  18.411   1
 -10   2   3 555.553  23.759   1
   9  -2  -3 123.719  10.655   1
  -9  -2   3 128.865  10.705   1
  -9   2   3 151.032  13.441   1
  -9   2   3 120.127  12.691   1
   9   2  -3 127.382   8.446   1
  -8  -2   3 38.2492  4.3043   3
  -8  -2   3 41.3216  7.4082   1
   8  -2  -3 25.9636  6.3719   1
   8   2  -3 37.3909  5.1978   1
  -8   2   3 31.7149  9.0074   1
  -8   2   3 30.2755  7.8688   1
   7  -2  -3 153.235   9.289   1
  -7  -2   3 170.423   8.104   3
  -7  -2   3 175.499  10.348   1
  -7   2   3 157.871  10.720   1
  -7   2   3 179.802  12.031   1
   7   2  -3 164.805   7.792   1
   7   2  -3 163.664  10.220   2
   6  -2  -3 356.487  13.607   1
  -6  -2   3 359.130  12.604   3
  -6  -2   3 358.308  13.361   1
  -6   2   3 358.757  14.927   1
   6   2  -3 363.626  11.228   1
   6   2  -3 358.164  14.065   2
  -5  -2   3 1761.95   46.02   1
  -5  -2   3 1828.28   48.49   3
   5  -2  -3 1811.30   46.83   1
   5   2  -3 1737.95   44.42   1
  -5   2   3 1741.61   47.33   1
   5   2  -3 1819.86   47.69   2
  -4  -2   3 364.044  12.722   3
   4  -2  -3 373.095  12.329   1
  -4  -2   3 355.582  11.012   1
  -4   2   3 359.870  12.867   1
   4   2  -3 371.662  12.959   2
  -3  -2   3 282.215   8.135   1
  -3  -2   3 265.695   7.967   1
   3  -2  -3 260.341   9.564   1
  -3  -2   3 287.012  10.683   3
  -3   2   3 279.028  10.133   1
   3   2  -3 275.528  10.990   2
   2  -2  -3 5182.14  127.30   1
  -2  -2   3 5098.23  135.23   3
  -2   2   3 5137.09  127.62   1
   2   2  -3 5264.28  130.28   2
   2   2  -3 5270.52  135.43   3
   1  -2  -3 143.928   6.065   1
   1   2  -3 145.257   8.020   2
  -1   2   3 143.684   6.559   1
   1   2  -3 152.456   7.613   3
   0  -2   3 7.82982 3.06458   3
   0  -2  -3 5.66516 2.47716   1
   0   2  -3 4.72920 3.09345   3
   0   2   3 8.34398 2.75176   1
   0   2  -3 1.60687 3.58069   2
   1  -2   3 101.531   4.328   1
   1  -2   3 92.9442  6.2734   3
  -1  -2  -3 90.8839  4.9621   1
  -1   2  -3 93.8730  6.4813   3
  -1   2  -3 92.4749  6.2578   2
   1   2   3 99.2327  5.0385   1
   2  -2   3 11.6437  2.8775   1
   2  -2   3 12.1870  3.3464   3
  -2  -2  -3 10.3930  2.7597   1
  -2   2  -3 7.59836 2.46405   1
  -2   2  -3 10.0764  3.4216   3
  -2   2  -3 7.38696 3.77948   2
   2   2   3 14.9203  2.8167   1
  -3  -2  -3 3723.44   92.94   1
   3  -2   3 3771.45   98.73   3
   3  -2   3 3818.01   93.09   1
   3   2   3 3658.29   94.23   2
   3   2   3 3705.93   92.62   1
  -3   2  -3 3746.47   92.69   1
  -3   2  -3 3668.79   94.40   2
  -3   2  -3 3871.76   92.75   1
   4  -2   3 204.646   8.829   3
   4  -2   3 214.270   9.100   1
  -4  -2  -3 207.245   8.660   1
  -4   2  -3 204.388   8.843   1
  -4   2  -3 204.820   8.601   2
   4   2   3 197.588   8.438   1
   4   2   3 197.948   8.561   2
   5  -2   3 328.621  12.702   1
  -5  -2  -3 329.223  12.359   1
   5  -2   3 317.898  12.183   3
  -5   2  -3 335.697  13.139   1
  -5   2  -3 330.270  11.472   2
   5   2   3 337.342  11.882   1
   5   2   3 339.675  11.459   2
   6  -2   3 1904.17   52.27   3
  -6  -2  -3 1957.30   51.13   1
   6  -2   3 1900.53   51.14   1
  -6   2  -3 1891.86   52.22   1
   6   2   3 1931.61   49.57   2
  -6   2  -3 1909.48   49.41   2
   6   2   3 1893.22   50.23   1
  -7  -2  -3 555.631  19.332   1
   7  -2   3 566.954  19.730   1
   7  -2   3 551.071  18.104   3
  -7   2  -3 567.319  21.377   1
   7   2   3 570.385  18.731   1
  -7   2  -3 560.527  16.518   2
   7   2   3 548.835  16.838   2
  -8  -2  -3 212.518  12.741   1
   8  -2   3 189.450  12.017   1
   8  -2   3 199.522   9.733   3
  -8   2  -3 198.643   7.959   2
   8   2   3 201.545   8.668   2
   8   2   3 207.825  11.099   1
  -8   2  -3 200.552  14.077   1
  -9  -2  -3 12.8342  6.8413   1
   9  -2   3 16.5301  6.9940   1
   9  -2   3 14.7424  4.2622   3
   9   2   3 15.8287  6.4607   1
   9   2   3 15.6462  4.3668   2
  -9   2  -3 5.32731 8.67496   1
 -10  -2  -3 -6.2467  7.3567   1
  10  -2   3 17.3826  7.9351   1
 -10   2  -3 -5.3173  8.7342   1
  10   2   3 11.4437  6.6929   1
 -11  -2  -3 434.857  20.757   1
  11  -2   3 446.438  20.065   1
  11   2   3 459.690  18.724   1
 -11   2  -3 438.175  22.571   1
 -12  -2  -3 187.201  16.235   1
  12  -2   3 203.683  15.131   1
 -12   2  -3 209.887  17.781   1
  12   2   3 201.444  13.181   1
  13  -2   3 21.9668 10.3535   1
 -13  -2  -3 11.7068 10.2483   1
  13   2   3 11.4889  8.0223   1
 -13   2  -3 36.3796 12.0456   1
 -14  -2  -3 101.910  14.635   1
  14  -2   3 95.5771 12.7722   1
 -14   2  -3 95.5118 14.9565   1
  14  -3  -3 120.667  14.904   1
 -14  -3   3 116.014  14.455   1
 -14   3   3 135.215  18.495   1
  13  -3  -3 49.9096 11.5325   1
 -13  -3   3 35.5678 10.7855   1
 -13   3   3 29.5627 13.8589   1
  12  -3  -3 5.79590 9.38483   1
 -12  -3   3 -0.9606  8.1250   1
 -12   3   3  4.8608 11.6199   1
  11  -3  -3 32.4631  8.9028   1
 -11  -3   3 58.8591  9.7849   1
 -11   3   3 34.1590 11.8461   1
 -10  -3   3 103.982  10.777   1
  10  -3  -3 115.122  11.505   1
 -10   3   3 111.460   8.877   2
 -10   3   3 98.4365 12.9073   1
  -9  -3   3 426.270  17.734   1
   9  -3  -3 426.291  18.478   1
   9   3  -3 438.862  17.692   2
  -9   3   3 439.437  19.445   1
  -8  -3   3 20.1246  4.6050   3
  -8  -3   3 20.5498  6.7017   1
   8  -3  -3 14.0098  6.8967   1
   8   3  -3 18.3550  7.2230   2
  -8   3   3 17.8236  7.4482   1
   7  -3  -3 74.0101  7.8649   1
  -7  -3   3 82.8009  6.7619   3
  -7  -3   3 97.0453  7.8193   1
   7   3  -3 95.9986  8.8464   2
  -7   3   3 103.006   9.910   1
  -6  -3   3 1529.49   40.78   1
   6  -3  -3 1534.56   42.31   1
   6   3  -3 1596.63   43.30   2
  -6   3   3 1506.34   42.83   1
  -5  -3   3 83.4257  5.5491   1
   5  -3  -3 75.9793  6.9464   1
   5   3  -3 79.2952  7.8723   2
  -5   3   3 78.2672  7.2228   1
  -4  -3   3 138.535   5.830   1
   4  -3  -3 134.589   7.705   1
   4   3  -3 157.288   9.261   2
  -4   3   3 136.715   8.324   1
   3  -3  -3 167.014   7.825   1
  -3  -3   3 163.315   5.584   1
  -3  -3   3 164.974   6.166   1
  -3   3   3 171.746   8.425   1
   3   3  -3 152.134   9.243   2
  -2  -3   3 -0.8959  1.6594   1
   2  -3  -3 -1.3088  2.9920   1
  -2  -3   3 1.25664 1.50999   1
   2   3  -3 -3.4575  4.2640   2
  -2   3   3 5.03974 3.53240   1
  -1  -3   3 2989.68   73.72   1
   1  -3  -3 3079.12   75.91   1
  -1  -3   3 3054.81   73.75   1
  -1   3   3 3020.20   75.77   1
   1   3  -3 3037.10   78.89   2
   0  -3   3 106.027   4.296   1
   0  -3   3 111.802   4.455   1
   0  -3  -3 111.307   6.018   1
   0   3  -3 99.9084  7.7690   2
   0   3   3 90.9469  5.6861   1
  -1  -3  -3 28.3088  3.8428   1
   1  -3   3 27.2599  3.1895   1
   1   3   3 29.8803  3.5724   1
  -1   3  -3 29.4053  5.2011   2
   1   3   3 25.7100  5.3010   2
   2  -3   3 2044.38   51.51   1
  -2  -3  -3 2055.91   51.95   1
   2   3   3 1998.67   51.26   1
  -2   3  -3 2007.69   54.06   2
   2   3   3 2059.42   54.16   2
  -3  -3  -3 288.741  10.514   1
   3  -3   3 276.755  10.529   1
   3   3   3 285.701   9.792   1
  -3   3  -3 274.295  11.840   2
  -3   3  -3 288.593   9.562   1
   3   3   3 245.959  11.438   2
  -4  -3  -3 483.447  15.230   1
   4  -3   3 476.315  15.595   1
   4   3   3 444.772  16.295   2
  -4   3  -3 459.168  16.134   2
   4   3   3 468.135  14.605   1
  -4   3  -3 460.560  14.744   1
  -5  -3  -3 8.33967 4.72382   1
   5  -3   3 0.29956 5.24160   1
   5   3   3 8.16742 4.23039   1
  -5   3  -3 -2.8998  4.8288   2
   5   3   3 6.05980 5.16640   2
  -5   3  -3 -0.0223  4.3844   1
  -6  -3  -3 94.7374  8.0923   1
   6  -3   3 110.681   9.130   1
  -6   3  -3 119.959   9.000   1
   6   3   3 109.265   7.456   1
  -6   3  -3 114.263   7.945   2
   6   3   3 98.3940  7.9109   2
  -7  -3  -3 732.569  24.380   1
   7  -3   3 752.597  24.802   1
   7   3   3 738.801  22.972   1
  -7   3  -3 737.996  22.756   2
   7   3   3 768.019  23.049   2
  -7   3  -3 759.057  25.424   1
  -7   3  -3 771.469  25.572   1
   8  -3   3 119.659  10.965   1
  -8  -3  -3 191.100  11.959   1
   8   3   3 150.206   9.200   2
  -8   3  -3 173.109  13.586   1
  -8   3  -3 164.738   9.092   2
   8   3   3 161.654   9.759   1
  -8   3  -3 179.980  13.270   1
   9  -3   3 10.5239  7.8588   1
  -9  -3  -3 40.0532  8.4551   1
   9   3   3 34.6354  6.0166   2
  -9   3  -3 43.9335 10.3854   1
  -9   3  -3 30.4147  9.7412   1
   9   3   3 29.1556  6.5949   1
  -9   3  -3 27.9586  5.2334   2
 -10  -3  -3 340.699  17.437   1
  10  -3   3 329.887  17.136   1
 -10   3  -3 310.622  19.232   1
 -10   3  -3 316.324  19.725   1
  10   3   3 323.933  14.732   1
 -11  -3  -3 77.0685 11.7562   1
  11  -3   3 96.7652 11.7234   1
 -11   3  -3 51.3523 12.5989   1
 -11   3  -3 99.0064 14.5209   1
 -12  -3  -3 29.1840 10.6040   1
  12  -3   3 3.39112 9.87970   1
 -12   3  -3 48.7304 12.8560   1
 -12   3  -3 15.4088 11.3231   1
  13  -3   3 26.3183 10.9614   1
 -13  -3  -3 15.4539 11.0555   1
 -13   3  -3 25.8058 12.8641   1
 -13   3  -3 18.8962 12.3447   1
  14  -3   3 -19.776  10.569   1
 -14  -3  -3 21.5543 12.1249   1
 -14   3  -3 35.9174 13.8128   1
 -14   3  -3  7.4047 12.6776   1
 -13  -4   3 16.9742 10.0305   1
  13  -4  -3 24.5867 11.9923   1
 -13   4   3 22.2202 13.1849   1
 -12  -4   3 25.0614  9.6207   1
  12  -4  -3 19.9574 10.0868   1
 -12   4   3 33.6787 12.7192   1
  11  -4  -3 7.25235 9.79549   1
 -11  -4   3 -0.5693  7.8735   1
 -11   4   3 -1.0460  9.8644   1
  10  -4  -3 363.269  18.145   1
 -10  -4   3 325.790  16.981   1
 -10   4   3 341.011  19.270   1
  10   4  -3 395.810  17.970   2
 -10   4   3 363.951  16.415   2
  -9  -4   3 -0.7124  6.5458   1
   9  -4  -3 2.85273 8.16652   1
   9   4  -3 10.9143  7.9805   2
  -9   4   3 9.38964 6.95531   2
  -9   4   3 8.94025 7.93327   1
  -8  -4   3 14.9078  6.1612   1
   8  -4  -3 16.3573  7.7130   1
  -8   4   3 10.9486  6.6760   2
  -8   4   3 21.6639  7.4349   1
   8   4  -3 19.0198  7.8347   2
  -7  -4   3 11.0326  5.4206   1
   7  -4  -3 4.75661 5.94974   1
   7   4  -3 -0.5782  7.0466   2
  -7   4   3 7.79814 6.78422   1
  -7   4   3 5.31640 7.02533   2
   6  -4  -3 144.732  10.110   1
  -6  -4   3 138.736   7.951   1
  -6   4   3 125.949  10.960   2
  -6   4   3 136.518   9.953   1
   6   4  -3 123.244  10.701   2
   5  -4  -3 155.171   9.663   1
  -5  -4   3 159.329   7.577   1
  -5   4   3 164.812  12.074   2
   5   4  -3 170.045  12.168   2
  -5   4   3 164.101   9.930   1
   4  -4  -3 179.445   9.724   1
  -4  -4   3 192.243   7.388   1
   4   4  -3 204.161  12.779   2
  -4   4   3 201.505  13.746   2
  -4   4   3 187.719  10.358   1
  -3  -4   3 69.5929  4.3779   1
   3  -4  -3 87.8017  6.8210   1
  -3   4   3 78.4171  8.9219   2
   3   4  -3 50.9920  8.2103   2
  -3   4   3 83.0143  6.8405   1
   2  -4  -3 280.165  11.146   1
  -2  -4   3 284.244   8.864   1
  -2  -4   3 284.159   8.977   1
   2   4  -3 282.363  13.758   2
  -2   4   3 308.449  11.161   1
  -2   4   3 312.676  15.717   2
   1  -4  -3 12.8071  4.1448   1
  -1  -4   3 14.0656  2.5505   1
  -1  -4   3 14.3944  3.0400   1
  -1   4   3 5.98471 3.73680   1
  -1   4   3 11.9547  6.3320   2
   1   4  -3 12.5385  6.7688   2
   0  -4  -3 673.974  20.000   1
   0  -4   3 687.229  18.329   1
   0   4   3 683.582  23.899   2
   0   4  -3 674.304  22.894   2
   0   4   3 671.270  19.165   1
  -1  -4  -3 102.801   6.703   1
   1  -4   3 92.1384  5.4915   1
   1   4   3 87.9356  8.6664   2
  -1   4  -3 85.2240  8.4869   2
   1   4   3 82.6016  5.5316   1
   2  -4   3 80.7688  5.6742   1
  -2  -4  -3 77.1287  6.1432   1
  -2   4  -3 69.1272  8.1939   2
   2   4   3 72.3678  5.1179   1
   2   4   3 63.4511  8.5087   2
  -3  -4  -3 344.001  13.006   1
   3  -4   3 361.315  12.967   1
   3   4   3 361.459  16.251   2
   3   4   3 362.650  11.816   1
  -3   4  -3 354.759  15.749   2
   4  -4   3 36.1955  6.1238   1
  -4  -4  -3 22.9574  5.0447   1
   4   4   3 26.3262  7.1325   2
   4   4   3 30.9398  4.5575   1
  -4   4  -3 30.6569  7.1182   2
  -4   4  -3 34.3798  4.6187   1
   5  -4   3 307.678  13.409   1
  -5  -4  -3 287.739  12.361   1
   5   4   3 278.599  10.909   1
  -5   4  -3 273.036  11.210   1
  -5   4  -3 255.458  13.268   2
   5   4   3 284.386  13.522   2
  -6  -4  -3 5.20203 5.40883   1
   6  -4   3 4.89993 6.44744   1
   6   4   3 5.64395 6.30946   2
  -6   4  -3 10.7981  6.5440   2
   6   4   3 11.3201  4.6297   1
  -6   4  -3 4.62149 5.10799   1
   7  -4   3 14.1912  7.5066   1
  -7  -4  -3 2.40299 5.92690   1
  -7   4  -3 11.4352  6.2129   1
  -7   4  -3 12.0102  6.4041   2
   7   4   3 10.0488  6.4660   2
   7   4   3 16.7145  5.1527   1
   8  -4   3 115.508  11.154   1
  -8  -4  -3 106.738  10.134   1
  -8   4  -3 105.823  10.555   1
  -8   4  -3 120.615   9.535   2
   8   4   3 107.377   9.588   2
  -9  -4  -3 13.4603  7.4641   1
   9  -4   3 -4.7992  7.8877   1
  -9   4  -3 2.01041 5.66385   2
   9   4   3 4.14723 6.53102   2
  -9   4  -3 -12.306   7.479   1
 -10  -4  -3 28.8035  9.1594   1
  10  -4   3 25.6145  9.7425   1
 -10   4  -3 28.6705 10.2529   1
 -11  -4  -3 92.4916 11.9997   1
  11  -4   3 85.0911 12.2473   1
 -12  -4  -3 11.7472 10.3416   1
  12  -4   3 -4.0327  9.8999   1
  13  -4   3 68.0713 13.3550   1
 -13  -4  -3 57.7536 13.3639   1
 -12  -5   3 -2.9595  8.8324   1
  12  -5  -3  9.9911 11.4535   1
  11  -5  -3 20.9963 10.7217   1
 -11  -5   3 30.2495  9.4862   1
  11   5  -3 26.2797  9.8368   2
 -10  -5   3 71.0201 10.0498   1
  10  -5  -3 71.7819 11.7208   1
 -10   5   3 77.1734 10.0784   2
  10   5  -3 77.4151 11.6346   2
 -10   5   3 64.0396 10.8922   1
  -9  -5   3 48.2383  8.0545   1
   9  -5  -3 28.6702  9.4615   1
  -9   5   3 32.5590  8.5059   2
  -9   5   3 29.2731  8.7323   1
   9   5  -3 31.5095  9.5956   2
   8  -5  -3 236.596  14.455   1
  -8  -5   3 226.101  11.815   1
  -8   5   3 231.970  15.580   2
   8   5  -3 238.951  15.024   2
  -8   5   3 177.036  12.902   1
   7  -5  -3 141.489  11.333   1
  -7  -5   3 148.120   9.475   1
   7   5  -3 144.328  12.749   2
  -7   5   3 154.659  11.036   1
  -7   5   3 137.404  12.227   2
  -6  -5   3 4.61992 4.51361   1
   6  -5  -3 -3.4492  5.9047   1
  -6   5   3 1.21362 7.73189   2
  -6   5   3 2.35177 5.86811   1
   6   5  -3 13.0605  8.0111   2
   5  -5  -3 12.6774  6.0108   1
  -5  -5   3 9.36562 4.01742   1
  -5   5   3 7.02408 5.71495   1
   5   5  -3 16.2316  8.2839   2
  -5   5   3 15.1525  8.4164   2
  -4  -5   3 5.82211 3.51496   1
   4  -5  -3 1.49350 5.62932   1
   4   5  -3 5.55136 7.83517   2
  -4   5   3 -2.2731  4.9733   1
  -4   5   3 6.09489 8.24470   2
  -3  -5   3 27.8369  3.7515   1
   3  -5  -3 30.7913  5.8932   1
  -3   5   3 31.5041  5.5175   1
  -3   5   3 24.1771  8.5005   2
   3   5  -3 29.6334  8.5482   2
  -2  -5   3 99.6845  5.6523   1
   2  -5  -3 109.889   8.099   1
  -2   5   3 95.4804 11.2250   2
   2   5  -3 105.606  11.253   2
  -2   5   3 118.144   7.318   1
   1  -5  -3 42.0051  5.7691   1
  -1  -5   3 45.2229  4.1712   1
   1   5  -3 33.3747  8.3707   2
  -1   5   3 40.3276  4.8347   1
  -1   5   3 58.1432  9.8148   2
   0  -5  -3 460.448  15.760   1
   0  -5   3 435.950  13.780   1
   0   5  -3 480.166  20.291   2
   0   5   3 441.818  13.848   1
   0   5   3 473.027  20.154   2
   1  -5   3 147.948   7.262   1
  -1  -5  -3 127.083   8.428   1
  -1   5  -3 146.717  12.641   2
   1   5   3 177.827  13.109   2
   2  -5   3 96.7781  6.7740   1
  -2  -5  -3 84.9303  7.1109   1
   2   5   3 82.0712 10.0879   2
  -2   5  -3 90.2695 10.1115   2
  -3  -5  -3 -0.0402  4.7194   1
   3  -5   3 8.11076 4.78698   1
  -3   5  -3 0.01979 7.50354   2
   3   5   3 -7.4680  6.6806   2
  -4  -5  -3 10.5143  5.0630   1
   4  -5   3 3.14281 5.49851   1
   4   5   3 12.0912  7.6332   2
  -4   5  -3 5.58217 7.33628   2
  -5  -5  -3 75.6742  7.5809   1
   5  -5   3 60.1823  7.6347   1
   5   5   3 57.4945  9.0170   2
  -5   5  -3 58.3069  9.0382   2
  -6  -5  -3 1.84795 5.60001   1
   6  -5   3 7.96803 7.12977   1
   6   5   3 -7.6911  6.9371   2
  -6   5  -3 -7.4728  6.4571   2
  -7  -5  -3 6.84938 6.59526   1
   7  -5   3 -0.6229  7.4856   1
   7   5   3 -10.936   6.868   2
  -7   5  -3 11.7601  7.0518   2
  -8  -5  -3 52.3758  8.6511   1
   8  -5   3 53.1519 10.1891   1
   8   5   3 73.6233  9.6446   2
  -8   5  -3 65.9428  9.1428   2
   9  -5   3 131.121  13.256   1
  -9  -5  -3 114.586  11.776   1
   9   5   3 118.838  11.438   2
  -9   5  -3 118.561  10.435   2
 -10  -5  -3 7.43098 8.54282   1
  10  -5   3 30.5015 10.9986   1
  11  -5   3 33.1913 11.4041   1
 -11  -5  -3 27.3599  9.9856   1
 -12  -5  -3 17.2733 10.5118   1
  12  -5   3 23.3384 11.5060   1
  10  -6  -3 19.2525 10.6974   1
 -10  -6   3 15.1712  8.3524   1
  10   6  -3  7.5240 10.6834   2
 -10   6   3 12.3132  8.2362   2
   9  -6  -3 -0.1491  9.3209   1
  -9  -6   3 7.00250 7.13061   1
  -9   6   3 -12.855   7.744   2
   9   6  -3  8.1862 10.4490   2
  -8  -6   3 2.87163 6.07971   1
   8  -6  -3 -4.7509  8.2062   1
   8   6  -3 -3.8866  9.1208   2
  -8   6   3 -10.675   8.378   2
   7  -6  -3 1.07126 7.48923   1
  -7  -6   3 6.97571 5.42878   1
  -7   6   3 -4.3693  8.4892   2
   7   6  -3 -1.0472  9.0551   2
  -6  -6   3 121.398   8.458   1
   6  -6  -3 118.064  11.072   1
   6   6  -3 114.912  12.659   2
  -6   6   3 119.108  13.036   2
   5  -6  -3 4.84528 6.61380   1
  -5  -6   3 9.73980 4.55120   1
   5   6  -3 18.5957  8.9160   2
  -5   6   3 10.4035  8.3654   2
  -4  -6   3 206.982   9.227   1
   4  -6  -3 224.344  12.839   1
   4   6  -3 257.374  17.177   2
  -4   6   3 250.639  17.020   2
   3  -6  -3 57.6241  7.4866   1
  -3  -6   3 53.0895  5.1282   1
  -3   6   3 53.3708 10.3799   2
   3   6  -3 57.9363 10.8456   2
   2  -6  -3 81.8680  8.0124   1
  -2  -6   3 97.4186  6.1753   1
  -2   6   3 101.598  12.112   2
   2   6  -3 96.1600 11.5217   2
   1  -6  -3 4.57947 5.50884   1
  -1  -6   3 5.17364 3.63959   1
   1   6  -3 1.86259 8.00898   2
  -1   6   3 -1.8730  8.0924   2
   0  -6  -3 -2.5587  4.8080   1
   0  -6   3 -6.2988  3.5340   1
   0   6   3 4.79329 8.59401   2
   0   6  -3 -1.6530  9.1343   2
   1  -6   3 -6.1426  4.0365   1
  -1  -6  -3 -1.6626  4.5702   1
   1   6   3 -1.7872  7.9381   2
  -1   6  -3 8.58996 8.43302   2
   2  -6   3 47.7080  5.8937   1
  -2  -6  -3 53.9986  6.7312   1
   2   6   3 50.4124 10.4609   2
  -2   6  -3 55.8120 10.0150   2
  -3  -6  -3 35.8578  6.4682   1
   3  -6   3 23.6408  5.9313   1
   3   6   3 38.6239  9.9193   2
  -3   6  -3 28.9268  9.8089   2
   4  -6   3 117.399   9.597   1
  -4  -6  -3 111.499   9.180   1
   4   6   3 101.128  12.230   2
  -4   6  -3 98.8218 11.9754   2
  -5  -6  -3 171.150  11.082   1
   5  -6   3 165.369  11.592   1
   5   6   3 150.370  13.423   2
  -5   6  -3 170.937  14.049   2
   6  -6   3 44.3240  8.8786   1
  -6  -6  -3 43.3124  7.3817   1
  -6   6  -3 27.5073  9.2729   2
   6   6   3 35.7569  9.9029   2
  -7  -6  -3 14.1304  7.4632   1
   7  -6   3 31.1957  9.3600   1
  -7   6  -3 27.5773  9.0041   2
   7   6   3 17.5406  8.8845   2
   8  -6   3 -8.0162  9.0530   1
  -8  -6  -3 0.59097 7.28062   1
   8   6   3 4.76843 8.52722   2
  -8   6  -3 -3.5022  7.5438   2
   9  -6   3  7.8087 10.7601   1
  -9  -6  -3 -5.1169  7.6416   1
  -9   6  -3 -3.0937  7.7062   2
   9   6   3 10.0152  9.7823   2
  10  -6   3 -6.2599 10.5202   1
 -10  -6  -3 4.47673 9.01660   1
   8  -7  -3 -7.2565  8.7905   1
  -8  -7   3 14.4162  7.1471   1
   8   7  -3 14.8629 11.6080   2
  -8   7   3 13.9579  9.9727   2
   7  -7  -3 8.73923 8.82900   1
  -7  -7   3 12.0699  6.1829   1
  -7   7   3  7.6864 10.1838   2
   7   7  -3 -6.7924 10.7701   2
  -6  -7   3 69.3988  7.4350   1
   6  -7  -3 64.1099 10.2581   1
  -6   7   3 53.2051 12.1539   2
   6   7  -3 46.3129 12.5201   2
  -5  -7   3 8.28909 4.89721   1
   5  -7  -3 14.4982  8.0470   1
  -5   7   3 -1.3672  9.4636   2
   5   7  -3 14.2413 10.2992   2
  -4  -7   3 7.69395 4.64602   1
   4  -7  -3 -0.6887  6.5192   1
   4   7  -3 11.0857  9.8566   2
  -4   7   3 -1.5006 10.2758   2
   3  -7  -3 53.2874  8.2790   1
  -3  -7   3 41.0729  5.3928   1
  -3   7   3 47.3068 11.5996   2
   3   7  -3 34.3967 11.6545   2
  -2  -7   3 14.8152  4.5375   1
   2  -7  -3 14.5831  6.8736   1
   2   7  -3 25.1480 11.2670   2
  -2   7   3 -7.4318  9.4248   2
  -1  -7   3 71.7738  6.3649   1
   1  -7  -3 77.2366  8.6365   1
  -1   7   3 53.2795 12.4510   2
   1   7  -3 80.4072 12.5763   2
   0  -7  -3 7.54509 5.79623   1
   0  -7   3 3.90750 4.57327   1
   0   7  -3 -7.3218  9.0388   2
   0   7   3 10.4986 10.4318   2
  -1  -7  -3 -9.1047  5.2523   1
   1  -7   3 -3.9151  4.6360   1
  -1   7  -3  2.9376 10.6591   2
   1   7   3 1.48296 9.22648   2
  -2  -7  -3 83.6486  8.3905   1
   2  -7   3 77.2869  7.5580   1
   2   7   3 70.6477 12.0781   2
  -2   7  -3 47.5058 12.3679   2
  -3  -7  -3 -2.4837  5.4419   1
   3  -7   3 -0.3896  5.3280   1
  -3   7  -3  5.8102 10.2886   2
   3   7   3  6.0127 10.3304   2
   4  -7   3 4.97347 6.46573   1
  -4  -7  -3 5.88671 6.07388   1
   4   7   3  9.2640 10.0529   2
  -4   7  -3  2.4363 10.2912   2
   5  -7   3 -7.0562  6.5861   1
  -5  -7  -3 6.35674 6.55332   1
   5   7   3 -2.7988  9.9046   2
  -5   7  -3 -20.191   8.746   2
   6  -7   3 2.31698 7.71464   1
  -6  -7  -3 11.2761  7.1170   1
   6   7   3 6.08310 9.97728   2
  -6   7  -3 9.17024 9.62397   2
  -7  -7  -3 64.2289  9.4420   1
   7  -7   3 72.5221 11.3435   1
   7   7   3 61.0845 12.3307   2
  -7   7  -3 84.6678 12.7577   2
  -8  -7  -3 23.2021  8.3050   1
   8  -7   3 20.0455 10.7601   1
  -8   7  -3 27.6591 10.2587   2
   8   7   3  0.0225 10.3427   2
  -4  -8   3 12.8281  5.7979   1
   4  -8  -3 12.2716  8.1837   1
  -4   8   3 -3.6677 11.9600   2
   4   8  -3  9.0933 12.7956   2
  -3  -8   3 11.9858  5.1294   1
   3  -8  -3 7.31144 7.68201   1
   3   8  -3 12.7986 12.7107   2
  -3   8   3  2.0907 12.3847   2
   2  -8  -3 27.1786  8.0522   1
  -2  -8   3 24.9880  5.4235   1
  -2   8   3 16.5785 12.7025   2
   2   8  -3 18.8334 12.9121   2
   1  -8  -3 -6.2362  6.5196   1
  -1  -8   3 0.57786 4.87600   1
  -1   8   3 -5.0691 12.2197   2
   1   8  -3 -8.0764 11.9651   2
   0  -8  -3 22.9012  7.2179   1
   0  -8   3 30.4294  6.1370   1
   0   8   3 24.6624 11.8204   2
   0   8  -3 56.5947 13.5195   2
  -1  -8  -3 23.3341  6.8818   1
   1  -8   3 20.1592  6.0962   1
   1   8   3 31.2735 13.1137   2
  -1   8  -3 35.5488 13.3468   2
  -2  -8  -3 17.2648  6.7641   1
   2  -8   3 11.1610  6.1043   1
  -2   8  -3 11.7656 11.3405   2
   2   8   3  6.5157 11.3310   2
   3  -8   3 15.0745  6.9538   1
  -3  -8  -3 30.7219  7.5139   1
  -3   8  -3 18.7267 12.5509   2
   3   8   3 18.6545 12.5529   2
 -15   0   4 58.6183 13.9940   1
  15   0  -4 45.3129 10.2631   1
 -14   0   4 139.717  16.170   1
  14   0  -4 190.218  13.892   1
  13   0  -4 47.2488  9.2899   1
 -13   0   4 32.3448 11.3609   1
 -12   0   4 -4.3666  9.1591   1
  12   0  -4 13.3615  7.6559   1
  11   0  -4 404.341  16.696   1
 -11   0   4 375.352  19.828   1
  10   0  -4 303.207  14.003   1
 -10   0   4 311.559  17.498   1
  -9   0   4 210.088  13.219   1
   9   0  -4 226.444  11.509   1
  -8   0   4 44.6288  8.0965   1
   8   0  -4 49.4404  3.4838   3
   8   0  -4 62.8528  6.3487   1
  -7   0   4 85.8325  8.4431   1
   7   0  -4 92.9624  5.0805   3
   7   0  -4 89.1155  6.7588   1
   6   0  -4 3820.97   93.80   1
  -6   0   4 3688.89   95.43   1
  -5   0   4 492.407  15.917   1
   5   0  -4 491.392  14.810   1
  -4   0   4 2.63357 3.40534   1
   4   0  -4 8.33107 2.67173   1
   3   0  -4 3692.26   91.43   1
  -3   0   4 3771.03   92.20   1
  -2   0   4 4986.44  120.28   1
   2   0  -4 4861.20  119.70   1
  -1   0   4 88.9800  3.9163   1
   1   0  -4 86.7406  3.4159   1
   0   0  -4 1567.15   39.20   1
   0   0   4 1589.13   39.40   1
  -1   0  -4 294.781   8.694   1
   1   0   4 289.942   8.634   1
  -2   0  -4 4159.79  102.80   1
   2   0   4 4207.30  102.52   1
   3   0   4 3922.52   94.30   1
  -3   0  -4 3705.21   94.70   1
  -4   0  -4 3.34000 3.75817   1
   4   0   4 10.1823  3.4142   1
  -4   0  -4 5.82719 2.82171   3
  -5   0  -4 1952.21   52.85   1
  -5   0  -4 2029.83   53.17   3
   5   0   4 1996.34   51.83   1
  -6   0  -4 1010.98   27.43   3
  -6   0  -4 982.426  29.858   1
   6   0   4 980.418  28.562   1
  -7   0  -4 122.836   5.731   3
   7   0   4 110.811   8.802   1
  -7   0  -4 119.864   9.991   1
  -8   0  -4 165.846   6.158   3
   8   0   4 174.035  11.105   1
  -8   0  -4 164.728  12.335   1
  -9   0  -4 12.8332  6.8840   1
   9   0   4 12.8609  6.5781   1
  10   0   4 443.357  18.851   1
 -10   0  -4 452.884  20.396   1
 -11   0  -4 696.222  27.049   1
  11   0   4 703.276  24.981   1
 -12   0  -4 24.3673  9.8949   1
  12   0   4 34.3567  8.8252   1
  13   0   4 39.8181 10.1035   1
 -13   0  -4 41.2861 11.2907   1
  14   0   4 223.815  16.634   1
 -14   0  -4 218.568  18.366   1
  15   0   4 11.2010 10.4255   1
  15  -1  -4 88.3954 12.6650   1
 -15  -1   4 89.9315 14.5182   1
 -15   1   4 85.1953 16.8196   1
 -15   1   4 80.8744 15.1482   1
  14  -1  -4 -4.0796  8.7585   1
 -14  -1   4 -3.8748 10.0384   1
 -14   1   4 12.7401 11.9958   1
  13  -1  -4 152.725  13.045   1
 -13  -1   4 138.904  14.614   1
 -13   1   4 172.018  17.269   1
  13   1  -4 192.677  12.815   1
 -12  -1   4 7.61794 8.81309   1
  12  -1  -4 -2.1197  7.5984   1
  12   1  -4 8.62625 7.25765   1
 -12   1   4 -5.7466 10.0909   1
  11  -1  -4 32.3641  8.2509   1
 -11  -1   4 33.2648  8.9910   1
 -11   1   4 30.6561 10.8463   1
  11   1  -4 19.6028  7.0909   1
  10  -1  -4 598.167  21.311   1
 -10  -1   4 546.611  22.350   1
 -10   1   4 568.591  23.860   1
  10   1  -4 593.174  19.960   1
   9  -1  -4 163.597  11.130   1
  -9  -1   4 188.817  12.617   1
   9   1  -4 186.029   9.774   1
  -9   1   4 178.737  13.466   1
  -8  -1   4 53.4057  7.9299   1
   8  -1  -4 41.0333  6.3710   1
  -8   1   4 56.4044  8.9798   1
   8   1  -4 46.7030  5.8119   1
  -7  -1   4 713.874  22.097   1
   7  -1  -4 675.513  20.703   1
   7   1  -4 652.933  19.560   1
  -7   1   4 639.440  22.310   1
   7   1  -4 645.111  18.743   3
  -6  -1   4 210.243  10.163   1
   6  -1  -4 212.115   9.525   1
   6   1  -4 220.725   8.382   1
  -6   1   4 213.062  10.972   1
   6   1  -4 202.093   7.737   3
   5  -1  -4 1080.33   28.35   1
  -5  -1   4 997.337  28.677   1
   5   1  -4 1033.79   26.91   1
  -5   1   4 1016.52   29.27   1
  -5   1   4 1019.43   29.30   1
   5   1  -4 1025.22   28.52   3
  -4  -1   4 111.027   6.397   1
   4  -1  -4 105.035   5.483   1
  -4   1   4 116.591   7.359   1
   4   1  -4 107.976   5.868   3
   4   1  -4 111.394   4.465   1
  -3  -1   4 8.15643 3.00291   1
  -3  -1   4 7.43540 3.05366   3
   3  -1  -4 5.96096 2.56480   1
  -3   1   4 10.5702  3.4411   1
   3   1  -4 3.30221 2.91558   3
  -2  -1   4 3052.65   74.20   1
   2  -1  -4 3106.64   75.05   1
  -2  -1   4 3096.71   73.85   1
  -2  -1   4 3020.44   80.21   3
   2   1  -4 2863.61   77.19   2
   2   1  -4 3001.50   80.14   3
  -2   1   4 3105.61   75.58   1
  -1  -1   4 1880.56   51.07   3
  -1  -1   4 1938.35   45.97   1
  -1  -1   4 1935.48   45.87   1
   1  -1  -4 1908.61   47.19   1
  -1   1   4 1892.95   47.54   1
   1   1  -4 1817.99   49.08   2
   1   1  -4 1835.36   51.04   3
   0  -1  -4 2121.97   53.09   1
   0  -1   4 2178.65   52.27   1
   0  -1   4 2179.70   52.10   1
   0  -1   4 2077.66   57.27   3
   0   1   4 2149.10   53.28   1
   0   1  -4 2087.76   57.35   3
   0   1  -4 2138.04   55.00   2
   1  -1   4 464.599  15.248   3
   1  -1   4 468.347  12.579   1
  -1  -1  -4 467.873  13.337   1
  -1   1  -4 464.924  15.201   3
   1   1   4 473.163  13.481   1
  -1   1  -4 500.423  13.097   1
  -1   1  -4 451.598  14.530   2
   2  -1   4 1704.82   43.21   1
   2  -1   4 1742.97   47.05   3
  -2  -1  -4 1703.61   43.76   1
  -2   1  -4 1692.81   44.51   2
   2   1   4 1711.69   43.55   1
  -2   1  -4 1751.07   44.06   1
  -2   1  -4 1748.87   46.83   3
  -3  -1  -4 911.610  24.756   1
   3  -1   4 903.134  24.370   1
   3  -1   4 954.751  26.564   3
  -3   1  -4 929.686  26.136   3
   3   1   4 888.504  24.361   1
  -3   1  -4 867.723  25.505   1
  -3   1  -4 886.426  24.509   2
  -4  -1  -4 205.788   9.045   1
   4  -1   4 213.172   8.905   1
   4  -1   4 223.523   9.296   3
   4   1   4 222.493   8.825   1
  -4   1  -4 231.254   8.799   3
  -4   1  -4 212.163   8.026   2
  -4   1  -4 227.170  10.361   1
   5  -1   4 552.747  15.101   2
   5  -1   4 556.933  17.641   1
  -5  -1  -4 540.560  17.592   1
  -5   1  -4 543.009  19.108   1
  -5   1  -4 561.581  17.005   3
   5   1   4 571.167  15.453   2
   5   1   4 565.370  17.474   1
  -6  -1  -4 1000.98   29.83   1
   6  -1   4 993.076  29.342   1
  -6   1  -4 1004.45   28.46   3
  -6   1  -4 1024.51   30.93   1
   6   1   4 1029.22   29.05   1
   6   1   4 1031.48   26.23   2
   7  -1   4 1248.83   36.13   1
  -7  -1  -4 1244.13   36.88   1
   7   1   4 1278.91   35.96   1
  -7   1  -4 1309.55   38.11   1
   8  -1   4 43.8182  7.2574   1
  -8  -1  -4 40.0969  3.7091   3
  -8  -1  -4 24.3213  7.1820   1
   8   1   4 40.6167  7.2283   1
  -8   1  -4 39.9181  8.6434   1
  -9  -1  -4 1.85050 7.27678   1
   9  -1   4 10.0756  7.1661   1
   9   1   4 2.60333 6.45516   1
  -9   1  -4 -0.1018  7.6301   1
  10  -1   4 566.987  21.900   1
 -10  -1  -4 545.780  22.612   1
 -10   1  -4 588.492  23.746   1
  10   1   4 567.331  21.277   1
  11  -1   4 -1.0727  7.8261   1
 -11  -1  -4 4.85084 8.58450   1
  11   1   4 4.93967 7.52625   1
 -11   1  -4 23.5412  9.1029   1
  12  -1   4 54.1528 10.4585   1
 -12  -1  -4 65.0727 11.5789   1
  12   1   4 55.3088  9.6533   1
 -12   1  -4 97.0196 13.0100   1
  13  -1   4 -0.6356  9.1751   1
 -13  -1  -4 6.23374 9.98327   1
 -13   1  -4 19.7948 10.6591   1
  13   1   4 7.72272 8.39014   1
  14  -1   4 24.3914 10.8159   1
 -14  -1  -4 36.2445 12.2514   1
 -14   1  -4 37.7449 12.1627   1
  14   1   4 28.3628 10.2771   1
  15  -2  -4 44.5603 12.0139   1
 -15  -2   4 16.9971 11.4411   1
 -15   2   4 30.3696 14.5186   1
 -15   2   4 19.6149 14.7969   1
  14  -2  -4 17.2511 10.4573   1
 -14  -2   4  5.2923 10.1561   1
 -14   2   4  5.4063 13.4288   1
 -14   2   4 26.8742 13.6932   1
  13  -2  -4 -5.4559  9.0571   1
 -13  -2   4 2.86691 8.90357   1
 -13   2   4  0.5660 11.9684   1
 -13   2   4  6.6617 12.5744   1
 -12  -2   4 13.2709  8.5597   1
  12  -2  -4 -3.0927  8.3320   1
 -12   2   4 -8.3859 10.6400   1
 -12   2   4 16.0986 12.0987   1
  11  -2  -4 63.5090  9.3572   1
 -11  -2   4 41.8226  9.0564   1
 -11   2   4 50.7134 12.6972   1
 -11   2   4 62.4487 12.5698   1
 -10  -2   4 8.91224 7.28899   1
  10  -2  -4 -4.7434  7.1252   1
 -10   2   4 4.60075 9.44053   1
  10   2  -4 -4.3591  5.2680   1
 -10   2   4 3.41731 8.96696   1
   9  -2  -4 67.6877  8.7385   1
  -9  -2   4 71.6324  8.7597   1
   9   2  -4 74.3633  6.5931   1
  -9   2   4 47.6245 10.2092   1
  -9   2   4 74.2930 10.7207   1
   8  -2  -4 287.093  13.665   1
  -8  -2   4 297.937  13.727   1
   8   2  -4 301.138  11.132   1
  -8   2   4 287.461  15.223   1
  -7  -2   4 5.92524 5.59144   1
   7  -2  -4 1.54725 5.31130   1
  -7  -2   4 12.1021  3.7528   3
   7   2  -4 15.5060  3.7496   1
  -7   2   4 -0.4694  6.6788   1
  -6  -2   4 32.7925  4.3667   3
  -6  -2   4 28.4488  5.3476   1
   6  -2  -4 21.0099  5.2882   1
   6   2  -4 23.3306  3.0909   1
   6   2  -4 30.7847  6.1880   2
  -6   2   4 27.5853  6.4019   1
   5  -2  -4 3.34921 3.89220   1
  -5  -2   4 -6.3033  3.2842   1
  -5  -2   4 2.22567 3.03029   3
   5   2  -4 -0.4086  0.4784   1
  -5   2   4 -2.5642  4.6281   1
   5   2  -4 1.94673 4.77051   2
   4  -2  -4 887.037  25.386   1
  -4  -2   4 913.929  24.313   1
  -4  -2   4 934.884  27.129   3
  -4   2   4 935.037  26.380   1
   4   2  -4 924.429  26.810   3
   4   2  -4 921.203  27.035   2
  -3  -2   4 926.497  27.418   3
  -3  -2   4 905.015  23.586   1
  -3  -2   4 952.760  23.533   1
   3  -2  -4 946.986  25.562   1
  -3   2   4 926.462  26.102   1
   3   2  -4 942.575  27.344   3
   3   2  -4 943.776  27.022   2
   2  -2  -4 344.630  11.433   1
  -2  -2   4 373.882  13.278   3
   2   2  -4 364.284  13.217   2
  -2   2   4 344.751  12.032   1
   2   2  -4 359.925  12.945   3
  -1  -2   4 586.415  18.906   3
   1  -2  -4 583.206  16.700   1
   1   2  -4 610.280  18.556   2
  -1   2   4 593.050  17.215   1
   1   2  -4 599.100  19.204   3
   0  -2   4 48.9473  4.8699   3
   0  -2  -4 38.0196  3.6037   1
   0   2   4 39.1211  3.9427   1
   0   2  -4 27.9515  4.7222   2
   0   2  -4 30.9569  4.4480   3
  -1  -2  -4 1251.87   33.02   1
   1  -2   4 1270.29   36.12   3
   1  -2   4 1287.78   31.80   1
   1   2   4 1290.71   33.02   1
  -1   2  -4 1254.99   34.59   2
  -1   2  -4 1270.32   36.27   3
   2  -2   4 4.33310 3.03523   3
  -2  -2  -4 1.82479 2.71304   1
   2  -2   4 -1.8267  2.4387   1
  -2   2  -4 0.77077 2.11171   1
   2   2   4 4.09475 2.77573   1
  -2   2  -4 3.31373 3.25553   3
  -2   2  -4 2.87759 3.63688   2
   3  -2   4 2.09272 3.25375   1
  -3  -2  -4 1.29021 2.99179   1
   3  -2   4 -3.3043  2.8226   3
   3   2   4 0.73341 3.02346   1
  -3   2  -4 0.66759 2.73972   1
  -3   2  -4 4.62041 3.87634   2
  -3   2  -4 5.42829 3.40624   3
  -4  -2  -4 33.5274  4.7336   1
   4  -2   4 37.5841  4.5051   3
   4  -2   4 38.4568  4.8967   1
  -4   2  -4 33.9457  4.5129   3
   4   2   4 40.6923  4.7272   1
   4   2   4 30.9752  4.5913   2
  -4   2  -4 36.2319  4.8102   1
  -4   2  -4 37.8863  4.7201   2
   5  -2   4 29.6707  5.5045   1
   5  -2   4 31.2936  4.4780   3
  -5  -2  -4 25.3148  4.9372   1
  -5   2  -4 20.8739  4.3367   2
   5   2   4 23.0374  4.3388   2
  -5   2  -4 28.0849  5.4695   1
   5   2   4 25.6436  4.6843   1
  -6  -2  -4 40.7114  6.4257   1
   6  -2   4 34.3658  6.0781   1
   6  -2   4 40.6024  5.1071   3
   6   2   4 46.9954  5.0535   2
   6   2   4 41.6869  5.7627   1
  -6   2  -4 47.6576  7.4437   1
  -6   2  -4 45.9242  4.9043   2
   7  -2   4 16.3746  4.3960   3
   7  -2   4 12.5221  5.7863   1
  -7  -2  -4 13.6064  6.0506   1
   7   2   4 13.5660  5.7649   1
  -7   2  -4 9.63324 7.24722   1
  -7   2  -4 11.8334  4.0057   2
   7   2   4 17.3612  4.3930   2
   8  -2   4 3.28701 4.09467   3
   8  -2   4 -1.6790  6.4925   1
  -8  -2  -4 3.60067 6.37584   1
   8   2   4 4.78856 5.84448   1
  -8   2  -4 -0.2492  7.5098   1
  -8   2  -4 2.72581 3.60388   2
   8   2   4 -2.1658  3.9910   2
   9  -2   4 35.7185  8.3095   1
  -9  -2  -4 39.6833  8.0314   1
  -9   2  -4 25.7337  9.3112   1
   9   2   4 35.6435  4.6113   2
   9   2   4 37.1388  7.6580   1
  10  -2   4 12.2065  8.1825   1
 -10  -2  -4 14.8889  8.6074   1
  10   2   4 15.4571  7.1631   1
 -10   2  -4 13.8781  9.4389   1
  11  -2   4 18.4947  9.0815   1
 -11  -2  -4 16.0816  9.5859   1
  11   2   4 41.2399  8.3471   1
 -11   2  -4 52.5574 11.6724   1
 -12  -2  -4 35.1882 11.0175   1
  12  -2   4 27.3427 10.0742   1
  12   2   4 18.8633  8.1782   1
 -12   2  -4 28.8425 11.0455   1
  13  -2   4 6.57979 9.05106   1
 -13  -2  -4 15.5805 10.9785   1
 -13   2  -4  7.6589 10.8024   1
  13   2   4 13.1057  8.2381   1
  14  -2   4  8.9464 10.8942   1
 -14  -2  -4  0.4712 10.1762   1
 -14   2  -4  5.4984 11.1913   1
  14  -3  -4  2.2817 10.0396   1
 -14  -3   4 19.4666 10.6856   1
 -14   3   4 36.8760 14.5515   1
  13  -3  -4  8.9177 10.4927   1
 -13  -3   4 -2.1765  9.5491   1
 -13   3   4  7.1549 12.7265   1
 -12  -3   4 31.8876  9.7508   1
  12  -3  -4 23.8013  9.5256   1
 -12   3   4 27.3144 12.2406   1
  11  -3  -4 160.221  13.869   1
 -11  -3   4 167.894  13.309   1
 -11   3   4 154.787  10.470   2
 -11   3   4 164.189  16.025   1
  10  -3  -4 305.782  16.090   1
 -10  -3   4 341.691  16.231   1
 -10   3   4 356.148  19.030   1
  -9  -3   4 0.75283 6.46130   1
   9  -3  -4 12.0359  7.5829   1
  -9   3   4 -5.5459  7.8251   1
   8  -3  -4 172.254  11.230   1
  -8  -3   4 193.242  10.954   1
   8   3  -4 215.748  13.225   2
  -8   3   4 169.328  13.141   1
  -7  -3   4 297.988  13.020   1
   7  -3  -4 332.740  14.509   1
  -7   3   4 324.254  15.512   1
   7   3  -4 354.378  15.350   2
  -6  -3   4 144.784   8.251   1
   6  -3  -4 147.771   8.942   1
  -6   3   4 125.500   9.973   1
   6   3  -4 163.223  11.087   2
   5  -3  -4 166.434   9.039   1
  -5  -3   4 151.511   7.026   1
  -5   3   4 152.422   9.859   1
   5   3  -4 174.459  10.956   2
   4  -3  -4 70.5620  6.1246   1
  -4  -3   4 68.1283  4.2196   1
   4   3  -4 58.2677  7.4402   2
  -4   3   4 69.6043  6.8926   1
  -3  -3   4 68.5444  3.9310   1
   3  -3  -4 76.6266  5.9453   1
  -3  -3   4 70.7380  3.2123   1
  -3   3   4 77.1878  6.3656   1
   3   3  -4 59.6588  6.8484   2
   2  -3  -4 1888.52   48.78   1
  -2   3   4 1918.05   49.07   1
   2   3  -4 1851.50   51.07   2
   1  -3  -4 129.805   6.686   1
   1   3  -4 129.564   8.891   2
  -1   3   4 128.226   6.809   1
   0  -3   4 45.2298  3.2351   1
   0  -3  -4 46.3110  4.4839   1
   0  -3   4 45.0334  3.0611   1
   0   3   4 41.6248  4.4987   1
   0   3  -4 34.5333  5.6751   2
  -1  -3  -4 159.023   7.402   1
   1  -3   4 182.025   6.811   1
  -1   3  -4 174.788   9.347   2
   1   3   4 162.781   7.220   1
  -2  -3  -4 156.958   7.896   1
   2  -3   4 181.974   7.646   1
   2   3   4 156.872   7.408   1
   2   3   4 170.353   9.608   2
  -2   3  -4 197.496  10.053   2
   3  -3   4 23.0353  4.5247   1
  -3  -3  -4 19.2675  4.3360   1
  -3   3  -4 21.0219  3.3139   1
   3   3   4 22.0224  4.0604   1
  -3   3  -4 15.6821  5.1996   2
   3   3   4 28.5853  5.6255   2
   4  -3   4 113.118   7.842   1
  -4  -3  -4 107.404   7.147   1
   4   3   4 110.634   8.177   2
  -4   3  -4 114.153   6.954   1
   4   3   4 105.419   6.957   1
  -4   3  -4 113.663   8.186   2
   5  -3   4 224.479  11.074   1
  -5  -3  -4 219.188  10.511   1
  -5   3  -4 226.723  10.837   2
   5   3   4 214.104  11.804   2
  -5   3  -4 212.435  10.301   1
   5   3   4 220.496  10.046   1
  -6  -3  -4 40.8566  6.2262   1
   6  -3   4 38.2933  7.0639   1
  -6   3  -4 49.0678  7.1194   1
  -6   3  -4 56.4447  7.4447   1
   6   3   4 52.2729  6.3446   1
  -6   3  -4 53.5003  6.5125   2
   6   3   4 47.5081  6.5716   2
   7  -3   4 111.383   9.315   1
  -7  -3  -4 79.3594  8.7386   1
   7   3   4 97.4783  8.2057   1
  -7   3  -4 112.485   7.922   2
   7   3   4 100.060   7.905   2
  -7   3  -4 108.802  10.637   1
  -7   3  -4 97.1469  9.9882   1
  -8  -3  -4 280.079  14.262   1
   8  -3   4 237.890  13.813   1
   8   3   4 266.395  11.413   2
  -8   3  -4 255.731  11.076   2
  -8   3  -4 252.219  15.148   1
  -8   3  -4 254.166  15.638   1
   8   3   4 249.190  12.189   1
  -9  -3  -4 296.604  15.961   1
   9  -3   4 295.582  15.539   1
   9   3   4 280.911  13.836   1
   9   3   4 292.456  12.236   2
  -9   3  -4 319.714  18.280   1
  -9   3  -4 284.605  11.345   2
  -9   3  -4 259.382  18.052   1
 -10  -3  -4 19.0043  8.8013   1
  10  -3   4 28.5353  9.0216   1
 -10   3  -4 32.9870 11.4682   1
 -10   3  -4 43.1001 11.0871   1
  10   3   4 28.4961  7.2487   1
  11  -3   4 29.3528  9.5098   1
 -11  -3  -4 32.9221 10.1697   1
 -11   3  -4 12.5311 11.4270   1
 -11   3  -4 13.9794 11.4291   1
  11   3   4 46.7098  8.5132   1
 -12  -3  -4 14.3015 10.1976   1
  12  -3   4 13.2616  9.6243   1
 -12   3  -4 -3.2883 10.4721   1
 -12   3  -4 20.2656 12.0235   1
 -13  -3  -4 -1.1954  9.5413   1
  13  -3   4 21.7045 10.7552   1
 -13   3  -4 -4.4433 11.1320   1
 -13   3  -4 22.1932 12.4653   1
  14  -3   4 29.1195 11.1058   1
  13  -4  -4 30.0371 11.7753   1
 -13  -4   4 8.38078 9.91559   1
 -13   4   4 16.4673 13.4323   1
  12  -4  -4 27.0581 10.6710   1
 -12  -4   4 20.3136  9.6558   1
 -12   4   4 10.1570 11.7984   1
 -11  -4   4 149.232  13.241   1
  11  -4  -4 163.784  14.454   1
 -11   4   4 167.553  16.048   1
 -11   4   4 170.546  11.666   2
 -10  -4   4 -1.0093  7.2973   1
  10  -4  -4 -10.492   7.502   1
  10   4  -4 0.56621 8.45800   2
 -10   4   4 -8.2784  6.5324   2
 -10   4   4 1.50378 8.93192   1
   9  -4  -4 32.7475  8.3814   1
  -9  -4   4 59.0759  8.4041   1
  -9   4   4 58.6883  9.9864   1
   9   4  -4 54.3433  9.5476   2
  -9   4   4 43.6502  8.6258   2
  -8  -4   4 53.2390  7.3842   1
   8  -4  -4 55.8953  8.5507   1
  -8   4   4 48.1195  8.4522   2
  -8   4   4 40.1892  8.4796   1
   8   4  -4 44.4092  9.3226   2
   7  -4  -4 -5.1562  6.0546   1
  -7  -4   4 10.5296  4.9849   1
   7   4  -4 -5.2521  6.7893   2
  -7   4   4 2.99493 6.46177   1
  -6  -4   4 835.574  23.677   1
   6  -4  -4 832.474  26.000   1
   6   4  -4 824.566  27.812   2
  -6   4   4 811.512  26.618   1
   5  -4  -4 210.250  10.666   1
  -5  -4   4 219.262   8.542   1
  -5   4   4 236.225  11.879   1
   5   4  -4 229.318  12.971   2
  -4  -4   4 313.902   9.888   1
   4  -4  -4 307.650  12.853   1
   4   4  -4 328.086  15.078   2
  -4   4   4 327.331  13.268   1
  -3  -4   4 156.068   6.034   1
  -3  -4   4 163.948   5.766   1
   3  -4  -4 149.445   8.708   1
  -3   4   4 165.836   9.504   1
   3   4  -4 159.720  11.628   2
  -2  -4   4 136.202   5.079   1
  -2  -4   4 123.140   4.712   1
   2  -4  -4 123.437   7.770   1
   2   4  -4 124.888  10.194   2
  -2   4   4 130.962   8.071   1
  -1  -4   4 173.109   5.884   1
  -1  -4   4 167.127   6.165   1
   1  -4  -4 184.855   8.777   1
  -1   4   4 178.444  12.244   2
  -1   4   4 172.787   8.374   1
   1   4  -4 164.026  11.562   2
   0  -4  -4 13.7757  4.4854   1
   0  -4   4 17.3595  2.8501   1
   0  -4   4 26.8692  3.2298   1
   0   4   4 21.8650  4.2173   1
   0   4  -4 16.7677  6.9695   2
   0   4   4 15.7362  6.7341   2
   1  -4   4 17.0455  3.6488   1
  -1  -4  -4 18.0739  4.3299   1
  -1   4  -4 11.4556  6.4252   2
   1   4   4 21.7061  7.2584   2
   1   4   4 26.5305  4.0785   1
  -2  -4  -4 1059.36   29.71   1
   2  -4   4 1069.58   28.83   1
   2   4   4 1055.54   32.69   2
  -2   4  -4 1090.85   32.91   2
   2   4   4 1035.15   28.61   1
  -3  -4  -4 833.348  24.695   1
   3  -4   4 847.549  24.337   1
   3   4   4 867.166  23.678   1
   3   4   4 857.702  26.955   2
  -3   4  -4 780.871  26.956   2
   4  -4   4 9.42184 5.47199   1
  -4  -4  -4 -3.1440  4.4453   1
   4   4   4 12.7314  6.5792   2
  -4   4  -4 7.45096 6.44182   2
  -4   4  -4 1.02829 3.38400   1
   4   4   4 0.91733 3.96532   1
  -5  -4  -4 331.178  13.637   1
   5  -4   4 367.561  14.844   1
  -5   4  -4 325.390  12.145   1
   5   4   4 342.716  12.740   1
  -5   4  -4 337.106  14.952   2
   5   4   4 320.378  14.658   2
   6  -4   4 127.503  10.341   1
  -6  -4  -4 138.824   9.907   1
   6   4   4 122.330   8.510   1
  -6   4  -4 126.600   8.574   1
  -6   4  -4 136.205  10.193   2
   6   4   4 142.295  10.205   2
   7  -4   4 44.3092  8.4927   1
  -7  -4  -4 39.4476  7.2279   1
  -7   4  -4 37.9654  6.9314   1
   7   4   4 41.3789  6.2716   1
   7   4   4 22.3459  6.7120   2
  -7   4  -4 27.0015  6.7856   2
   8  -4   4 185.822  13.116   1
  -8  -4  -4 199.160  12.830   1
  -8   4  -4 186.882  12.525   1
  -8   4  -4 188.067  10.921   2
   8   4   4 183.149  11.538   2
   9  -4   4 17.5307  8.8867   1
  -9  -4  -4 7.17759 7.42903   1
  -9   4  -4 10.8767  7.8420   1
   9   4   4 0.86740 6.82988   2
  -9   4  -4 12.3533  6.0164   2
  10  -4   4 60.1973 10.9788   1
 -10  -4  -4 64.6226 10.7551   1
  11  -4   4 214.743  16.213   1
 -11  -4  -4 183.912  15.909   1
 -12  -4  -4 51.9426 12.3037   1
  12  -4   4 48.0033 11.8345   1
 -13  -4  -4 13.5354 11.6286   1
  13  -4   4  1.6983 11.1332   1
  12  -5  -4 12.0623 11.4153   1
 -12  -5   4 9.02956 9.55795   1
  11  -5  -4 -0.5466 10.0207   1
 -11  -5   4 24.8994  9.1447   1
  11   5  -4  3.5431 10.1272   2
 -10  -5   4 140.821  12.087   1
  10  -5  -4 128.117  13.372   1
  10   5  -4 134.930  13.447   2
 -10   5   4 131.110  12.080   2
 -10   5   4 111.420  12.458   1
  -9  -5   4 28.9238  7.3055   1
   9  -5  -4 29.9955  9.4623   1
  -9   5   4 20.2380  8.4766   2
  -9   5   4 36.6578  8.9446   1
   9   5  -4 44.4763 10.3985   2
   8  -5  -4 4.24243 7.71320   1
  -8  -5   4 0.77439 5.95250   1
  -8   5   4 -0.1484  7.9487   2
  -8   5   4 2.07939 6.71033   1
   8   5  -4 12.0764  8.6193   2
  -7  -5   4 430.279  15.421   1
   7  -5  -4 419.065  18.220   1
  -7   5   4 427.900  17.858   1
  -7   5   4 427.343  19.895   2
   7   5  -4 454.715  19.537   2
   6  -5  -4 3.53957 6.29545   1
  -6  -5   4 3.47762 4.12068   1
   6   5  -4 -12.649   7.557   2
  -6   5   4 7.74794 6.15230   1
  -6   5   4 7.13350 7.35122   2
   5  -5  -4 148.349  10.427   1
  -5  -5   4 173.094   7.558   1
   5   5  -4 161.808  12.914   2
  -5   5   4 157.786  10.568   1
  -5   5   4 168.561  13.005   2
   4  -5  -4 110.133   9.014   1
  -4  -5   4 113.472   5.893   1
  -4   5   4 111.154   8.622   1
  -4   5   4 94.0182 10.9241   2
   4   5  -4 108.482  11.114   2
   3  -5  -4 54.3010  6.8382   1
  -3  -5   4 46.8170  4.0080   1
  -3   5   4 43.1197  6.1038   1
  -3   5   4 56.2034 10.0183   2
   3   5  -4 46.2465  9.6240   2
  -2  -5   4 466.351  13.568   1
   2  -5  -4 461.890  16.547   1
   2   5  -4 479.456  20.823   2
  -2   5   4 463.052  20.359   2
  -2   5   4 493.525  15.762   1
   1  -5  -4 190.825   9.964   1
  -1  -5   4 182.905   7.232   1
  -1   5   4 210.352  14.052   2
   1   5  -4 217.058  14.644   2
  -1   5   4 188.658   9.017   1
   0  -5  -4 1.80956 4.56852   1
   0  -5   4 3.17731 3.15963   1
   0   5  -4 13.2752  7.7608   2
   0   5   4 0.75318 3.84631   1
   0   5   4 -2.3017  7.2315   2
  -1  -5  -4 130.442   8.721   1
   1  -5   4 133.106   6.963   1
   1   5   4 128.957  12.354   2
  -1   5  -4 137.820  11.866   2
   1   5   4 129.323   7.007   1
   2  -5   4 161.547   8.276   1
  -2  -5  -4 172.219   9.188   1
  -2   5  -4 141.628  12.168   2
   2   5   4 166.585  12.980   2
  -3  -5  -4 142.873   9.510   1
   3  -5   4 133.770   8.427   1
   3   5   4 117.022  11.504   2
  -3   5  -4 142.817  12.317   2
   4  -5   4 -2.6578  5.4664   1
  -4  -5  -4 9.11608 5.67431   1
  -4   5  -4 0.96457 6.82242   2
   4   5   4 1.12853 7.49204   2
  -5  -5  -4 17.5581  5.8208   1
   5  -5   4 21.0921  6.9900   1
   5   5   4 17.7950  7.6598   2
  -5   5  -4 33.5106  8.2349   2
  -6  -5  -4 275.790  13.279   1
   6  -5   4 250.765  14.510   1
  -6   5  -4 256.587  14.363   2
   6   5   4 291.085  15.005   2
  -7  -5  -4 87.8091  9.6903   1
   7  -5   4 99.5888 11.1528   1
   7   5   4 96.4224 10.7760   2
  -7   5  -4 101.699   9.904   2
   8  -5   4 -8.5938  8.6936   1
  -8  -5  -4 2.71907 7.31616   1
  -8   5  -4 2.86097 6.92804   2
   8   5   4 8.56673 7.89058   2
   9  -5   4 38.0454 10.3787   1
  -9  -5  -4 27.6509  8.7059   1
   9   5   4 19.9913  8.3775   2
  -9   5  -4 28.4409  7.4883   2
  10  -5   4 53.8675 11.7215   1
 -10  -5  -4 58.8180 10.7149   1
  11  -5   4 -10.671  10.226   1
 -11  -5  -4 -0.0919  9.3532   1
 -10  -6   4 14.3798  8.7430   1
  10  -6  -4  5.2281 10.4179   1
 -10   6   4 11.3485  9.5117   2
  10   6  -4  9.3055 11.3925   2
  -9  -6   4 7.50283 7.37119   1
   9  -6  -4 28.5333 10.1073   1
  -9   6   4 20.1623  9.2645   2
   9   6  -4 17.7178 10.6669   2
  -8  -6   4 60.8018  7.8851   1
   8  -6  -4 48.2075 10.1761   1
   8   6  -4 54.9256 11.4159   2
  -8   6   4 55.9312 10.7548   2
  -7  -6   4 11.8053  5.6072   1
   7  -6  -4 33.6225  8.8686   1
  -7   6   4 20.0031  9.6947   2
   7   6  -4 12.3052 10.0359   2
   6  -6  -4 18.3327  8.1643   1
  -6  -6   4 16.8850  5.2614   1
  -6   6   4 40.4652  9.7041   2
   6   6  -4 35.1219 10.4252   2
  -5  -6   4 2.89688 4.28899   1
   5  -6  -4 -7.4452  6.5676   1
   5   6  -4 3.23475 9.28905   2
  -5   6   4 10.5132  9.3068   2
   4  -6  -4 125.442  10.334   1
  -4  -6   4 124.156   6.898   1
   4   6  -4 121.994  13.036   2
  -4   6   4 112.315  12.734   2
  -3  -6   4 90.0474  5.7146   1
   3  -6  -4 87.2387  8.7024   1
  -3   6   4 113.166  13.132   2
   3   6  -4 75.5664 11.2900   2
  -2  -6   4 7.52818 3.38447   1
   2  -6  -4 4.44218 5.74733   1
   2   6  -4 5.39508 9.08319   2
  -2   6   4 2.66122 9.03309   2
  -1  -6   4 111.540   6.352   1
   1  -6  -4 118.306   9.200   1
   1   6  -4 122.519  12.640   2
  -1   6   4 116.818  13.316   2
   0  -6  -4 0.27146 5.33147   1
   0  -6   4 2.00253 3.64258   1
   0   6   4 2.78675 8.29069   2
   0   6  -4 7.95954 8.20143   2
  -1  -6  -4 142.222   9.690   1
   1  -6   4 143.944   7.757   1
  -1   6  -4 132.510  13.595   2
   1   6   4 142.245  13.295   2
  -2  -6  -4 27.1899  6.1925   1
   2  -6   4 30.5583  5.4360   1
  -2   6  -4 35.2534 10.0451   2
   2   6   4 25.2535  9.7692   2
   3  -6   4 1.95979 5.01015   1
  -3  -6  -4 9.55000 5.78343   1
   3   6   4 3.67724 8.72231   2
  -3   6  -4 -6.7665  7.5342   2
   4  -6   4 113.051   9.172   1
  -4  -6  -4 120.193   9.708   1
   4   6   4 106.163  12.257   2
  -4   6  -4 138.911  13.292   2
   5  -6   4 -2.8953  6.4973   1
  -5  -6  -4 8.89095 6.15436   1
  -5   6  -4 0.90640 8.36795   2
   5   6   4 9.58648 8.63587   2
   6  -6   4 32.0564  8.2379   1
  -6  -6  -4 24.8453  7.4774   1
   6   6   4 10.7074  9.0332   2
  -6   6  -4 23.3436  8.7398   2
   7  -6   4 74.9897 10.9928   1
  -7  -6  -4 76.7446  9.7379   1
   7   6   4 59.4016 10.5695   2
  -7   6  -4 80.9220 11.0693   2
   8  -6   4 27.5551  9.9543   1
  -8  -6  -4 19.5174  8.4166   1
   8   6   4 33.1438 10.3028   2
  -8   6  -4 20.9333  8.4138   2
   9  -6   4 24.4054 11.3987   1
  -9  -6  -4 6.34284 8.89170   1
   9   6   4 16.7388  9.3128   2
  10  -6   4  0.2293 10.7206   1
 -10  -6  -4 -1.8527  8.5382   1
   8  -7  -4 44.8675 10.8767   1
  -8  -7   4 46.8813  8.2423   1
  -8   7   4 52.5414 12.0038   2
   8   7  -4 40.7700 12.6570   2
   7  -7  -4 14.1845  9.1024   1
  -7  -7   4 6.31283 6.03024   1
   7   7  -4 10.1817 10.4069   2
  -7   7   4  0.4824 10.1783   2
  -6  -7   4 10.4604  5.7252   1
   6  -7  -4 -4.8716  7.9520   1
  -6   7   4 -4.6365 10.3592   2
   6   7  -4 -1.9065  9.8240   2
   5  -7  -4 19.2891  7.9783   1
  -5  -7   4 8.41414 4.84401   1
   5   7  -4 30.7203 11.9391   2
  -5   7   4  8.6217 10.3036   2
  -4  -7   4 40.3162  5.3241   1
   4  -7  -4 26.1215  8.1603   1
  -4   7   4 28.3967 10.4884   2
   4   7  -4 32.2972 11.7203   2
  -3  -7   4 89.9024  6.5995   1
   3  -7  -4 109.041  10.422   1
  -3   7   4 73.2714 13.0187   2
   3   7  -4 87.4698 13.9187   2
   2  -7  -4 -2.8082  6.0272   1
  -2  -7   4 2.61503 3.91019   1
   2   7  -4  2.6406 10.5088   2
  -2   7   4 -2.5792 10.4597   2
  -1  -7   4 -4.0473  3.8052   1
   1  -7  -4 -4.1271  5.9355   1
  -1   7   4  5.9842 10.7392   2
   1   7  -4 7.31140 9.91424   2
   0  -7  -4 130.080  10.520   1
   0  -7   4 142.442   8.018   1
   0   7   4 107.983  14.437   2
   0   7  -4 160.361  16.048   2
   1  -7   4 1.42847 4.81342   1
  -1  -7  -4 -9.8851  5.2938   1
  -1   7  -4 -5.8675  9.1951   2
   1   7   4 -5.8234  9.9290   2
   2  -7   4 -5.0259  4.9790   1
  -2  -7  -4 -6.0620  5.6634   1
  -2   7  -4  8.5187 10.2937   2
   2   7   4 -12.996   9.677   2
   3  -7   4 6.58087 5.70969   1
  -3  -7  -4 7.70697 6.27081   1
   3   7   4 10.2112 10.1943   2
  -3   7  -4 -3.8537  9.1774   2
  -4  -7  -4 -0.9501  6.2481   1
   4  -7   4 -10.567   5.961   1
   4   7   4 -6.2198  9.8723   2
  -4   7  -4 0.61641 9.84866   2
   5  -7   4 30.7576  7.7101   1
  -5  -7  -4 22.4856  7.6025   1
  -5   7  -4 34.0573 10.9123   2
   5   7   4 10.9198 10.4109   2
  -6  -7  -4 15.8458  7.6103   1
   6  -7   4 11.2518  8.3030   1
   6   7   4 -0.9046  9.9532   2
  -6   7  -4 1.88821 9.75551   2
   7  -7   4 -0.1281  9.1075   1
  -7  -7  -4 -2.0112  7.6316   1
  -7   7  -4 1.31737 9.25957   2
   7   7   4  8.3740 10.5364   2
   3  -8  -4 4.54414 8.01817   1
   3   8  -4  3.8230 11.6195   2
  -3   8   4 11.0034 12.1777   2
   2  -8  -4 0.62265 7.15551   1
   2   8  -4 -18.331  11.815   2
  -2   8   4 -6.7001 10.9868   2
  -1  -8   4 0.34058 4.78998   1
   1  -8  -4 0.60218 7.22760   1
  -1   8   4 -7.0582 11.7823   2
   1   8  -4 -0.8230 12.0903   2
   0  -8   4 10.8176  5.1857   1
   0  -8  -4 5.13657 6.89333   1
   0   8  -4  9.3416 12.4759   2
   0   8   4 12.1750 11.6646   2
   1  -8   4 3.74664 5.42895   1
  -1  -8  -4 -2.0755  6.3181   1
  -1   8  -4  9.0240 12.4308   2
   1   8   4  1.8592 12.1786   2
   2  -8   4 12.9673  6.2227   1
  -2  -8  -4 4.25030 6.50920   1
  -2   8  -4 26.4230 12.2464   2
   2   8   4 17.2873 11.6490   2
  -3  -8  -4 8.00076 7.09824   1
   3  -8   4 10.1853  6.4515   1
   3   8   4 -3.7664 11.9109   2
  -3   8  -4 10.2073 12.1344   2
 -15   0   5  0.1538 11.9246   1
  14   0  -5 8.04836 8.34576   1
 -14   0   5 -18.216  10.356   1
 -13   0   5  0.1441 10.1261   1
  13   0  -5 3.12223 7.75630   1
 -12   0   5 4.29667 9.49424   1
  12   0  -5 -4.8066  6.8335   1
  11   0  -5 -3.9651  6.1981   1
 -11   0   5 5.84133 8.77637   1
 -10   0   5 -5.4507  7.7702   1
  10   0  -5 3.64230 6.13972   1
  -9   0   5 8.42887 7.56880   1
   9   0  -5 3.13600 2.28454   3
   9   0  -5 -0.1199  5.3793   1
   8   0  -5 -0.6649  2.6044   3
  -8   0   5 11.4151  6.8711   1
   8   0  -5 9.45679 4.91926   1
  -7   0   5 1.56204 5.45870   1
   7   0  -5 2.78352 4.14593   1
   7   0  -5 -2.6001  2.8412   3
   6   0  -5 2.27639 3.34908   1
  -6   0   5 -2.0910  4.3918   1
   5   0  -5 -1.1832  2.7378   1
  -5   0   5 -3.7706  3.6538   1
  -4   0   5 0.61156 2.94631   1
   4   0  -5 1.84325 2.37195   1
   3   0  -5 -0.8465  2.0005   1
  -3   0   5 4.59188 2.99339   1
  -3   0   5 0.06109 3.03972   1
  -2   0   5 3.30106 2.72622   1
   2   0  -5 4.82167 1.86522   1
  -1   0   5 0.93224 2.18177   1
   1   0  -5 0.79523 1.63549   1
   0   0  -5 -2.5389  1.6885   1
   0   0   5 -1.6786  2.1259   1
   1   0   5 4.07023 2.38781   1
  -1   0  -5 2.39362 2.14058   1
   2   0   5 -3.0177  2.5424   1
  -2   0  -5 1.18358 2.76591   1
  -3   0  -5 1.74314 3.13064   1
   3   0   5 -3.9452  2.5639   1
   4   0   5 -2.6645  3.2734   1
  -4   0  -5 -0.1528  3.5232   1
  -5   0  -5 6.25567 4.20451   1
   5   0   5 0.33302 2.08432   2
   5   0   5 -0.0632  3.9788   1
  -5   0  -5 2.03019 3.11881   3
  -6   0  -5 -1.5616  2.8167   3
  -6   0  -5 7.97042 5.21759   1
   6   0   5 -3.9694  4.6156   1
  -7   0  -5 -0.7726  5.9764   1
  -7   0  -5 1.54467 2.88309   3
   7   0   5 6.43229 5.65655   1
  -8   0  -5 1.55352 2.61834   3
   8   0   5 4.46137 5.79573   1
  -8   0  -5 -3.4114  6.0896   1
  -9   0  -5 0.14937 2.22912   3
   9   0   5 -6.4021  6.0991   1
  -9   0  -5 1.87573 6.84023   1
 -10   0  -5 -3.4469  7.5180   1
  10   0   5 5.59646 6.99659   1
 -11   0  -5 16.5536  8.9301   1
  11   0   5 6.18207 8.16549   1
  12   0   5 -6.1817  8.1668   1
 -12   0  -5 20.1340  9.6035   1
  13   0   5 -7.0248  8.9691   1
 -13   0  -5 2.87137 9.91804   1
 -14   0  -5 14.7795 11.2013   1
  14   0   5 3.88351 9.95539   1
 -15  -1   5 12.7718 11.4380   1
  15  -1  -5 10.6486 10.0012   1
 -15   1   5 21.5748 13.7390   1
 -15   1   5 11.6886 13.9153   1
 -14  -1   5 77.2464 12.9478   1
  14  -1  -5 50.1052 10.6663   1
 -14   1   5 49.5218 13.8186   1
 -14   1   5 44.0602 13.9315   1
 -13  -1   5 49.3921 11.5361   1
  13  -1  -5 38.8378  9.7176   1
 -13   1   5 25.9740 13.2435   1
 -13   1   5 32.0057 12.2574   1
 -12  -1   5 60.8468 11.1571   1
  12  -1  -5 79.3536 10.3977   1
 -12   1   5 81.3826 13.6959   1
  12   1  -5 70.4768  9.0038   1
  11  -1  -5 249.184  13.955   1
 -11  -1   5 214.130  15.265   1
  11   1  -5 236.778  12.566   1
 -11   1   5 216.355  16.787   1
  10  -1  -5 5.45174 6.87560   1
 -10  -1   5 7.11135 7.77270   1
 -10   1   5 1.70310 8.17707   1
  10   1  -5 5.42166 5.93322   1
   9  -1  -5 73.0579  7.8917   1
  -9  -1   5 72.9183  9.4006   1
   9   1  -5 70.7952  7.1327   1
  -9   1   5 73.7662 10.0542   1
  -8  -1   5 182.229  11.497   1
   8  -1  -5 193.684  10.681   1
  -8   1   5 156.684  12.157   1
  -8   1   5 180.994  13.385   1
   8   1  -5 173.986   9.084   1
   8   1  -5 168.696   7.132   3
  -7  -1   5 109.725   8.848   1
   7  -1  -5 107.809   7.947   1
   7   1  -5 101.834   6.260   1
   7   1  -5 102.824   5.788   3
  -7   1   5 93.8179  9.4744   1
  -7   1   5 102.876   8.993   1
   6  -1  -5 396.631  13.997   1
  -6  -1   5 386.246  14.670   1
   6   1  -5 428.381  13.417   3
  -6   1   5 409.348  15.550   1
   6   1  -5 420.753  12.661   1
  -6   1   5 404.537  15.618   1
  -5  -1   5 516.044  16.224   1
   5  -1  -5 514.709  15.797   1
   5   1  -5 506.228  16.115   3
   5   1  -5 505.013  14.363   1
  -5   1   5 499.664  17.098   1
  -4  -1   5 107.508   6.071   1
   4  -1  -5 111.222   5.669   1
   4   1  -5 104.159   4.422   1
  -4   1   5 123.947   7.286   1
   4   1  -5 105.207   6.459   3
   3  -1  -5 738.428  20.346   1
  -3  -1   5 736.357  19.869   1
  -3   1   5 744.045  21.295   1
   3   1  -5 739.608  22.474   3
  -2  -1   5 851.198  21.361   1
  -2  -1   5 826.342  24.926   3
   2  -1  -5 810.086  22.087   1
   2   1  -5 835.294  25.072   3
  -2   1   5 827.393  22.840   1
   1  -1  -5 94.4093  4.8156   1
  -1  -1   5 107.331   3.582   1
  -1  -1   5 94.1753  3.9907   1
  -1  -1   5 95.1629  6.6680   3
   1   1  -5 102.663   7.170   3
  -1   1   5 101.376   5.869   1
   0  -1  -5 1114.93   29.70   1
   0  -1   5 1198.47   28.91   1
   0   1  -5 1126.98   33.15   3
   0   1   5 1165.59   30.14   1
  -1  -1  -5 1346.72   34.21   1
   1  -1   5 1296.02   33.29   1
   1  -1   5 1331.69   37.68   3
  -1   1  -5 1330.19   37.56   3
   1   1   5 1357.12   34.23   1
  -1   1  -5 1298.61   33.97   1
   2  -1   5 46.2249  3.7832   1
   2  -1   5 50.8902  5.3619   3
  -2  -1  -5 44.9105  3.9917   1
  -2   1  -5 50.6766  4.8316   1
   2   1   5 48.0602  4.0106   1
  -2   1  -5 53.5535  5.1748   3
   3  -1   5 601.798  17.618   1
   3  -1   5 637.758  20.034   3
  -3  -1  -5 617.341  18.290   1
   3   1   5 621.187  17.986   1
  -3   1  -5 621.457  19.018   1
  -3   1  -5 628.539  19.516   3
   4  -1   5 4.40409 3.62639   1
  -4  -1  -5 3.37180 3.32889   1
  -4   1  -5 2.04837 4.40206   1
  -4   1  -5 2.11365 3.12148   3
   4   1   5 -2.7307  3.3251   1
   5  -1   5 253.783  10.325   1
  -5  -1  -5 249.312  10.981   1
  -5   1  -5 256.324  10.235   3
  -5   1  -5 258.410  12.129   1
   5   1   5 251.534  10.500   1
  -6  -1  -5 1037.72   31.48   1
   6  -1   5 1060.03   30.79   1
   6   1   5 1080.52   27.99   2
  -6   1  -5 1080.88   30.46   3
   6   1   5 1077.07   30.79   1
  -6   1  -5 1123.36   32.77   1
   7  -1   5 180.710  10.916   1
  -7  -1  -5 189.882  11.517   1
  -7   1  -5 157.763  11.261   1
  -7   1  -5 168.382   7.896   3
   7   1   5 176.546   6.133   2
   7   1   5 148.919   9.441   1
  -8  -1  -5 15.9890  6.6840   1
   8  -1   5 15.5379  6.9029   1
   8   1   5 12.4389  6.5591   1
  -8   1  -5 16.3938  7.7222   1
  -9  -1  -5 648.104  24.017   1
   9  -1   5 608.263  22.917   1
  -9  -1  -5 634.889  18.349   3
  -9   1  -5 650.036  24.582   1
   9   1   5 620.140  22.208   1
  10  -1   5 -5.6084  7.3944   1
 -10  -1  -5 -4.8991  7.8471   1
 -10   1  -5 2.72752 8.08505   1
  10   1   5 -1.1622  7.2055   1
  11  -1   5 71.7932 10.5751   1
 -11  -1  -5 96.3179 11.8687   1
  11   1   5 91.1410 10.5631   1
 -11   1  -5 91.3602 11.9812   1
 -12  -1  -5 11.1417  9.6820   1
  12  -1   5 7.78136 9.08149   1
 -12   1  -5 6.96051 8.70004   1
  12   1   5 8.34804 8.42403   1
 -13  -1  -5 14.3490 10.5165   1
  13  -1   5 8.21584 9.74515   1
 -13   1  -5 -9.4671  8.5941   1
  13   1   5 -0.7840  8.5678   1
  14  -1   5 149.280  15.191   1
 -14  -1  -5 151.350  16.645   1
  14   1   5 145.542  14.052   1
 -14   1  -5 141.272  16.060   1
 -15  -2   5 305.575  20.934   1
  15  -2  -5 321.055  19.626   1
 -15   2   5 342.692  25.478   1
 -14  -2   5 53.1742 12.1270   1
  14  -2  -5 70.1820 11.9153   1
 -14   2   5 65.1311 15.4674   1
  13  -2  -5 6.25300 9.28473   1
 -13  -2   5 12.7058  9.6061   1
 -13   2   5  5.0154 12.5510   1
 -13   2   5  8.7204 11.4136   1
 -12  -2   5 81.2287 11.5892   1
  12  -2  -5 106.887  12.073   1
 -12   2   5 73.9583 13.9967   1
 -12   2   5 78.6246 14.2205   1
 -11  -2   5 165.487  13.085   1
  11  -2  -5 118.058  11.928   1
 -11   2   5 149.639  14.756   1
 -11   2   5 154.086  16.012   1
  10  -2  -5 516.531  20.550   1
 -10  -2   5 523.472  20.792   1
 -10   2   5 529.988  23.946   1
  -9  -2   5 164.124  11.705   1
   9  -2  -5 182.943  12.183   1
  -9   2   5 173.153  13.826   1
   9   2  -5 177.589   8.553   1
  -8  -2   5 6.92178 5.94838   1
   8  -2  -5 9.75805 6.21525   1
  -8   2   5 -0.0205  7.7071   1
   8   2  -5 4.08574 3.62750   1
  -7  -2   5 1288.76   36.72   3
  -7  -2   5 1316.90   36.27   1
   7  -2  -5 1257.47   35.99   1
   7   2  -5 1301.40   33.20   1
  -7   2   5 1237.55   37.45   1
   6  -2  -5 1998.66   52.29   1
  -6  -2   5 2021.30   54.51   3
  -6  -2   5 2028.82   52.11   1
   6   2  -5 1944.14   53.75   3
  -6   2   5 1908.36   53.22   1
  -5  -2   5 3.69866 3.89637   1
   5  -2  -5 6.78646 3.75125   1
  -5  -2   5 5.09247 3.49296   3
   5   2  -5 9.72785 3.62752   3
   5   2  -5 2.88768 5.51147   2
  -5   2   5 7.31222 5.01132   1
  -4  -2   5 271.591   9.026   1
  -4  -2   5 258.028  10.693   3
   4  -2  -5 239.580   9.596   1
   4   2  -5 237.234  11.922   2
  -4   2   5 244.136  11.019   1
   4   2  -5 268.685  10.815   3
  -3  -2   5 1126.80   27.31   1
   3  -2  -5 1102.90   29.49   1
  -3  -2   5 1119.61   32.09   3
  -3  -2   5 1059.06   27.58   1
   3   2  -5 1044.39   31.62   3
   3   2  -5 1102.30   31.63   2
  -3   2   5 1105.22   30.32   1
  -2  -2   5 985.431  28.778   3
   2  -2  -5 947.393  25.967   1
   2   2  -5 950.584  28.681   3
  -2   2   5 962.928  26.564   1
   2   2  -5 985.562  28.192   2
   1  -2  -5 1339.31   35.04   1
  -1  -2   5 1354.43   38.53   3
  -1   2   5 1326.87   35.28   1
   1   2  -5 1346.04   38.48   3
   1   2  -5 1357.05   37.11   2
   0  -2   5 31.4824  2.2251   1
   0  -2  -5 29.7599  3.3466   1
   0  -2   5 25.5826  4.1868   3
   0  -2   5 27.5978  1.9706   1
   0   2  -5 29.6907  5.1056   2
   0   2   5 24.7847  3.6791   1
   0   2  -5 29.4597  4.5793   3
  -1  -2  -5 1821.66   47.05   1
   1  -2   5 1832.18   45.55   1
   1  -2   5 1811.77   50.98   3
  -1   2  -5 1833.78   48.94   2
  -1   2  -5 1810.27   51.11   3
   1   2   5 1933.23   47.16   1
   2  -2   5 1946.24   52.79   3
   2  -2   5 1958.43   47.84   1
  -2  -2  -5 1924.70   48.89   1
  -2   2  -5 1752.91   47.24   1
  -2   2  -5 1733.41   47.22   1
  -2   2  -5 2000.46   52.95   3
  -2   2  -5 1917.42   50.29   2
   2   2   5 2015.10   48.73   1
  -3  -2  -5 60.4061  5.0672   1
   3  -2   5 61.8594  5.6611   3
   3  -2   5 67.1531  5.0038   1
   3   2   5 59.8869  5.1090   1
  -3   2  -5 57.9646  4.5771   1
  -3   2  -5 51.7022  5.6864   2
  -3   2  -5 63.9288  5.9365   3
  -4  -2  -5 75.2062  6.0531   1
   4  -2   5 93.4591  6.9331   3
   4  -2   5 81.4313  6.2113   1
  -4   2  -5 80.8816  6.3513   1
  -4   2  -5 73.7353  6.1076   2
   4   2   5 74.3993  5.8903   1
  -4   2  -5 68.0314  5.9952   3
  -5  -2  -5 1791.62   47.24   1
   5  -2   5 1779.21   49.23   3
   5  -2   5 1743.33   46.83   1
  -5   2  -5 1743.77   48.81   3
   5   2   5 1759.79   46.04   2
   5   2   5 1757.88   46.45   1
  -5   2  -5 1737.46   46.20   2
  -5   2  -5 1759.68   47.71   1
   6  -2   5 21.1688  4.8992   3
   6  -2   5 21.1311  6.1254   1
  -6  -2  -5 23.4036  5.6278   1
   6   2   5 16.7432  4.5681   2
  -6   2  -5 21.5128  6.8432   1
   6   2   5 28.6297  5.6041   1
  -6   2  -5 20.3166  4.6973   2
   7  -2   5 417.086  15.216   3
   7  -2   5 414.593  16.265   1
  -7  -2  -5 388.911  15.799   1
  -7   2  -5 336.969  17.588   1
  -7   2  -5 365.504  12.759   2
   7   2   5 402.548  12.867   2
   7   2   5 360.549  14.831   1
  -8  -2  -5 44.1170  8.4051   1
   8  -2   5 49.5719  7.7528   1
   8   2   5 52.4131  5.1580   2
  -8   2  -5 49.6644  9.6098   1
   8   2   5 52.3497  7.5446   1
  -9  -2  -5 133.718  12.119   1
   9  -2   5 106.999  10.733   1
  -9   2  -5 132.361  12.907   1
   9   2   5 104.097  10.028   1
  10  -2   5 263.753  15.471   1
 -10  -2  -5 264.714  16.879   1
 -10   2  -5 273.090  17.498   1
  10   2   5 286.935  14.594   1
 -11  -2  -5 131.027  13.587   1
  11  -2   5 160.845  13.492   1
  11   2   5 130.636  11.733   1
 -11   2  -5 158.027  14.975   1
  12  -2   5 -9.8924  8.6486   1
 -12  -2  -5 4.95027 9.76249   1
  12   2   5 -0.8817  7.7557   1
 -12   2  -5 1.52281 9.65093   1
  13  -2   5 111.791  13.528   1
 -13  -2  -5 110.799  15.104   1
 -13   2  -5 139.845  15.595   1
  13   2   5 108.550  11.806   1
 -14  -2  -5 17.3043 11.0665   1
  14  -2   5 32.1515 11.5592   1
 -14   2  -5 24.4106 11.8301   1
  14  -3  -5 46.4041 11.9220   1
 -14  -3   5 46.9618 12.0965   1
 -14   3   5 34.6899 14.6137   1
  13  -3  -5 14.4260 10.2096   1
 -13  -3   5 11.1615  9.2514   1
 -13   3   5 14.3315 11.6885   1
  12  -3  -5 16.3092  9.5115   1
 -12  -3   5 4.68030 8.52552   1
 -12   3   5 23.7199 12.0371   1
  11  -3  -5 408.611  19.415   1
 -11  -3   5 362.301  18.010   1
 -11   3   5 428.070  21.412   1
  10  -3  -5 71.2655 10.0121   1
 -10  -3   5 87.7608  9.7007   1
 -10   3   5 69.1693 11.9217   1
  -9  -3   5 0.93530 6.65044   1
   9  -3  -5 17.0231  7.6214   1
  -9   3   5 -6.1816  8.2602   1
   8  -3  -5 84.6249  9.0275   1
  -8  -3   5 64.8166  7.7231   1
  -8   3   5 91.0919 10.3730   1
  -7  -3   5 624.569  20.933   1
   7  -3  -5 671.162  22.149   1
   7   3  -5 697.583  23.656   2
  -7   3   5 666.457  23.476   1
  -6  -3   5 614.396  18.566   1
   6  -3  -5 586.319  19.598   1
   6   3  -5 615.684  21.769   2
  -6   3   5 580.040  21.000   1
   5  -3  -5 116.916   7.759   1
  -5  -3   5 113.172   6.445   1
  -5   3   5 131.566   9.356   1
   5   3  -5 109.383   9.675   2
  -4  -3   5 281.001   8.880   1
   4  -3  -5 276.549  11.339   1
  -4  -3   5 280.524   8.689   1
   4   3  -5 272.123  12.958   2
  -4   3   5 292.414  11.873   1
  -3  -3   5 821.799  20.475   1
   3  -3  -5 827.415  23.732   1
  -3  -3   5 801.847  20.382   1
   3   3  -5 819.442  25.742   2
  -3   3   5 817.710  24.191   1
   2  -3  -5 1403.25   37.24   1
   2   3  -5 1360.60   39.54   2
  -2   3   5 1427.90   37.66   1
   1  -3  -5 11.1867  3.6540   1
   1   3  -5 12.5226  4.4937   3
   1   3  -5 17.3618  5.4460   2
  -1   3   5 6.98673 3.79366   1
   0  -3   5 19.7803  2.1127   1
   0  -3  -5 14.6983  3.7155   1
   0  -3   5 16.7364  1.8873   1
   0   3  -5 11.9688  4.8007   3
   0   3  -5 12.4245  5.2575   2
   0   3   5 22.4424  4.0469   1
  -1  -3  -5 1228.77   33.14   1
   1  -3   5 1215.84   31.44   1
   1   3   5 1210.37   32.74   1
  -1   3  -5 1267.17   35.56   2
  -1   3  -5 1243.61   37.06   3
  -2  -3  -5 97.2445  6.0716   1
   2  -3   5 103.578   6.075   1
  -2   3  -5 102.340   8.223   2
   2   3   5 91.9649  6.2348   1
  -3  -3  -5 710.559  20.627   1
   3  -3   5 661.233  20.104   1
  -3   3  -5 641.970  21.558   2
   3   3   5 663.206  19.826   1
   3   3   5 704.892  21.730   2
   4  -3   5 156.791   9.113   1
  -4  -3  -5 138.835   8.454   1
   4   3   5 151.008   8.376   1
  -4   3  -5 164.038   9.518   2
   4   3   5 147.273   9.926   2
  -4   3  -5 144.043   7.430   1
   5  -3   5 167.738  10.199   1
  -5  -3  -5 190.678  10.267   1
  -5   3  -5 170.621  10.310   2
   5   3   5 191.270   9.338   1
   5   3   5 198.790  11.695   2
  -5   3  -5 203.003  10.109   1
   6  -3   5 1240.48   36.08   1
  -6  -3  -5 1237.32   35.89   1
  -6   3  -5 1263.55   35.97   1
   6   3   5 1268.90   35.01   1
  -6   3  -5 1249.27   35.75   1
  -6   3  -5 1199.37   34.85   2
   6   3   5 1237.39   35.15   2
  -7  -3  -5 25.9215  6.9660   1
   7  -3   5 20.7678  7.0394   1
  -7   3  -5 10.9776  7.3179   1
   7   3   5 16.1729  5.8310   2
   7   3   5 11.1485  5.9918   1
  -7   3  -5 9.34148 7.82061   1
  -7   3  -5 14.6090  5.5855   2
  -8  -3  -5 61.6939  8.7563   1
   8  -3   5 60.6502  9.1164   1
   8   3   5 72.5102  8.2739   1
  -8   3  -5 73.2061  6.8125   2
  -8   3  -5 70.8076 10.2372   1
   8   3   5 65.8497  7.0540   2
  -8   3  -5 94.0874 11.3907   1
   9  -3   5 134.925  12.072   1
  -9  -3  -5 117.262  11.732   1
   9   3   5 159.028   9.167   2
  -9   3  -5 149.633  14.133   1
   9   3   5 133.778  10.779   1
 -10  -3  -5 -0.4358  8.2053   1
  10  -3   5 10.5692  8.5676   1
 -10   3  -5 -2.5628  9.3444   1
  10   3   5 5.97202 7.02561   1
 -11  -3  -5 123.436  13.877   1
  11  -3   5 95.5204 11.5384   1
  11   3   5 101.340  10.806   1
 -11   3  -5 122.537  14.964   1
 -12  -3  -5  7.6923 10.1275   1
  12  -3   5 -4.2363  9.5079   1
 -12   3  -5 13.6311 11.4416   1
 -12   3  -5 -13.281  10.278   1
 -13  -3  -5  6.5199 10.3266   1
  13  -3   5 -8.3136  9.9692   1
 -13   3  -5 -18.745  11.535   1
 -13   3  -5 -10.753  10.945   1
  13  -4  -5  8.7953 11.0416   1
 -13  -4   5 11.0477  9.6322   1
 -13   4   5 -8.9757 12.0382   1
  12  -4  -5 13.0339 10.3749   1
 -12  -4   5 16.8482  8.8588   1
 -12   4   5  8.0585 11.2297   1
 -11  -4   5 29.4390  8.9385   1
  11  -4  -5 40.8211 10.3444   1
 -11   4   5 30.0925 11.0340   1
 -11   4   5 37.8877  8.2020   2
 -10  -4   5 6.94202 7.52210   1
  10  -4  -5 9.46332 8.62138   1
 -10   4   5 3.85491 8.92721   1
 -10   4   5 4.22129 7.44103   2
   9  -4  -5 2.42431 7.71878   1
  -9  -4   5 -10.948   6.072   1
   9   4  -5 3.85056 8.57465   2
  -9   4   5 -1.1899  7.6555   1
  -8  -4   5 106.330   9.075   1
   8  -4  -5 118.175  10.563   1
  -8   4   5 112.404  10.955   1
   8   4  -5 130.915  11.789   2
   7  -4  -5 38.2460  7.4762   1
  -7  -4   5 41.0272  6.1283   1
  -7   4   5 37.1473  7.6244   1
   7   4  -5 41.2232  8.9134   2
  -6  -4   5 2.08103 4.12457   1
   6  -4  -5 -6.7726  5.6070   1
  -6   4   5 -5.6920  6.0141   1
   6   4  -5 7.28969 7.69046   2
  -5  -4   5 54.5414  4.4799   1
   5  -4  -5 51.5717  6.9185   1
  -5   4   5 38.0163  7.1149   1
   5   4  -5 39.2629  8.1865   2
  -4  -4   5 184.918   6.601   1
  -4  -4   5 190.023   7.437   1
   4  -4  -5 168.021   9.855   1
   4   4  -5 170.066  12.631   2
  -4   4   5 178.140  10.887   1
   3  -4  -5 628.634  20.202   1
  -3  -4   5 629.866  16.411   1
  -3  -4   5 633.511  16.687   1
   3   4  -5 645.045  23.311   2
  -3   4   5 629.263  20.303   1
   2  -4  -5 14.7423  4.8143   1
   2   4  -5 22.6906  7.8422   2
  -2   4   5 12.3358  4.7991   1
  -1  -4   5 38.2303  2.6368   1
  -1  -4   5 37.1185  2.8291   1
   1  -4  -5 42.8374  5.6581   1
   1   4  -5 28.8092  7.2795   2
  -1   4   5 38.4387  5.3147   1
   0  -4  -5 108.712   7.687   1
   0  -4   5 116.502   5.215   1
   0  -4   5 111.302   5.429   1
   0   4   5 114.446   7.437   1
   0   4  -5 110.184   9.706   2
   1  -4   5 -2.9375  3.1607   1
  -1  -4  -5 2.90611 4.27346   1
   1   4   5 -0.5097  6.8504   2
   1   4   5 2.90703 4.08638   1
  -1   4  -5 -4.6674  6.4980   2
   2  -4   5 158.101   8.277   1
  -2  -4  -5 164.709   9.290   1
  -2   4  -5 149.941  10.840   2
   2   4   5 183.700  11.968   2
   2   4   5 157.974   8.131   1
   3  -4   5 120.626   7.907   1
  -3  -4  -5 125.164   8.165   1
   3   4   5 94.0303  9.6804   2
   3   4   5 108.309   6.865   1
  -3   4  -5 96.7388  9.1164   2
  -4  -4  -5 160.778   9.454   1
   4  -4   5 144.105   9.081   1
   4   4   5 126.247  10.013   2
   4   4   5 133.267   8.126   1
  -4   4  -5 139.056  10.635   2
   5  -4   5 97.7210  8.7791   1
  -5  -4  -5 106.359   8.800   1
  -5   4  -5 93.9435  9.2075   2
   5   4   5 82.4669  7.1894   1
   5   4   5 89.5606  9.0926   2
  -6  -4  -5 16.3808  6.2118   1
   6  -4   5 21.5119  7.4652   1
  -6   4  -5 5.29851 6.20113   2
   6   4   5 22.0284  5.7446   1
   6   4   5 14.7490  6.6639   2
  -7  -4  -5 139.891  10.901   1
   7  -4   5 160.667  11.773   1
   7   4   5 151.987  10.941   2
  -7   4  -5 136.665  10.395   2
   7   4   5 180.928  10.117   1
  -8  -4  -5 96.2309 10.2455   1
   8  -4   5 83.7463 10.3377   1
  -8   4  -5 91.2002  8.5362   2
   8   4   5 79.9471  8.8271   2
   8   4   5 94.7145  8.5739   1
   9  -4   5 1.94126 8.14631   1
  -9  -4  -5 4.38426 7.61052   1
   9   4   5 12.6850  6.5742   2
 -10  -4  -5 52.3009 10.7458   1
  10  -4   5 60.6942 10.9824   1
  11  -4   5 4.88267 9.38882   1
 -11  -4  -5 2.11997 9.24553   1
  12  -4   5 71.3052 12.9793   1
 -12  -4  -5 51.9555 12.6354   1
 -12  -5   5 118.920  12.940   1
  12  -5  -5 78.4052 13.4937   1
 -11  -5   5 9.10007 8.63218   1
  11  -5  -5 27.2058 10.8797   1
 -11   5   5 16.9057  8.4488   2
 -11   5   5 15.6152  9.3380   1
  10  -5  -5 17.3875  9.8005   1
 -10  -5   5 18.0440  8.5350   1
 -10   5   5 7.28982 8.43294   1
  10   5  -5 43.7042 11.2907   2
 -10   5   5 19.2802  8.2974   2
  -9  -5   5 56.7601  8.5562   1
   9  -5  -5 69.6707 10.7464   1
  -9   5   5 70.3445 10.3303   2
  -9   5   5 60.0653 10.2178   1
   9   5  -5 74.3048 11.5232   2
   8  -5  -5 25.8960  8.6463   1
  -8  -5   5 23.8393  6.6044   1
  -8   5   5 24.8493  8.8675   2
  -8   5   5 18.5403  8.1195   1
   8   5  -5 10.8130  9.2228   2
  -7  -5   5 119.756   8.416   1
   7  -5  -5 126.581  11.006   1
  -7   5   5 113.148  10.549   1
   7   5  -5 119.629  12.439   2
  -7   5   5 102.818  11.721   2
   6  -5  -5 9.44138 6.61920   1
  -6  -5   5 5.81810 4.38632   1
  -6   5   5 2.96124 6.33884   1
   6   5  -5 -3.3261  8.3039   2
  -6   5   5 -1.1041  8.1689   2
   5  -5  -5 10.7999  6.3162   1
  -5  -5   5 5.94773 3.50907   1
  -5   5   5 11.5848  6.1060   1
  -5   5   5 6.61602 7.78553   2
   5   5  -5 13.7848  8.6135   2
   4  -5  -5 78.2415  8.3912   1
  -4  -5   5 80.5987  5.0412   1
  -4   5   5 89.1872  8.1654   1
  -4   5   5 98.0797 11.3258   2
   4   5  -5 81.6449 10.8076   2
   3  -5  -5 77.8970  7.8581   1
  -3  -5   5 78.9762  4.5091   1
   3   5  -5 80.0452 10.3338   2
  -3   5   5 76.6695 11.0332   2
  -3   5   5 90.9430  7.6420   1
  -2  -5   5 64.7189  4.0685   1
   2  -5  -5 52.5828  7.0382   1
  -2   5   5 60.6364  9.9125   2
  -2   5   5 61.3884  6.4875   1
   2   5  -5 70.6161 10.5214   2
  -1  -5   5 175.660   6.907   1
   1  -5  -5 191.472  10.264   1
  -1   5   5 195.596  13.903   2
  -1   5   5 193.710   9.417   1
   1   5  -5 195.958  14.146   2
   0  -5   5 156.246   6.849   1
   0  -5  -5 160.676   9.507   1
   0   5   5 156.285  12.613   2
   0   5  -5 178.013  13.588   2
   0   5   5 161.646   8.382   1
   1  -5   5 10.2276  3.8334   1
  -1  -5  -5 5.77133 5.03212   1
   1   5   5 18.3237  4.6417   1
  -1   5  -5 13.9996  8.4710   2
   1   5   5 20.2905  8.5267   2
  -2  -5  -5 55.3416  6.8329   1
   2  -5   5 38.5146  5.2797   1
   2   5   5 38.5683  8.8204   2
  -2   5  -5 38.9933  9.2101   2
   2   5   5 35.8325  5.1777   1
   3  -5   5 4.99737 5.21324   1
  -3  -5  -5 10.5312  5.4048   1
  -3   5  -5 22.0460  8.2528   2
   3   5   5 4.04667 7.29635   2
  -4  -5  -5 77.2010  8.0524   1
   4  -5   5 95.4192  8.3651   1
   4   5   5 69.6443  9.9913   2
  -4   5  -5 88.0442 10.2633   2
  -5  -5  -5 100.026   9.211   1
   5  -5   5 96.1933  9.3370   1
   5   5   5 97.3536 10.3990   2
  -5   5  -5 93.1783 10.4836   2
  -6  -5  -5 46.8758  7.6464   1
   6  -5   5 27.5339  8.2434   1
   6   5   5 19.1043  8.1853   2
  -6   5  -5 38.5634  8.6996   2
  -7  -5  -5 99.7060 10.2009   1
   7  -5   5 103.884  11.327   1
  -7   5  -5 106.328  10.723   2
   7   5   5 104.961  10.439   2
  -8  -5  -5 58.2700  9.8265   1
   8  -5   5 61.8744 10.5998   1
  -8   5  -5 68.0208  9.0711   2
   8   5   5 74.2641  9.9535   2
   9  -5   5 30.2840 10.1155   1
  -9  -5  -5 31.9624  9.6790   1
   9   5   5 31.4079  8.6687   2
 -10  -5  -5 -1.2727  8.5008   1
  10  -5   5 -5.1753  9.6701   1
  11  -5   5  5.7268 10.4640   1
 -11  -5  -5 15.8358 10.3953   1
  10  -6  -5 23.4488 11.1392   1
 -10  -6   5 7.09297 8.32039   1
  10   6  -5  2.7046 11.2687   2
 -10   6   5 9.70498 9.02990   2
  -9  -6   5 -0.8570  6.7791   1
   9  -6  -5 -2.3576  9.2170   1
   9   6  -5 -6.6181 10.5412   2
  -9   6   5 0.28461 8.97644   2
  -8  -6   5 59.2384  8.0229   1
   8  -6  -5 44.6183 10.0011   1
   8   6  -5 50.4116 11.8637   2
  -8   6   5 56.9030 10.7870   2
  -7  -6   5 57.7631  6.8612   1
   7  -6  -5 55.9681  9.8049   1
   7   6  -5 58.3123 11.5829   2
  -7   6   5 67.0174 11.4036   2
   6  -6  -5 179.128  13.142   1
  -6  -6   5 194.568   9.388   1
   6   6  -5 175.884  15.769   2
  -6   6   5 196.826  15.903   2
   5  -6  -5 19.7183  7.5320   1
  -5  -6   5 13.3214  4.2301   1
   5   6  -5 13.8679  9.8432   2
  -5   6   5 13.0665  8.9507   2
   4  -6  -5 86.0753  9.1916   1
  -4  -6   5 88.7181  5.7347   1
   4   6  -5 88.0767 12.7868   2
  -4   6   5 80.9636 11.6180   2
  -3  -6   5 10.6271  3.2880   1
   3  -6  -5 -2.7393  6.1281   1
   3   6  -5 13.2665  9.0321   2
  -3   6   5 -0.2924  9.1788   2
   2  -6  -5 36.7193  7.4112   1
  -2  -6   5 45.2640  4.1098   1
  -2   6   5 42.1343 10.8717   2
   2   6  -5 30.4700 10.3984   2
   1  -6  -5 15.9411  5.9033   1
  -1  -6   5 9.87926 3.32689   1
  -1   6   5 14.8996  9.6422   2
   1   6  -5 0.07763 8.39666   2
   0  -6  -5 0.40213 5.66650   1
   0  -6   5 4.34181 3.64623   1
   0   6  -5 2.36174 8.46442   2
   0   6   5 4.06927 8.35598   2
   1  -6   5 225.099   9.462   1
  -1  -6  -5 216.381  11.615   1
  -1   6  -5 244.117  17.007   2
   1   6   5 219.504  15.762   2
  -2  -6  -5 76.3443  8.0174   1
   2  -6   5 71.5313  6.6922   1
  -2   6  -5 79.6254 11.2174   2
   2   6   5 104.391  12.743   2
  -3  -6  -5 83.8547  8.6172   1
   3  -6   5 62.8761  7.0725   1
   3   6   5 68.1947 10.9444   2
  -3   6  -5 74.2325 11.4030   2
   4  -6   5 16.8042  6.5798   1
  -4  -6  -5 6.51520 6.45973   1
   4   6   5 18.4237  9.1409   2
  -4   6  -5 20.1968  9.3410   2
   5  -6   5 67.8478  8.7199   1
  -5  -6  -5 46.1024  8.0306   1
  -5   6  -5 49.7682 10.3507   2
   5   6   5 63.2389 10.6549   2
  -6  -6  -5 20.9414  7.7965   1
   6  -6   5 24.5187  8.4527   1
   6   6   5 26.6888  9.3643   2
  -6   6  -5 13.3715  8.7875   2
   7  -6   5 16.2619  8.5741   1
  -7  -6  -5 12.2272  7.4967   1
   7   6   5 -8.3751  8.3027   2
  -7   6  -5 -4.7776  7.6643   2
  -8  -6  -5 0.45649 8.23438   1
   8  -6   5 8.53655 9.46580   1
   8   6   5 15.2169  9.1466   2
  -8   6  -5 -6.2740  7.8717   2
   9  -6   5 41.7789 11.3575   1
  -9  -6  -5 34.6570 10.2104   1
   9   6   5 43.4179 10.4832   2
  -8  -7   5 29.8464  7.6426   1
   8  -7  -5 35.8814 10.9310   1
   8   7  -5 24.5010 12.4422   2
  -8   7   5 24.7025 11.1669   2
  -7  -7   5 33.8764  6.8212   1
   7  -7  -5 31.4555  9.9893   1
  -7   7   5 41.1446 11.8132   2
   7   7  -5 10.6790 11.6231   2
   6  -7  -5 25.1910  8.7751   1
  -6  -7   5 21.7585  5.7182   1
  -6   7   5 21.0728 10.6849   2
   6   7  -5  8.2212 11.1966   2
   5  -7  -5 3.43554 7.62304   1
  -5  -7   5 -0.0510  4.4352   1
   5   7  -5  5.2662 11.3354   2
  -5   7   5 -12.298   9.964   2
   4  -7  -5 1.32900 7.81647   1
  -4  -7   5 11.6966  4.4268   1
  -4   7   5 15.2538 10.7556   2
   4   7  -5  3.0206 10.6085   2
   3  -7  -5 63.7331  9.3782   1
  -3  -7   5 69.1383  5.6679   1
  -3   7   5 47.2755 12.1377   2
   3   7  -5 68.3425 13.4538   2
   2  -7  -5 32.9473  7.8502   1
  -2  -7   5 43.1438  4.8059   1
  -2   7   5 43.6372 11.1451   2
   2   7  -5 16.2937 11.4608   2
   1  -7  -5 -0.9293  6.1287   1
  -1  -7   5 6.28745 3.87264   1
  -1   7   5  8.5460 10.3470   2
   1   7  -5 -13.201  10.172   2
   0  -7  -5 -0.2692  6.3753   1
   0  -7   5 7.27707 4.40292   1
   0   7  -5  1.1051 10.4329   2
   0   7   5  9.3910 10.9464   2
  -1  -7  -5 47.7324  7.8433   1
   1  -7   5 39.2980  5.8079   1
   1   7   5 32.7725 10.9357   2
  -1   7  -5 22.1673 11.6787   2
   2  -7   5 43.1785  6.2776   1
  -2  -7  -5 24.7364  7.2568   1
  -2   7  -5 24.9912 10.5832   2
   2   7   5 38.5661 11.4720   2
  -3  -7  -5 36.5148  7.5003   1
   3  -7   5 40.9867  6.7172   1
   3   7   5 46.4820 10.9176   2
  -3   7  -5 47.5466 11.9010   2
  -4  -7  -5 19.3845  7.4316   1
   4  -7   5 12.3887  6.4490   1
  -4   7  -5 22.3011 10.9221   2
   4   7   5 20.3916 10.7345   2
  -5  -7  -5 -10.388   6.322   1
   5  -7   5 -10.072   6.866   1
  -5   7  -5 -8.4634  9.5856   2
   5   7   5 13.2485 10.2263   2
   6  -7   5 67.3096 10.3860   1
  -6  -7  -5 68.5917  9.9490   1
   6   7   5 55.0167 12.2172   2
  -6   7  -5 84.5494 12.4870   2
  -7  -7  -5 1.84207 7.81706   1
   7  -7   5 -11.623   8.677   1
  -7   7  -5 16.0366  9.9082   2
   7   7   5  7.7945 10.0646   2
   3  -8  -5 45.7764  9.4485   1
   3   8  -5 74.8738 15.5719   2
  -3   8   5 74.2814 15.2290   2
   2  -8  -5 6.48566 7.61049   1
  -2   8   5  8.3729 11.7519   2
   2   8  -5 20.8778 12.6557   2
   1  -8  -5 0.65089 7.41746   1
  -1   8   5 12.0515 12.4591   2
   1   8  -5 15.2673 12.3409   2
   0  -8  -5 37.3343  8.4056   1
   0   8   5  6.1365 12.3996   2
   0   8  -5 40.6049 14.5502   2
   1  -8   5 10.1729  5.3376   1
  -1  -8  -5 7.64133 6.76155   1
  -1   8  -5  3.7000 12.6943   2
   1   8   5 11.6949 12.4872   2
   2  -8   5 6.22740 5.96435   1
  -2  -8  -5 1.65629 7.11604   1
   2   8   5 11.0734 12.3764   2
  -2   8  -5 23.7710 12.3152   2
 -15   0   6 95.5500 15.9279   1
 -14   0   6 -7.5112 11.1677   1
  14   0  -6 -5.4801  7.7015   1
 -13   0   6 17.3370 11.1448   1
  13   0  -6 12.4732  7.7153   1
 -12   0   6 86.8310 12.9644   1
  12   0  -6 63.7546  9.0134   1
  11   0  -6 240.477  12.784   1
 -11   0   6 230.772  15.570   1
 -10   0   6 972.941  33.891   1
  10   0  -6 1028.68   30.52   1
  10   0  -6 1033.76   27.40   3
  -9   0   6 3.65017 6.75634   1
   9   0  -6 7.50901 5.36960   1
   9   0  -6 2.71878 2.93921   3
   8   0  -6 965.155  28.022   1
  -8   0   6 990.218  31.046   1
   8   0  -6 980.452  27.849   3
   7   0  -6 1786.84   48.63   3
  -7   0   6 1771.32   48.94   1
   7   0  -6 1789.32   46.73   1
   6   0  -6 7.56776 3.45938   1
  -6   0   6 2.39519 4.64939   1
  -5   0   6 210.882   9.728   1
  -5   0   6 219.396  10.019   1
   5   0  -6 214.548   8.144   1
  -4   0   6 623.735  18.775   1
   4   0  -6 634.405  17.568   1
  -4   0   6 645.246  18.884   1
   3   0  -6 325.777   9.878   1
  -3   0   6 325.775  10.977   1
  -2   0   6 4564.79  110.82   1
   2   0  -6 4455.29  110.12   1
  -1   0   6 56.7892  4.0965   1
   1   0  -6 63.8443  3.8287   1
   0   0   6 285.980   9.337   1
   0   0  -6 286.270   8.877   1
  -1   0  -6 9975.93  242.48   1
   1   0   6 9999.99  242.47   1
  -2   0  -6 608.135  17.049   1
   2   0   6 583.732  16.883   1
   3   0   6 216.463   8.430   1
  -3   0  -6 235.543   9.120   1
   4   0   6 97.4166  6.6222   1
  -4   0  -6 101.808   7.133   1
   5   0   6 42.5406  5.2137   1
  -5   0  -6 42.5390  4.9492   3
  -5   0  -6 47.3424  6.0162   1
   6   0   6 551.007  18.548   1
   6   0   6 556.043  14.686   2
  -6   0  -6 554.512  17.675   3
  -6   0  -6 531.817  19.481   1
  -7   0  -6 126.780   7.230   3
  -7   0  -6 114.000  10.329   1
   7   0   6 107.906   8.682   1
   8   0   6 27.3059  6.8248   1
  -8   0  -6 41.2525  4.3196   3
  -8   0  -6 45.1970  8.0585   1
  -9   0  -6 1306.98   35.15   3
  -9   0  -6 1223.62   39.70   1
   9   0   6 1330.38   38.94   1
 -10   0  -6 440.641  20.073   1
  10   0   6 413.382  18.744   1
  11   0   6 -1.6296  7.4096   1
 -11   0  -6 -0.7943  8.3057   1
  12   0   6 57.9146 10.7733   1
 -12   0  -6 60.2047 11.5237   1
 -13   0  -6 89.6416 13.6095   1
  13   0   6 77.7063 11.4559   1
  14   0   6 62.3866 12.1666   1
 -14   0  -6 68.5916 13.6212   1
 -15  -1   6 32.0968 12.8859   1
  15  -1  -6 30.6695  9.9780   1
 -15   1   6 28.2726 13.2294   1
 -15   1   6 49.5813 16.1859   1
  14  -1  -6 48.5817 10.1618   1
 -14  -1   6 37.8295 11.9094   1
 -14   1   6 42.0846 13.7059   1
 -14   1   6 61.9658 15.4100   1
 -13  -1   6 10.1543  9.9601   1
  13  -1  -6 8.81517 8.41660   1
 -13   1   6 -7.1714  9.9451   1
 -13   1   6  0.8676 12.5902   1
 -12  -1   6 99.1932 12.8008   1
  12  -1  -6 109.919  11.107   1
 -12   1   6 105.540  15.275   1
  12   1  -6 117.380  10.019   1
 -12   1   6 97.2218 14.4262   1
  11  -1  -6 511.961  20.063   1
 -11  -1   6 543.333  22.654   1
 -11   1   6 488.594  23.162   1
 -11   1   6 540.488  25.493   1
  11   1  -6 502.477  18.173   1
 -10  -1   6 152.263  12.709   1
  10  -1  -6 110.756   9.970   1
 -10   1   6 106.867  12.704   1
 -10   1   6 115.764  13.026   1
  10   1  -6 125.278   8.872   1
   9  -1  -6 15.9973  5.9145   1
  -9  -1   6 14.3656  7.6375   1
   9   1  -6 11.9056  3.1613   3
   9   1  -6 13.3309  5.1384   1
  -9   1   6 10.6933  9.0940   1
  -9   1   6 24.0276  8.7116   1
  -8  -1   6 432.429  17.748   1
   8  -1  -6 436.987  16.131   1
   8   1  -6 453.104  14.279   3
   8   1  -6 455.121  14.750   1
  -8   1   6 453.036  18.951   1
  -8   1   6 408.347  18.463   1
  -7  -1   6 -7.7133  5.0837   1
   7  -1  -6 1.37812 4.46074   1
   7   1  -6 -0.0834  3.3493   3
  -7   1   6 -2.5926  5.4377   1
   7   1  -6 7.16531 3.67685   1
  -7   1   6 -3.7564  5.6181   1
   6  -1  -6 530.355  16.637   1
  -6  -1   6 521.720  17.358   1
   6   1  -6 530.630  16.771   3
   6   1  -6 504.967  15.003   1
  -6   1   6 498.345  18.284   1
   5  -1  -6 1.24291 3.16424   1
  -5  -1   6 3.01261 3.89530   1
  -5   1   6 4.27706 4.55776   1
   5   1  -6 4.26914 3.32536   3
   5   1  -6 0.26736 2.16755   1
   4  -1  -6 728.587  20.444   1
  -4  -1   6 739.845  20.362   1
  -4   1   6 696.765  21.467   1
   4   1  -6 728.482  22.491   3
   4   1  -6 716.067  18.802   1
   3  -1  -6 2434.43   62.62   1
  -3  -1   6 2514.80   62.23   1
  -3   1   6 2528.17   63.61   1
   3   1  -6 2523.07   67.97   3
   2  -1  -6 51.9646  3.9693   1
  -2  -1   6 50.6993  3.5391   1
   2   1  -6 35.0335  5.3120   3
  -2   1   6 38.5782  4.3063   1
   2   1  -6 46.7427  2.0744   1
  -1  -1   6 6.69956 2.09122   1
   1  -1  -6 9.89109 2.65274   1
   1   1  -6 7.33115 1.44277   1
  -1   1   6 7.38935 3.35808   1
   1   1  -6 4.40123 4.12601   3
   0  -1   6 3295.88   78.75   1
   0  -1  -6 3192.06   79.57   1
   0   1  -6 3049.01   86.20   3
   0   1   6 3302.88   79.95   1
   1  -1   6 221.226   7.411   1
  -1  -1  -6 216.169   8.188   1
  -1   1  -6 207.124  10.440   3
   1   1   6 215.752   8.218   1
  -1   1  -6 233.760   8.373   1
   2  -1   6 874.178  23.341   1
  -2  -1  -6 867.155  24.183   1
  -2   1  -6 876.531  24.626   1
   2   1   6 892.892  24.112   1
  -2   1  -6 885.220  26.743   3
   3  -1   6 10.0763  3.3529   1
  -3  -1  -6 8.35342 3.60232   1
   3   1   6 2.53022 3.37318   1
  -3   1  -6 14.9572  4.5222   1
  -3   1  -6 10.4033  3.9513   3
  -4  -1  -6 5.97481 3.56173   1
   4  -1   6 2.96615 3.69636   1
  -4   1  -6 8.62235 4.73425   1
   4   1   6 1.28781 3.75743   1
  -4   1  -6 1.96994 3.51525   3
   5  -1   6 2309.18   61.08   1
  -5  -1  -6 2330.63   61.75   1
  -5   1  -6 2355.54   63.81   3
   5   1   6 2372.42   61.16   1
  -5   1  -6 2452.75   62.83   1
   6  -1   6 299.258  12.877   1
  -6  -1  -6 286.715  12.888   1
   6   1   6 307.344  12.834   1
  -6   1  -6 288.625  11.730   3
  -6   1  -6 328.105  14.488   1
  -7  -1  -6 41.9406  7.4597   1
   7  -1   6 29.7860  6.4344   1
   7   1   6 29.3392  6.5381   1
   7   1   6 38.3461  3.5760   2
  -7   1  -6 38.0049  7.8822   1
  -7   1  -6 44.8279  4.7799   3
   8  -1   6 62.4330  8.6565   1
  -8  -1  -6 66.8293  9.3343   1
   8   1   6 87.3133  8.9020   1
  -8   1  -6 62.9133  5.3613   3
  -8   1  -6 79.7723 10.0622   1
  -9  -1  -6 74.1012 10.4960   1
   9  -1   6 73.2397  9.6852   1
  -9  -1  -6 75.1715  5.5631   3
   9   1   6 89.2851  9.6744   1
  -9   1  -6 69.8997 10.5522   1
  10  -1   6 198.354  13.735   1
 -10  -1  -6 188.321  14.546   1
  10   1   6 152.335  12.496   1
 -10   1  -6 196.358  14.743   1
  11  -1   6 25.8031  8.8147   1
 -11  -1  -6 42.2996 10.0797   1
  11   1   6 48.9225  9.6773   1
 -11   1  -6 40.6926 10.2134   1
  12  -1   6 1.24170 8.24023   1
 -12  -1  -6 0.14556 9.59947   1
 -12   1  -6 8.17009 9.23306   1
  12   1   6 1.78458 7.89990   1
  13  -1   6 97.7301 12.3820   1
 -13  -1  -6 100.122  14.138   1
  13   1   6 95.4550 12.0860   1
 -13   1  -6 76.2441 12.2705   1
 -14  -1  -6 49.1273 13.3205   1
  14  -1   6 46.3920 12.1352   1
  14   1   6 52.5447 11.5928   1
 -14   1  -6 55.5511 12.7234   1
  15  -2  -6 29.4504 11.0068   1
 -15   2   6 50.4964 16.2697   1
  14  -2  -6 2.53290 8.57167   1
 -14  -2   6  2.6099 10.1156   1
 -14   2   6  0.6903 13.6286   1
 -13  -2   6 0.02701 9.21536   1
  13  -2  -6 23.3658  9.4947   1
 -13   2   6 -5.7431 11.9836   1
  12  -2  -6 55.9730  9.9865   1
 -12  -2   6 58.1039 10.7679   1
 -12   2   6 41.9924 13.0917   1
 -11  -2   6 -11.650   7.285   1
  11  -2  -6 0.85796 7.78429   1
 -11   2   6 -2.2018  9.5908   1
  10  -2  -6 6.75256 7.19429   1
 -10  -2   6 11.9599  7.4226   1
 -10   2   6 35.0429 10.6867   1
   9  -2  -6 39.1807  7.7670   1
  -9  -2   6 47.2370  8.2592   1
   9   2  -6 51.3766  5.3165   1
  -9   2   6 40.3765  9.4575   1
   8  -2  -6 16.9165  6.3923   1
  -8  -2   6 33.0930  6.9273   1
   8   2  -6 23.3195  4.0163   1
  -8   2   6 28.4857  8.4410   1
   7  -2  -6 491.542  17.605   1
  -7  -2   6 502.002  17.618   1
   7   2  -6 508.176  14.401   1
  -7   2   6 509.773  19.199   1
   7   2  -6 516.835  16.925   3
  -6  -2   6 154.242   9.572   3
   6  -2  -6 137.432   8.701   1
  -6  -2   6 118.817   8.281   1
   6   2  -6 131.843   8.416   3
  -6   2   6 139.473   9.728   1
  -5  -2   6 260.750  10.028   1
   5  -2  -6 259.334  10.827   1
  -5  -2   6 262.211  11.904   3
  -5   2   6 256.807  12.217   1
   5   2  -6 272.561  11.292   3
  -4  -2   6 318.184  10.619   1
  -4  -2   6 326.455  12.989   3
   4  -2  -6 335.026  11.572   1
   4   2  -6 321.366  14.316   2
  -4   2   6 318.985  12.484   1
   4   2  -6 319.746  12.610   3
  -3  -2   6 587.941  19.822   3
  -3  -2   6 593.442  16.040   1
  -3  -2   6 616.131  15.458   1
   3  -2  -6 598.287  17.816   1
   3   2  -6 599.904  20.058   2
   3   2  -6 596.408  19.795   3
  -3   2   6 566.020  18.520   1
   2  -2  -6 807.446  22.839   1
  -2  -2   6 822.434  25.671   3
   2   2  -6 844.804  25.675   2
   2   2  -6 808.028  25.644   3
  -2   2   6 834.088  23.589   1
  -1  -2   6 3.95911 3.46719   3
   1  -2  -6 3.73642 2.89078   1
   1   2  -6 1.70396 4.89526   2
  -1   2   6 0.32643 3.33761   1
   1   2  -6 5.64373 3.88229   3
   0  -2   6 15.1711  2.2764   1
   0  -2   6 16.4707  4.2183   3
   0  -2   6 14.8905  1.8905   1
   0  -2  -6 16.0958  3.1210   1
   0   2  -6 12.3838  5.0671   2
   0   2  -6 11.1584  4.2177   3
   0   2   6 22.4387  3.8316   1
  -1  -2  -6 75.6926  5.0784   1
   1  -2   6 76.2926  6.5028   3
   1  -2   6 87.7575  4.2570   1
   1   2   6 83.1478  5.7407   1
  -1   2  -6 74.8513  6.8676   3
  -1   2  -6 83.5581  6.9500   2
  -2  -2  -6 15.2120  3.6866   1
   2  -2   6 10.6103  4.0184   3
   2  -2   6 17.0922  3.1342   1
  -2   2  -6 17.6845  5.0211   2
  -2   2  -6 18.4505  4.4238   3
  -2   2  -6 8.94287 2.00955   1
   2   2   6 13.1282  3.8441   1
   3  -2   6 337.641  11.397   1
  -3  -2  -6 324.765  11.999   1
   3  -2   6 335.001  13.433   3
   3   2   6 333.551  11.862   1
  -3   2  -6 343.251  13.032   2
  -3   2  -6 338.408  11.313   1
  -3   2  -6 332.079  13.631   3
   4  -2   6 13.4469  4.3708   3
  -4  -2  -6 12.3373  4.1944   1
   4  -2   6 13.9642  4.2990   1
  -4   2  -6 4.12082 4.55534   2
  -4   2  -6 10.3629  4.1803   3
   4   2   6 10.5379  4.3024   1
  -4   2  -6 11.3020  4.5405   1
   5  -2   6 -4.2590  3.5848   3
  -5  -2  -6 -0.3736  4.6328   1
   5  -2   6 0.46591 4.70050   1
   5   2   6 3.68225 4.57604   1
  -5   2  -6 9.71009 4.81678   2
  -5   2  -6 -4.4428  5.4853   1
  -5   2  -6 -0.1305  3.8549   3
   6  -2   6 31.3366  6.6526   1
  -6  -2  -6 27.5110  6.6732   1
   6   2   6 51.3542  5.3709   2
   6   2   6 33.0350  6.2069   1
  -6   2  -6 34.2163  5.3669   3
  -6   2  -6 38.7157  7.9160   1
  -6   2  -6 33.2857  5.4943   2
  -7  -2  -6 0.80137 5.44136   1
   7  -2   6 3.29761 5.94537   1
  -7   2  -6 1.93866 7.12554   1
   7   2   6 -0.1614  4.3755   2
   7   2   6 1.63639 5.76191   1
   8  -2   6 10.1017  7.0179   1
  -8  -2  -6 13.4870  7.2647   1
  -8   2  -6 7.66595 8.26442   1
   8   2   6 2.45324 6.09750   1
   8   2   6 7.05439 4.10790   2
   9  -2   6 156.744  12.505   1
  -9  -2  -6 205.778  14.312   1
  -9   2  -6 179.473  14.602   1
   9   2   6 172.294  11.848   1
  10  -2   6 45.1236  9.6319   1
 -10  -2  -6 47.4135 10.3382   1
 -10   2  -6 60.6804 11.2326   1
  10   2   6 57.9644  9.2977   1
 -11  -2  -6 59.5572 10.9437   1
  11  -2   6 57.5121 10.5285   1
 -11   2  -6 75.4153 12.3469   1
  11   2   6 60.7784  9.8228   1
 -12  -2  -6 16.5507 10.8427   1
  12  -2   6 -6.1311  9.2873   1
 -12   2  -6 -1.5577  9.7053   1
  12   2   6 6.79318 8.40161   1
 -13  -2  -6 -5.0381 10.7996   1
  13  -2   6 -3.2478 10.1419   1
  13   2   6 10.6442  9.1077   1
 -13   2  -6 -6.0461 10.1426   1
  14  -2   6  8.6823 11.0810   1
 -14  -2  -6 21.9263 12.1332   1
 -14   2  -6 14.9310 11.8046   1
  14   2   6 11.9041  9.4825   1
  14  -3  -6 67.6401 12.6073   1
 -14  -3   6 51.4543 11.6023   1
 -14   3   6 21.4802 14.7573   1
 -13  -3   6 61.5021 11.5761   1
  13  -3  -6 52.1938 11.4613   1
 -13   3   6 66.1304 15.3521   1
 -12  -3   6 121.160  12.725   1
  12  -3  -6 116.282  12.734   1
 -12   3   6 139.127  16.689   1
 -11  -3   6 32.0290  9.0624   1
  11  -3  -6 32.7038  9.3666   1
 -11   3   6 60.4526 12.4348   1
  10  -3  -6 52.1339  9.3312   1
 -10  -3   6 45.4676  8.4110   1
 -10   3   6 45.1848 10.8710   1
   9  -3  -6 16.5662  6.8918   1
  -9  -3   6 3.98107 6.58176   1
  -9   3   6 4.47493 8.37824   1
  -8  -3   6 45.8140  7.6692   1
   8  -3  -6 49.6233  7.9805   1
  -8   3   6 61.3551  9.6741   1
  -7  -3   6 145.704   9.310   1
   7  -3  -6 160.181   9.864   1
  -7   3   6 148.183  11.590   1
   7   3  -6 160.040  12.218   2
  -6  -3   6 218.448  10.267   1
   6  -3  -6 236.338  11.716   1
   6   3  -6 258.348  14.356   2
  -6   3   6 239.559  12.968   1
   5  -3  -6 149.509   9.162   1
  -5  -3   6 154.254   7.328   1
   5   3  -6 139.859  10.677   2
  -5   3   6 159.147   9.775   1
   4  -3  -6 58.7100  6.1586   1
  -4  -3   6 54.6699  3.6439   1
  -4  -3   6 55.1388  3.6543   1
   4   3  -6 45.3635  6.2326   3
   4   3  -6 56.1640  7.8190   2
  -4   3   6 53.9654  6.7820   1
   3  -3  -6 1286.37   34.67   1
   3   3  -6 1211.91   36.87   2
   3   3  -6 1294.47   37.93   3
  -3   3   6 1263.88   35.17   1
   2  -3  -6 646.402  19.610   1
   2   3  -6 676.080  22.429   3
  -2   3   6 638.071  19.946   1
   2   3  -6 631.025  22.131   2
   1  -3  -6 22.2027  4.2880   1
   1   3  -6 28.4871  5.4908   3
  -1   3   6 20.8994  4.4864   1
   1   3  -6 8.79036 5.58093   2
   0  -3  -6 9.96693 3.85907   1
   0  -3   6 10.5787  1.7992   1
   0  -3   6 12.2356  1.9763   1
   0   3  -6 9.79155 4.79173   3
   0   3   6 8.41046 3.92978   1
   0   3  -6 6.81401 5.40632   2
   1  -3   6 227.179   7.536   1
  -1  -3  -6 199.795   9.213   1
  -1   3  -6 223.826  11.847   2
   1   3   6 230.766   9.442   1
  -1   3  -6 235.380  11.862   3
  -2  -3  -6 86.5886  6.6357   1
   2  -3   6 89.7777  5.8362   1
   2   3   6 94.7593  6.5666   1
  -2   3  -6 102.842   8.674   2
  -2   3  -6 88.7719  8.1758   3
   3  -3   6 336.663  12.070   1
  -3  -3  -6 327.840  12.727   1
   3   3   6 334.789  12.287   1
  -3   3  -6 336.744  14.126   2
  -3   3  -6 363.378  14.849   3
  -4  -3  -6 269.471  11.511   1
   4  -3   6 266.087  11.382   1
  -4   3  -6 235.293  11.861   2
  -4   3  -6 244.646   9.687   1
   4   3   6 242.410  10.671   1
   4   3   6 256.724  12.716   2
  -5  -3  -6 502.409  17.895   1
   5  -3   6 524.901  17.874   1
   5   3   6 491.395  16.938   1
   5   3   6 516.082  18.186   2
  -5   3  -6 454.420  16.407   1
  -5   3  -6 492.272  17.471   2
  -5   3  -6 516.811  16.836   1
  -6  -3  -6 157.761  10.632   1
   6  -3   6 141.101  10.393   1
   6   3   6 157.377   9.579   1
  -6   3  -6 155.051  10.352   1
   6   3   6 143.711   9.584   2
  -6   3  -6 144.510   9.395   2
  -6   3  -6 154.236  10.941   1
   7  -3   6 39.3419  7.9479   1
  -7  -3  -6 46.7526  8.0042   1
   7   3   6 49.0137  6.6490   2
   7   3   6 54.8598  7.3910   1
  -7   3  -6 50.2052  6.6777   2
  -7   3  -6 52.3527  8.6997   1
  -8  -3  -6 90.5322 10.0750   1
   8  -3   6 76.1854  9.8898   1
  -8   3  -6 99.3906  7.5989   2
   8   3   6 99.2195  8.9154   1
  -8   3  -6 79.4605 10.7745   1
   8   3   6 82.2666  7.4444   2
   9  -3   6 6.36670 7.92684   1
  -9  -3  -6 12.5962  8.0293   1
  -9   3  -6 4.73473 8.46872   1
   9   3   6 -3.5596  5.2551   2
   9   3   6 -8.9980  6.6060   1
  10  -3   6 158.727  13.506   1
 -10  -3  -6 164.552  14.389   1
 -10   3  -6 174.576  16.154   1
  10   3   6 158.918  12.092   1
  11  -3   6 7.54247 9.39700   1
 -11  -3  -6 19.2684 10.0160   1
  11   3   6 13.0919  7.8322   1
 -11   3  -6 21.8387 11.6234   1
  12  -3   6 10.8575 10.3145   1
 -12  -3  -6 24.2968 11.2586   1
 -12   3  -6 15.1575 11.2437   1
  13  -3   6 16.0507 11.1822   1
 -13  -3  -6 26.8001 12.5476   1
 -13  -4   6 7.14728 9.75617   1
  13  -4  -6 -0.2442 10.6890   1
 -13   4   6 31.7451 13.7485   1
 -12  -4   6 29.5222  9.7715   1
  12  -4  -6 38.3184 10.9717   1
 -12   4   6 25.6741 12.1373   1
  11  -4  -6 58.2648 10.9592   1
 -11  -4   6 54.2470  9.6824   1
 -11   4   6 55.8631  9.4056   2
 -11   4   6 59.3704 12.2992   1
 -10  -4   6 152.762  12.054   1
  10  -4  -6 156.350  13.316   1
 -10   4   6 151.338  14.214   1
  -9  -4   6 17.9409  7.0726   1
   9  -4  -6 26.8541  8.0624   1
  -9   4   6 22.1308  8.8889   1
   8  -4  -6 232.411  13.751   1
  -8  -4   6 208.294  11.433   1
   8   4  -6 232.546  15.052   2
  -8   4   6 191.167  13.478   1
  -7  -4   6 288.222  12.432   1
   7  -4  -6 328.715  14.360   1
  -7   4   6 319.718  15.612   1
   7   4  -6 291.544  16.564   2
   6  -4  -6 148.811  10.409   1
  -6  -4   6 157.640   8.313   1
  -6   4   6 181.572  11.517   1
   6   4  -6 154.652  12.684   2
   5  -4  -6 0.38742 4.97357   1
  -5  -4   6 -1.2020  3.2548   1
  -5   4   6 -2.7446  5.9170   1
   5   4  -6 7.20529 7.12559   2
  -4  -4   6 90.2713  4.4483   1
  -4  -4   6 102.398   5.433   1
   4  -4  -6 90.7190  7.9669   1
  -4   4   6 101.947   8.721   1
   4   4  -6 90.7939 10.2810   2
   3  -4  -6 112.760   8.283   1
  -3   4   6 102.105   8.229   1
   3   4  -6 111.942  10.461   2
   2  -4  -6 168.019   9.346   1
  -2   4   6 138.238   8.856   1
   2   4  -6 155.569  11.924   2
   1  -4  -6 50.0749  6.1177   1
   1   4  -6 50.3931  8.2197   2
  -1   4   6 65.1996  6.1905   1
   0  -4   6 51.7082  3.8431   1
   0  -4  -6 43.3717  5.7954   1
   0  -4   6 47.2946  3.9217   1
   0   4  -6 40.2611  7.7699   2
   0   4   6 47.5851  5.6770   1
   1  -4   6 1154.38   30.25   1
  -1  -4  -6 1137.29   32.23   1
  -1   4  -6 1093.86   34.77   2
   1   4   6 1171.29   31.51   1
  -2  -4  -6 139.367   8.666   1
   2  -4   6 121.428   7.881   1
   2   4   6 138.557   8.180   1
  -2   4  -6 134.305  11.042   2
   2   4   6 140.846  10.856   2
  -3  -4  -6 0.54621 4.89275   1
   3  -4   6 4.72243 5.10548   1
   3   4   6 5.73788 6.78778   2
   3   4   6 8.27976 4.74511   1
  -3   4  -6 7.27110 7.01796   2
   4  -4   6 12.6403  6.0403   1
  -4  -4  -6 16.5460  5.7275   1
   4   4   6 21.0514  7.3015   2
   4   4   6 7.21560 5.03795   1
  -4   4  -6 33.7895  7.5475   2
  -5  -4  -6 189.945  11.368   1
   5  -4   6 192.380  11.702   1
   5   4   6 193.606  12.940   2
   5   4   6 197.712   9.917   1
  -5   4  -6 215.931  12.195   2
  -6  -4  -6 86.6243  8.6493   1
   6  -4   6 92.1850  9.5141   1
   6   4   6 73.2352  8.7122   2
   6   4   6 86.7707  7.9501   1
  -6   4  -6 91.2635  8.9871   2
   7  -4   6 214.043  13.181   1
  -7  -4  -6 209.950  13.110   1
  -7   4  -6 249.038  12.629   2
   7   4   6 223.683  11.706   1
   7   4   6 231.115  12.460   2
   8  -4   6 24.6351  8.4309   1
  -8  -4  -6 15.9251  7.6646   1
  -8   4  -6 24.2216  6.3873   2
   8   4   6 10.4066  6.7708   2
   8   4   6 32.1134  7.1095   1
   9  -4   6 110.194  11.850   1
  -9  -4  -6 114.795  11.913   1
   9   4   6 114.247   9.572   2
  10  -4   6 141.679  13.813   1
 -10  -4  -6 140.998  13.752   1
  11  -4   6 49.1730 11.3739   1
 -11  -4  -6 9.04877 9.97118   1
  12  -4   6 40.5062 11.9920   1
 -12  -4  -6 12.1842 10.9705   1
 -12  -5   6 44.9787 10.3068   1
  12  -5  -6 20.2569 11.7828   1
 -12   5   6 28.5789 11.7429   1
 -11  -5   6 110.378  12.209   1
  11  -5  -6 101.451  13.626   1
 -11   5   6 100.847  13.327   1
 -11   5   6 110.236  11.962   2
 -10  -5   6 -1.4575  7.5925   1
  10  -5  -6 -2.7314  9.0956   1
  10   5  -6 -3.0865  9.8227   2
 -10   5   6 -10.244   8.116   2
 -10   5   6 9.54745 9.26574   1
   9  -5  -6 7.88633 8.72099   1
  -9  -5   6 27.7378  7.5988   1
  -9   5   6 6.31856 7.94521   1
   9   5  -6 2.13745 9.50390   2
  -9   5   6 9.42715 8.61938   2
  -8  -5   6 121.983   9.493   1
   8  -5  -6 96.8508 11.0309   1
  -8   5   6 105.622  11.193   1
   8   5  -6 98.8154 12.5543   2
  -8   5   6 118.223  12.376   2
  -7  -5   6 45.8827  6.3629   1
   7  -5  -6 46.6930  8.7857   1
  -7   5   6 39.2632 10.0376   2
   7   5  -6 47.7741 10.4084   2
  -7   5   6 52.8073  8.6451   1
   6  -5  -6 99.3158  9.6129   1
  -6  -5   6 97.0354  6.5585   1
   6   5  -6 92.1672 11.8692   2
  -6   5   6 84.0009 11.0964   2
  -6   5   6 81.3826  9.4146   1
  -5  -5   6 3.14172 3.32918   1
   5  -5  -6 -8.7039  5.7571   1
  -5   5   6 -3.4593  6.1064   1
   5   5  -6 -3.6184  8.4426   2
  -4  -5   6 13.5513  2.9401   1
   4  -5  -6 1.70742 5.83175   1
   4   5  -6 8.31909 8.70203   2
  -4   5   6 12.6264  5.8853   1
   3  -5  -6 514.967  18.141   1
  -3  -5   6 484.711  13.356   1
  -3   5   6 485.900  21.490   2
  -3   5   6 489.961  17.472   1
   3   5  -6 465.906  20.947   2
  -2  -5   6 9.58843 2.32743   1
   2  -5  -6 4.60620 5.51377   1
   2   5  -6 -0.0493  8.2035   2
  -2   5   6 6.12136 8.60446   2
  -2   5   6 19.8688  5.5871   1
   1  -5  -6 113.894   8.804   1
  -1  -5   6 115.921   5.239   1
  -1   5   6 113.233   8.115   1
   1   5  -6 124.330  12.235   2
  -1   5   6 111.479  12.077   2
   0  -5   6 285.052   9.626   1
   0  -5  -6 293.012  12.949   1
   0   5   6 318.399  18.033   2
   0   5   6 297.923  11.945   1
   0   5  -6 299.806  17.273   2
   1  -5   6 11.4669  4.0608   1
  -1  -5  -6 13.2554  5.4554   1
   1   5   6 15.0907  5.1524   1
  -1   5  -6 11.5341  7.8306   2
   1   5   6 8.19782 7.86657   2
   2  -5   6 449.817  14.700   1
  -2  -5  -6 412.496  16.331   1
   2   5   6 429.709  20.282   2
   2   5   6 459.867  15.187   1
  -2   5  -6 425.079  19.922   2
   3  -5   6 16.8574  5.6807   1
  -3  -5  -6 11.9772  6.2828   1
  -3   5  -6 12.7300  8.2856   2
   3   5   6 25.5339  8.7970   2
   3   5   6 20.0475  5.3231   1
   4  -5   6 14.1263  6.0272   1
  -4  -5  -6 9.96887 6.21057   1
   4   5   6 -2.7557  7.7247   2
  -4   5  -6 7.45708 7.60971   2
   5  -5   6 205.193  12.411   1
  -5  -5  -6 230.775  12.662   1
   5   5   6 233.343  15.242   2
  -5   5  -6 213.969  13.910   2
  -6  -5  -6 33.0226  7.5932   1
   6  -5   6 40.9714  8.5647   1
   6   5   6 23.8532  8.1924   2
  -6   5  -6 22.8539  7.8965   2
  -7  -5  -6 64.2463  9.4133   1
   7  -5   6 69.6144 10.1892   1
  -7   5  -6 67.4801  9.4716   2
   7   5   6 66.4490  9.7064   2
   8  -5   6 30.5746  9.9792   1
  -8  -5  -6 43.8378  9.1348   1
   8   5   6 27.0431  8.1499   2
  -8   5  -6 40.4144  8.3080   2
   9  -5   6 42.5984 10.6102   1
  -9  -5  -6 43.8210 10.1175   1
   9   5   6 41.6533  9.0278   2
  10  -5   6 147.941  14.523   1
 -10  -5  -6 118.413  13.424   1
 -11  -5  -6 38.3427 11.6144   1
  11  -5   6 41.1045 11.9929   1
 -10  -6   6 4.48236 8.24277   1
  10  -6  -6  6.4570 10.1826   1
  10   6  -6 -8.3575 10.7309   2
 -10   6   6 -12.166   8.552   2
   9  -6  -6 66.3199 11.5642   1
  -9  -6   6 82.0668  9.6426   1
   9   6  -6 74.3613 13.6637   2
  -9   6   6 68.2836 11.6153   2
   8  -6  -6 54.1677 10.4057   1
  -8  -6   6 59.8635  7.8412   1
   8   6  -6 30.6400 11.6301   2
  -8   6   6 45.9321 10.7962   2
  -7  -6   6 90.6930  7.8441   1
   7  -6  -6 84.1162 10.8286   1
   7   6  -6 87.3762 13.1237   2
  -7   6   6 81.8368 12.2347   2
   6  -6  -6 2.88212 7.61883   1
  -6  -6   6 -1.3857  4.6052   1
  -6   6   6 6.36867 9.46357   2
   6   6  -6 19.7238 10.2345   2
  -5  -6   6 3.80660 3.84040   1
   5  -6  -6 -2.4363  6.7345   1
   5   6  -6 14.3188  9.4982   2
  -5   6   6 1.86876 8.68192   2
   4  -6  -6 96.7161  9.6705   1
  -4  -6   6 101.584   5.704   1
   4   6  -6 78.2913 12.0261   2
  -4   6   6 78.2785 11.7039   2
   3  -6  -6 6.95469 6.57659   1
  -3  -6   6 11.2990  3.0030   1
  -3   6   6 5.37856 9.49657   2
   3   6  -6 23.3303 10.2222   2
   2  -6  -6 83.3968  8.8616   1
  -2  -6   6 77.2193  4.7865   1
   2   6  -6 76.2674 12.0869   2
  -2   6   6 68.3942 11.2510   2
  -1  -6   6 72.9014  5.1707   1
   1  -6  -6 74.4890  8.5563   1
  -1   6   6 103.614  12.667   2
   1   6  -6 80.5245 12.3521   2
   0  -6  -6 34.2770  6.9024   1
   0  -6   6 33.8274  4.2698   1
   0   6  -6 17.8129 10.1629   2
   0   6   6 33.5421 10.0163   2
  -1  -6  -6 67.6475  8.0681   1
   1  -6   6 63.1649  5.8856   1
   1   6   6 64.3309 11.0386   2
  -1   6  -6 73.1625 11.8086   2
   2  -6   6 -4.2878  4.2959   1
  -2  -6  -6 12.6088  6.1361   1
   2   6   6 10.4103  8.5802   2
  -2   6  -6 23.6348  9.7366   2
   3  -6   6 95.6539  8.0891   1
  -3  -6  -6 93.3877  9.3223   1
   3   6   6 99.7366 12.2499   2
  -3   6  -6 95.7000 12.3540   2
  -4  -6  -6 24.8083  7.2847   1
   4  -6   6 43.9759  7.1500   1
   4   6   6 33.3360  9.7477   2
  -4   6  -6 22.2891  9.5151   2
  -5  -6  -6 23.5280  7.2563   1
   5  -6   6 26.1656  7.8942   1
   5   6   6 28.1107  9.4378   2
  -5   6  -6 36.2235  9.7206   2
  -6  -6  -6 54.0035  9.1788   1
   6  -6   6 78.3968 10.3477   1
   6   6   6 63.5957 10.8407   2
  -6   6  -6 52.2992 10.3676   2
  -7  -6  -6 -8.8519  7.1607   1
   7  -6   6 -6.2656  8.6652   1
  -7   6  -6 6.45811 8.16016   2
   7   6   6 10.2633  8.9148   2
   8  -6   6 34.2544 10.2168   1
  -8  -6  -6 59.6822 10.3696   1
   8   6   6 37.4324  9.9439   2
  -8   6  -6 42.2043  9.3359   2
  -9  -6  -6 18.1221 10.0931   1
   9  -6   6 10.9832 10.4421   1
   9   6   6 15.4673 10.0963   2
  -8   7   6  6.5269 10.7463   2
   8   7  -6 -14.184  11.051   2
   7  -7  -6 41.4158 10.1824   1
  -7   7   6 41.6378 11.9041   2
   7   7  -6 36.5001 12.6938   2
   6  -7  -6 23.1942  8.9084   1
   6   7  -6 13.9192 11.9018   2
  -6   7   6  8.2910 10.9790   2
   5  -7  -6 42.2483  9.4389   1
   5   7  -6 44.3188 13.1188   2
  -5   7   6 30.5512 10.9879   2
   4  -7  -6 139.804  12.440   1
  -4   7   6 108.148  14.066   2
   4   7  -6 119.604  15.795   2
   3  -7  -6 5.34854 7.26690   1
   3   7  -6 -3.6835 11.0490   2
  -3   7   6  2.5694 10.2611   2
   2  -7  -6 3.13959 7.17199   1
   2   7  -6  1.7795 10.2240   2
  -2   7   6  3.5814 10.4168   2
   1  -7  -6 39.3584  8.2466   1
  -1  -7   6 51.4721  5.0216   1
  -1   7   6 47.3022 11.5509   2
   1   7  -6 55.7905 12.2174   2
   0  -7   6 1.70741 3.99735   1
   0  -7  -6 -5.2927  6.6159   1
   0   7   6  6.3868 10.5253   2
   0   7  -6  1.1069 10.4875   2
  -1  -7  -6 63.0522  8.5295   1
   1  -7   6 65.3806  6.4342   1
  -1   7  -6 59.4425 12.3444   2
   1   7   6 52.7972 11.8585   2
   2  -7   6 9.50645 5.25527   1
  -2  -7  -6 15.8541  6.6807   1
   2   7   6 9.14890 9.83248   2
  -2   7  -6  7.1854 10.9329   2
  -3  -7  -6 -5.7258  6.1726   1
   3  -7   6 4.71336 5.63458   1
  -3   7  -6  1.8123 10.3068   2
   3   7   6 -3.8745  9.2458   2
  -4  -7  -6 89.0541 10.1177   1
   4  -7   6 95.9488  9.0849   1
  -4   7  -6 81.8537 13.3571   2
   4   7   6 84.1781 13.0709   2
  -5  -7  -6 11.1714  7.6651   1
   5  -7   6 3.45728 7.67142   1
   5   7   6 13.8601 10.5708   2
  -5   7  -6  1.3296 10.0772   2
   6  -7   6 16.3911  8.8549   1
  -6  -7  -6 4.91674 7.91576   1
  -6   7  -6 -0.9283  9.4864   2
   6   7   6  5.0845 10.0920   2
   7  -7   6 16.8049  9.9083   1
  -7  -7  -6 29.8206  9.6939   1
   7   7   6 25.3510 10.9480   2
  -7   7  -6 21.7268 10.6301   2
   2  -8  -6 -3.6011  7.5810   1
  -2   8   6 12.6002 12.9087   2
   2   8  -6 15.6749 13.4553   2
   1  -8  -6 13.3881  7.9361   1
   1   8  -6 16.5287 13.2666   2
  -1   8   6 19.2620 12.8018   2
   0  -8  -6 11.2208  7.8981   1
   0   8   6  9.8752 12.8841   2
   0   8  -6 21.3334 13.6594   2
  -1  -8  -6 4.67138 7.70863   1
   1   8   6 13.3241 11.6288   2
  -1   8  -6 -7.7632 12.2355   2
  -2   8  -6 -16.457  10.608   2
   2   8   6  1.7842 12.0119   2
 -15   0   7 17.0982 12.9007   1
 -15   0   7 -2.8012 13.4890   1
 -14   0   7 -19.330  10.837   1
  13   0  -7 -0.3498  7.6384   1
 -13   0   7  4.6546 10.4900   1
  12   0  -7 -1.0120  6.7460   1
 -12   0   7 -8.1916  9.5134   1
  11   0  -7 -3.7126  5.9279   1
 -11   0   7 4.04341 9.25250   1
  10   0  -7 5.18688 5.72562   1
  10   0  -7 -1.2374  2.9804   3
 -10   0   7 4.76248 8.44509   1
  -9   0   7 -1.2293  7.4102   1
   9   0  -7 0.34514 3.46159   3
   9   0  -7 3.57655 5.35007   1
  -8   0   7 3.07497 6.83601   1
   8   0  -7 -2.4634  4.5168   1
   8   0  -7 3.57899 3.90426   3
   7   0  -7 -1.6618  3.9193   1
  -7   0   7 3.57235 5.81055   1
  -6   0   7 -1.4153  4.6474   1
  -6   0   7 -2.8333  4.9504   1
   6   0  -7 0.55671 3.37201   1
  -5   0   7 0.83845 3.93392   1
   5   0  -7 3.74541 2.91675   1
  -5   0   7 3.97608 4.04921   1
   4   0  -7 2.37875 2.48034   1
  -4   0   7 2.43911 3.73795   1
   3   0  -7 -0.6888  2.1855   1
  -3   0   7 -0.2053  3.2187   1
  -2   0   7 0.62363 2.87106   1
   2   0  -7 -1.0945  1.9814   1
  -1   0   7 0.19261 2.79283   1
   1   0  -7 -5.3455  2.1138   1
   0   0   7 0.87176 2.77580   1
   0   0  -7 -2.3174  2.1892   1
  -1   0  -7 0.42593 2.53971   1
   1   0   7 -0.4253  2.8044   1
   2   0   7 0.83952 2.94008   1
  -2   0  -7 0.51173 2.75114   1
   3   0   7 -0.6343  3.1723   1
  -3   0  -7 0.63271 3.25615   1
   4   0   7 -1.4045  3.7284   1
  -4   0  -7 3.02037 3.93366   1
  -5   0  -7 6.81502 4.66745   1
   5   0   7 -4.6931  4.3105   1
  -5   0  -7 3.68869 3.89231   3
   6   0   7 -2.2293  5.1766   1
  -6   0  -7 3.32914 3.73807   3
  -6   0  -7 4.92433 5.16308   1
  -7   0  -7 0.50207 6.26128   1
   7   0   7 -0.5847  5.4542   1
  -7   0  -7 -1.9848  3.6917   3
   8   0   7 1.81052 6.65493   1
  -8   0  -7 1.07770 3.60068   3
  -8   0  -7 -3.7718  7.0325   1
  -9   0  -7 6.18858 7.10941   1
  -9   0  -7 0.65804 3.54263   3
   9   0   7 -0.1543  6.5821   1
 -10   0  -7 -0.8577  7.1478   1
  10   0   7 -6.3314  7.0620   1
  11   0   7 0.75888 8.62855   1
 -11   0  -7 5.55399 8.72113   1
  12   0   7 -4.0185  9.2627   1
 -12   0  -7 11.1823  9.6404   1
  13   0   7 -7.7072  8.7101   1
 -13   0  -7 -8.3637  9.6823   1
 -14   0  -7 3.54137 9.96007   1
  14   0   7 15.9041 11.0554   1
 -15  -1   7 33.6095 13.1099   1
  15  -1  -7 35.3268  9.9656   1
 -15   1   7 12.8746 14.9405   1
 -15   1   7 39.4565 15.0948   1
  14  -1  -7 4.34941 8.60843   1
 -14  -1   7  9.6643 11.1376   1
 -14   1   7  9.8438 12.9354   1
 -14   1   7 18.4050 12.9028   1
 -13  -1   7 83.8748 12.9640   1
  13  -1  -7 78.5367 10.6009   1
 -13   1   7 94.8892 15.2567   1
 -13   1   7 82.7771 14.8409   1
 -12  -1   7 173.986  15.116   1
  12  -1  -7 167.619  12.582   1
 -12   1   7 160.592  16.387   1
 -12   1   7 186.351  18.257   1
  11  -1  -7 30.0209  7.6967   1
 -11  -1   7 19.3644  9.0401   1
 -11   1   7 28.6155 10.0333   1
  11   1  -7 30.8630  6.6063   1
 -11   1   7 25.4294 11.5534   1
  10  -1  -7 -4.8984  5.9364   1
 -10  -1   7 0.07467 7.65871   1
  10   1  -7 -0.1284  3.0048   3
 -10   1   7 2.02955 9.88249   1
 -10   1   7 -1.4990  7.9962   1
  10   1  -7 8.10365 5.27539   1
   9  -1  -7 14.7952  6.0712   1
  -9  -1   7 18.5041  7.6933   1
   9   1  -7 16.0470  4.9831   1
  -9   1   7 13.9109  8.5074   1
  -9   1   7 -2.7558  8.6693   1
   9   1  -7 10.4140  3.6365   3
   8  -1  -7 46.6852  6.7778   1
  -8  -1   7 75.4877  8.7231   1
  -8   1   7 74.5291  9.4161   1
   8   1  -7 66.5996  5.9314   1
  -8   1   7 61.8960  9.5235   1
   8   1  -7 73.4240  5.6466   3
  -7  -1   7 905.088  27.963   1
   7  -1  -7 936.227  27.028   1
   7   1  -7 917.450  25.262   1
  -7   1   7 920.672  28.826   1
   7   1  -7 933.720  27.262   3
   6  -1  -7 297.733  11.289   1
  -6  -1   7 288.969  12.383   1
  -6   1   7 332.161  13.805   1
   6   1  -7 290.328   9.759   1
   6   1  -7 285.745  11.808   3
   5  -1  -7 94.6697  5.9762   1
  -5  -1   7 97.0849  6.7760   1
   5   1  -7 104.470   4.844   1
  -5   1   7 106.444   8.044   1
   5   1  -7 105.548   7.755   3
  -4  -1   7 1581.77   40.47   1
   4  -1  -7 1514.29   40.49   1
   4   1  -7 1588.40   44.53   3
   4   1  -7 1539.09   38.90   1
  -4   1   7 1569.35   41.82   1
  -3  -1   7 71.6093  4.7724   1
  -3  -1   7 75.0569  4.8303   1
   3  -1  -7 58.9371  4.5256   1
   3   1  -7 61.7826  6.5529   3
  -3   1   7 66.6673  5.6791   1
   2  -1  -7 1.06966 2.54245   1
  -2  -1   7 1.31236 2.54926   1
   2   1  -7 -0.7705  0.5066   1
  -2   1   7 0.03204 3.10605   1
   2   1  -7 -1.4112  4.1695   3
  -1  -1   7 62.2745  3.9296   1
   1  -1  -7 59.6372  4.1561   1
   1   1  -7 58.9105  6.6056   3
  -1   1   7 51.7393  4.6980   1
   0  -1   7 2.49057 2.36568   1
   0  -1  -7 2.51527 2.65630   1
   0   1   7 0.26589 3.08313   1
   0   1  -7 7.34720 2.27447   1
   0   1  -7 -1.3688  4.1915   3
  -1  -1  -7 734.955  20.513   1
   1  -1   7 711.008  19.558   1
  -1   1  -7 710.972  23.783   3
   1   1   7 720.330  20.614   1
  -1   1  -7 755.876  20.285   1
  -2  -1  -7 595.628  17.680   1
   2  -1   7 590.525  16.947   1
  -2   1  -7 607.322  20.391   3
   2   1   7 601.897  17.686   1
  -2   1  -7 588.462  17.868   1
   3  -1   7 28.7398  4.0642   1
  -3  -1  -7 18.9006  4.0106   1
   3   1   7 26.5811  4.0020   1
  -3   1  -7 22.1821  4.9767   1
  -3   1  -7 20.0862  4.6420   3
   4  -1   7 746.213  22.285   1
  -4  -1  -7 774.259  23.007   1
  -4   1  -7 804.436  24.049   1
   4   1   7 761.935  22.654   1
  -4   1  -7 770.545  24.358   3
  -5  -1  -7 749.932  23.617   1
   5  -1   7 745.709  22.814   1
  -5   1  -7 753.067  23.704   3
  -5   1  -7 787.119  24.586   1
   5   1   7 748.757  22.943   1
  -6  -1  -7 173.997  10.271   1
   6  -1   7 177.211  10.281   1
   6   1   7 160.574  10.024   1
  -6   1  -7 167.638  11.474   1
  -6   1  -7 173.371   9.102   3
   7  -1   7 2.02998 5.54178   1
  -7  -1  -7 12.5811  6.6932   1
   7   1   7 9.45860 3.29102   2
  -7   1  -7 1.53731 3.85409   3
  -7   1  -7 -1.4204  6.0399   1
   7   1   7 -0.1185  5.5459   1
   8  -1   7 41.1176  8.0603   1
  -8  -1  -7 50.4697  9.0977   1
   8   1   7 63.4871  8.0326   1
  -8   1  -7 55.2670  5.6056   3
  -8   1  -7 49.3601  9.1519   1
  -9  -1  -7 6.94432 7.93997   1
   9  -1   7 14.1983  8.0338   1
  -9  -1  -7 -3.4649  3.6751   3
   9   1   7 -2.2173  7.0311   1
  -9   1  -7 -1.5304  3.5230   3
  -9   1  -7 5.04329 7.56602   1
  10  -1   7 229.069  15.031   1
 -10  -1  -7 226.686  15.414   1
  10   1   7 243.238  14.661   1
 -10   1  -7 223.886  15.423   1
  11  -1   7 -8.4034  8.3615   1
 -11  -1  -7 -3.9985  8.1717   1
 -11   1  -7 10.0822  8.7447   1
  11   1   7 4.62977 8.41516   1
 -12  -1  -7 49.8868 11.6924   1
  12  -1   7 29.0651  9.7014   1
  12   1   7 49.1591 10.4665   1
 -12   1  -7 32.3832 10.2724   1
  13  -1   7 103.697  13.304   1
 -13  -1  -7 98.1618 13.8375   1
 -13   1  -7 95.8264 13.7232   1
  13   1   7 78.8283 12.2575   1
  14  -1   7 18.1982 11.5887   1
 -14  -1  -7 37.8557 11.9971   1
  14   1   7 32.7010 11.1763   1
 -14   1  -7 20.6310 11.4741   1
  14  -2  -7 32.0809 10.3679   1
 -14  -2   7 43.8106 11.8132   1
 -14   2   7 52.6240 15.5344   1
  13  -2  -7 47.3287 10.2330   1
 -13  -2   7 43.0119 10.9992   1
 -13   2   7 41.2385 14.1018   1
  12  -2  -7 40.6814  9.5041   1
 -12  -2   7 26.5830  9.7680   1
 -12   2   7 38.7015 13.3130   1
 -11  -2   7 389.688  19.748   1
  11  -2  -7 438.920  18.646   1
 -11   2   7 426.668  23.253   1
 -10  -2   7 199.248  14.132   1
  10  -2  -7 233.914  13.383   1
 -10   2   7 249.156  17.200   1
  -9  -2   7 18.4360  7.4353   1
   9  -2  -7 15.8296  6.7836   1
  -9   2   7 12.1868  8.1026   1
  -8  -2   7 1195.55   34.50   1
   8  -2  -7 1155.39   34.19   1
  -8   2   7 1153.00   36.36   1
   8   2  -7 1165.56   30.64   1
   8   2  -7 1173.86   33.68   3
  -7  -2   7 26.3111  6.0709   1
   7  -2  -7 38.4895  6.5840   1
  -7   2   7 36.2886  7.9469   1
   7   2  -7 36.5405  5.3271   3
   6  -2  -7 61.2832  6.3456   1
  -6  -2   7 67.0743  6.4365   1
  -6   2   7 61.4012  7.6206   1
   6   2  -7 66.3352  6.2571   3
  -5  -2   7 299.292  10.937   1
  -5  -2   7 325.918  13.732   3
   5  -2  -7 284.543  11.692   1
   5   2  -7 292.814  12.678   3
  -5   2   7 307.695  13.559   1
  -4  -2   7 210.595  11.555   3
   4  -2  -7 222.728   9.627   1
  -4  -2   7 214.203   8.307   1
   4   2  -7 226.433  11.314   3
  -4   2   7 237.229  10.856   1
   3  -2  -7 2409.09   61.65   1
  -3  -2   7 2499.25   59.37   1
  -3  -2   7 2427.37   66.86   3
  -3  -2   7 2440.62   59.74   1
  -3   2   7 2303.58   62.37   1
   3   2  -7 2405.33   66.71   3
   3   2  -7 2416.48   65.03   2
  -2  -2   7 969.693  23.588   1
   2  -2  -7 935.304  26.061   1
  -2  -2   7 957.073  23.827   1
  -2   2   7 916.801  26.791   1
   2   2  -7 937.005  29.157   2
   2   2  -7 950.482  29.546   3
   1  -2  -7 91.6472  5.5650   1
  -1  -2   7 96.7854  3.7791   1
  -1  -2   7 100.382   3.626   1
   1   2  -7 98.3897  8.6407   2
  -1   2   7 91.1121  6.5191   1
   1   2  -7 87.5571  7.8210   3
   0  -2   7 1861.38   47.32   1
   0  -2  -7 1881.24   49.31   1
   0  -2   7 2000.89   47.72   1
   0   2  -7 1944.64   52.25   2
   0   2  -7 1899.81   54.41   3
   0   2   7 1917.29   49.58   1
   1  -2   7 2845.76   70.70   1
  -1  -2  -7 2727.88   72.27   1
   1   2   7 2969.85   72.59   1
  -1   2  -7 2944.02   78.73   3
  -1   2  -7 2867.56   75.17   2
  -2  -2  -7 311.105  11.811   1
   2  -2   7 329.593  10.633   1
  -2   2  -7 326.187  13.571   2
   2   2   7 339.951  11.765   1
  -2   2  -7 354.006  14.520   3
   3  -2   7 85.9425  5.8403   1
  -3  -2  -7 88.0615  6.7511   1
   3   2   7 95.8176  6.6890   1
  -3   2  -7 100.443   7.903   3
  -3   2  -7 97.2021  7.7308   2
  -3   2  -7 96.8833  6.3708   1
  -4  -2  -7 189.860   9.572   1
   4  -2   7 208.137   9.452   1
   4   2   7 220.759   9.594   1
  -4   2  -7 210.383  10.942   3
  -4   2  -7 216.547  10.366   1
  -4   2  -7 194.868  10.381   2
  -5  -2  -7 377.099  14.372   1
   5  -2   7 354.721  13.802   1
  -5   2  -7 350.101  14.921   1
   5   2   7 348.825  13.816   1
  -5   2  -7 366.013  14.548   3
  -6  -2  -7 700.641  23.574   1
   6  -2   7 685.984  22.640   1
  -6   2  -7 707.240  22.836   3
  -6   2  -7 643.355  24.189   1
   6   2   7 706.435  22.456   1
   6   2   7 723.636  21.308   2
  -7  -2  -7 26.6691  7.2762   1
   7  -2   7 27.7866  7.2151   1
  -7   2  -7 28.5805  8.1713   1
   7   2   7 39.5290  6.7337   1
  -7   2  -7 31.3965  5.2282   3
   7   2   7 26.5812  5.0661   2
   8  -2   7 486.149  19.782   1
  -8  -2  -7 485.967  20.535   1
   8   2   7 506.758  15.408   2
   8   2   7 482.811  18.778   1
  -8   2  -7 500.492  21.478   1
   9  -2   7 690.017  25.489   1
  -9  -2  -7 791.989  27.592   1
   9   2   7 750.309  25.545   1
  -9   2  -7 710.891  27.747   1
 -10  -2  -7 5.63432 8.90875   1
  10  -2   7 6.47828 8.41899   1
 -10   2  -7 -9.3395  8.4282   1
  10   2   7 -1.5568  7.3071   1
 -11  -2  -7 4.39338 9.81818   1
  11  -2   7 5.00427 9.18864   1
  11   2   7 10.1851  8.5118   1
 -11   2  -7 11.7661  9.7300   1
  12  -2   7 37.7678 11.1001   1
 -12  -2  -7 31.2148 10.9486   1
  12   2   7 32.8518  9.7611   1
 -12   2  -7 50.4541 11.4689   1
 -13  -2  -7 22.0815 11.3613   1
  13  -2   7 29.3793 11.3565   1
  13   2   7 22.5296  9.7479   1
 -13   2  -7 18.3232 10.8795   1
  14  -3  -7 23.7541 11.1819   1
 -14  -3   7 20.0111 11.2842   1
 -14   3   7 26.8082 15.0078   1
 -13  -3   7 4.80638 9.29153   1
  13  -3  -7 -14.108   8.296   1
 -13   3   7  0.6589 11.6511   1
  12  -3  -7 230.006  15.680   1
 -12  -3   7 233.794  15.868   1
 -12   3   7 185.915  18.131   1
 -11  -3   7 49.5679  9.4435   1
  11  -3  -7 59.6501 10.1223   1
 -11   3   7 47.9960 12.2709   1
 -10  -3   7 78.3983  9.6864   1
  10  -3  -7 74.5455 10.1949   1
 -10   3   7 75.1410 12.2509   1
  -9  -3   7 126.534  10.261   1
   9  -3  -7 107.536  10.208   1
  -9   3   7 115.254  11.883   1
   8  -3  -7 1.24685 5.99846   1
  -8  -3   7 10.0141  6.0269   1
  -8   3   7 -3.9853  7.6655   1
  -7  -3   7 294.512  12.715   1
   7  -3  -7 301.380  13.816   1
  -7   3   7 275.553  14.419   1
   6  -3  -7 200.315  10.453   1
  -6  -3   7 198.756   9.646   1
   6   3  -7 197.198  13.014   2
  -6   3   7 205.054  12.306   1
   6   3  -7 202.557  11.245   3
  -5  -3   7 7.98081 4.10802   1
   5  -3  -7 9.29213 4.94999   1
   5   3  -7 6.55431 7.14933   2
  -5   3   7 8.10709 6.21957   1
   5   3  -7 8.71951 4.90149   3
  -4  -3   7 1024.51   26.92   1
  -4  -3   7 1043.19   26.34   1
   4  -3  -7 1021.44   29.67   1
   4   3  -7 1043.02   32.23   3
   4   3  -7 1062.93   32.89   2
  -4   3   7 1014.56   30.53   1
   3  -3  -7 203.840   9.727   1
   3   3  -7 200.793  12.159   2
   3   3  -7 201.916  11.484   3
  -3   3   7 194.570  10.428   1
   2  -3  -7 219.286   9.697   1
   2   3  -7 223.902  12.126   3
  -2   3   7 228.100  10.525   1
   2   3  -7 242.653  12.769   2
   1  -3  -7 -0.5089  3.6354   1
   1   3  -7 1.33438 4.71543   3
  -1   3   7 -0.5138  4.1037   1
   1   3  -7 -2.5101  5.5817   2
   0  -3   7 595.173  15.228   1
   0  -3  -7 572.049  17.945   1
   0  -3   7 576.551  14.927   1
   0   3  -7 555.344  20.274   2
   0   3  -7 542.268  20.948   3
   0   3   7 579.942  18.026   1
   1  -3   7 607.731  16.256   1
  -1  -3  -7 577.281  18.420   1
  -1   3  -7 596.551  20.998   2
  -1   3  -7 582.999  21.586   3
   1   3   7 580.714  18.353   1
  -2  -3  -7 356.227  13.318   1
   2  -3   7 353.503  11.725   1
  -2   3  -7 366.601  14.970   2
   2   3   7 383.509  13.327   1
  -2   3  -7 362.374  15.862   3
   3  -3   7 35.8829  5.1801   1
  -3  -3  -7 34.6783  5.6074   1
  -3   3  -7 28.7722  2.7364   1
   3   3   7 33.8604  5.3344   1
  -3   3  -7 29.7990  6.1806   3
  -3   3  -7 31.1466  6.7135   2
  -4  -3  -7 446.717  16.068   1
   4  -3   7 421.719  15.233   1
  -4   3  -7 446.433  13.916   1
   4   3   7 434.344  15.360   1
  -4   3  -7 428.436  17.690   3
  -4   3  -7 408.552  16.406   2
   5  -3   7 361.635  14.328   1
  -5  -3  -7 338.432  14.230   1
   5   3   7 348.987  14.110   1
  -5   3  -7 339.561  14.621   2
  -5   3  -7 349.178  13.147   1
  -5   3  -7 339.083  15.648   3
  -5   3  -7 374.173  13.834   1
   5   3   7 342.505  14.628   2
  -6  -3  -7 95.9581  9.2061   1
   6  -3   7 107.586   9.686   1
  -6   3  -7 103.248   8.625   2
   6   3   7 99.7818  8.4521   2
  -6   3  -7 106.221   9.095   1
   6   3   7 123.135   9.029   1
   7  -3   7 -3.0398  6.5223   1
  -7  -3  -7 12.4773  6.9151   1
   7   3   7 5.15056 6.07478   1
  -7   3  -7 1.67454 6.82448   1
  -7   3  -7 -1.2120  5.4918   2
   7   3   7 8.60164 6.08397   2
  -8  -3  -7 128.381  11.670   1
   8  -3   7 110.875  10.958   1
  -8   3  -7 121.872  12.508   1
   8   3   7 131.922   8.791   2
  -8   3  -7 124.071   8.606   2
   8   3   7 112.229   9.855   1
  -9  -3  -7 44.8760  9.5400   1
   9  -3   7 38.0439  9.3578   1
   9   3   7 54.3275  8.5306   1
  -9   3  -7 39.8230 10.5041   1
  10  -3   7 309.088  16.411   1
 -10  -3  -7 342.960  19.113   1
  10   3   7 301.394  15.701   1
 -10   3  -7 256.972  19.093   1
 -11  -3  -7 30.1575 10.4071   1
  11  -3   7 28.6754 10.2433   1
 -11   3  -7 22.7952 11.7337   1
  11   3   7 22.9007  8.4249   1
  12  -3   7 31.1349 11.0868   1
 -12  -3  -7 44.8960 12.4563   1
  13  -3   7 79.2726 13.6879   1
 -13  -3  -7 76.5532 14.8300   1
  13  -4  -7 105.133  14.255   1
 -13  -4   7 100.936  13.121   1
 -13   4   7 89.8254 16.1931   1
  12  -4  -7 43.4225 11.5673   1
 -12  -4   7 29.0953  9.1127   1
 -12   4   7 30.5968 12.1699   1
 -11  -4   7 -3.1453  7.6860   1
  11  -4  -7 -1.8109  9.1903   1
 -11   4   7 2.06535 9.99338   1
  10  -4  -7 -0.9950  8.6490   1
 -10  -4   7 8.01097 7.18751   1
 -10   4   7 12.1440  9.1709   1
  -9  -4   7 48.7352  8.1689   1
   9  -4  -7 40.2165  9.1305   1
  -9   4   7 53.5867  9.5160   1
  -8  -4   7 152.492  10.317   1
   8  -4  -7 140.297  11.611   1
   8   4  -7 137.767  13.271   2
  -8   4   7 122.145  11.527   1
   7  -4  -7 32.0586  7.0336   1
  -7  -4   7 34.0540  6.2743   1
   7   4  -7 49.0910  9.3410   2
  -7   4   7 37.1906  7.8195   1
  -6  -4   7 200.643   9.273   1
   6  -4  -7 200.544  11.069   1
   6   4  -7 153.907  13.007   2
  -6   4   7 193.922  12.499   1
  -5  -4   7 130.020   6.699   1
   5  -4  -7 137.300   9.971   1
   5   4  -7 123.967  12.333   2
  -5   4   7 139.306  10.493   1
   4  -4  -7 80.5478  7.7665   1
  -4  -4   7 71.0464  4.0564   1
  -4  -4   7 74.4539  4.6184   1
  -4   4   7 85.0233  8.4382   1
   4   4  -7 67.1291 10.0262   2
   3  -4  -7 57.5812  7.0263   1
  -3   4   7 55.5104  7.0389   1
   3   4  -7 65.8367  9.7344   2
   2  -4  -7 12.1263  5.2994   1
   2   4  -7 5.84015 7.28631   2
  -2   4   7 7.53817 5.22165   1
   1  -4  -7 299.668  12.346   1
  -1   4   7 282.214  12.040   1
   1   4  -7 305.312  15.305   2
   0  -4  -7 82.1105  7.3412   1
   0  -4   7 88.6338  5.0861   1
   0  -4   7 97.7708  5.0584   1
   0   4   7 94.9825  7.3098   1
   0   4  -7 85.1070  9.7199   2
   1  -4   7 72.2230  5.4174   1
  -1  -4  -7 57.8912  6.7110   1
  -1   4  -7 68.6811  9.4470   2
   1   4   7 79.3097  6.8770   1
   2  -4   7 188.254   8.889   1
  -2  -4  -7 186.757  10.216   1
  -2   4  -7 198.702  13.120   2
   2   4   7 186.667   9.531   1
  -3  -4  -7 52.6550  6.8989   1
   3  -4   7 59.6610  6.7559   1
   3   4   7 38.8939  7.8667   2
  -3   4  -7 75.7252  9.4685   2
   3   4   7 49.1853  6.3390   1
  -4  -4  -7 169.091  10.669   1
   4  -4   7 167.998  10.442   1
  -4   4  -7 170.944  12.099   2
   4   4   7 181.833  12.839   2
   4   4   7 160.257   9.365   1
  -5  -4  -7 131.090  10.198   1
   5  -4   7 138.210  10.018   1
   5   4   7 138.158   9.025   1
  -5   4  -7 133.400  10.685   2
   5   4   7 128.625  10.532   2
  -6  -4  -7 61.4579  8.4868   1
   6  -4   7 60.6005  8.8056   1
  -6   4  -7 74.7748  8.6061   2
   6   4   7 60.2584  7.4815   1
   6   4   7 62.3058  8.4041   2
  -7  -4  -7 160.559  12.259   1
   7  -4   7 186.301  12.899   1
   7   4   7 165.129  11.417   2
  -7   4  -7 179.949  11.258   2
   7   4   7 162.340  10.967   1
  -8  -4  -7 27.9594  8.4160   1
   8  -4   7 34.0431  8.7640   1
  -8   4  -7 28.9587  7.1961   2
   8   4   7 25.4440  7.5455   2
   8   4   7 36.2597  7.5913   1
  -9  -4  -7 74.4090 11.0683   1
   9  -4   7 44.0770  9.8591   1
 -10  -4  -7 48.9372 10.6050   1
  10  -4   7 34.5172 10.1901   1
 -11  -4  -7 47.7284 11.6441   1
  11  -4   7 38.1479 11.2899   1
  12  -4   7 -3.4103 10.5222   1
 -12  -4  -7  3.2588 10.7940   1
 -12  -5   7 -2.9522  8.6091   1
  12  -5  -7 24.0281 11.8198   1
 -12   5   7 -1.2981 11.1281   1
 -11  -5   7 1.82197 8.24476   1
  11  -5  -7  3.8674 10.3198   1
 -11   5   7  1.1777 10.2199   1
 -11   5   7 18.5171  8.7171   2
  10  -5  -7 52.7791 10.9968   1
 -10  -5   7 41.5265  8.8466   1
 -10   5   7 46.8374 10.6701   1
 -10   5   7 46.0093 10.0352   2
   9  -5  -7 7.22383 8.03908   1
  -9  -5   7 16.4060  7.1357   1
   9   5  -7 12.5414 10.1727   2
  -9   5   7 19.6343  8.5664   1
  -9   5   7 -3.6997  8.7332   2
  -8  -5   7 58.2838  7.6241   1
   8  -5  -7 51.5395  9.4631   1
   8   5  -7 60.1299 11.7882   2
  -8   5   7 53.3098  9.3341   1
  -7  -5   7 84.2213  7.3498   1
   7  -5  -7 83.2118 10.0668   1
   7   5  -7 88.3249 12.2795   2
  -7   5   7 76.8074  9.8809   1
   6  -5  -7 52.9243  8.4780   1
  -6  -5   7 49.8619  5.4348   1
   6   5  -7 48.8334 10.0560   2
  -6   5   7 53.4080  8.3025   1
  -5  -5   7 370.487  11.561   1
   5  -5  -7 354.355  15.966   1
  -5   5   7 342.930  15.912   1
   5   5  -7 406.822  20.084   2
  -4  -5   7 7.33461 2.60445   1
   4  -5  -7 -0.1772  5.8645   1
  -4   5   7 -0.1753  6.1259   1
   4   5  -7 8.82626 8.19756   2
   3  -5  -7 4.63665 6.01031   1
   3   5  -7 -2.4465  8.3709   2
  -3   5   7 9.58041 5.65507   1
   2  -5  -7 211.125  11.516   1
   2   5  -7 188.843  14.556   2
  -2   5   7 196.240  10.859   1
  -1  -5   7 2.04377 2.47404   1
   1  -5  -7 2.66824 5.59350   1
  -1   5   7 6.93598 5.41833   1
   1   5  -7 -1.2829  8.4520   2
   0  -5   7 170.532   7.044   1
   0  -5  -7 163.310  10.266   1
   0   5   7 159.123   9.537   1
   0   5   7 194.516  14.561   2
   0   5  -7 173.661  13.544   2
  -1  -5  -7 42.3947  6.9493   1
   1  -5   7 58.2621  5.3238   1
  -1   5  -7 39.5082  9.7000   2
   1   5   7 48.0788  9.3422   2
   1   5   7 53.1562  6.2157   1
   2  -5   7 13.3946  4.9601   1
  -2  -5  -7 21.3663  6.3655   1
  -2   5  -7 28.2701  8.4227   2
   2   5   7 18.3767  8.4835   2
   2   5   7 26.9916  5.5066   1
  -3  -5  -7 208.910  11.864   1
   3  -5   7 206.146  10.867   1
   3   5   7 212.211  10.422   1
   3   5   7 219.667  15.712   2
  -3   5  -7 220.210  14.648   2
   4  -5   7 101.907   9.193   1
  -4  -5  -7 97.0275  9.2973   1
  -4   5  -7 94.2835 10.8424   2
   4   5   7 82.3282 10.6577   2
   4   5   7 98.6954  7.8742   1
  -5  -5  -7 8.93445 6.55392   1
   5  -5   7 -0.2673  6.5021   1
  -5   5  -7 5.93122 7.93243   2
   5   5   7 2.68099 7.86131   2
   6  -5   7 81.6347  9.9545   1
  -6  -5  -7 73.6216  9.2342   1
   6   5   7 82.0049 10.7032   2
  -6   5  -7 62.1248  9.4148   2
   7  -5   7 13.1184  8.6067   1
  -7  -5  -7 15.0050  7.9174   1
  -7   5  -7 18.0918  7.6596   2
   7   5   7 13.2766  7.9843   2
  -8  -5  -7 9.71905 8.08598   1
   8  -5   7 8.38613 8.52272   1
   8   5   7 20.6110  7.7863   2
  -8   5  -7 16.3818  7.4416   2
  -9  -5  -7 13.6676  9.1133   1
   9  -5   7 -0.9555  9.2199   1
 -10  -5  -7 1.91712 9.12714   1
  10  -5   7 23.0428 10.8160   1
 -11  -5  -7 56.0994 12.4685   1
  11  -5   7 33.8144 11.7864   1
  10  -6  -7  9.6315 10.5704   1
 -10  -6   7 7.85274 8.22626   1
 -10   6   7 -9.7008  8.7194   2
  10   6  -7 10.4332 11.7122   2
  -9  -6   7 35.8918  8.5665   1
   9  -6  -7 51.6008 11.3120   1
   9   6  -7 34.0963 12.3335   2
  -9   6   7 47.5365 10.9701   2
  -8  -6   7 149.445  10.418   1
   8  -6  -7 123.330  13.057   1
  -8   6   7 132.713  14.063   2
   8   6  -7 135.126  15.307   2
   7  -6  -7 11.3784  8.4494   1
  -7  -6   7 0.59458 5.23475   1
   7   6  -7  1.6787 10.2594   2
  -7   6   7 -9.6046  8.4955   2
   6  -6  -7 11.4761  7.7959   1
  -6  -6   7 1.19277 4.45765   1
  -6   6   7 5.07555 8.53093   2
   6   6  -7 -6.2999  9.7405   2
  -5  -6   7 44.3652  4.7477   1
   5  -6  -7 32.6011  8.1341   1
   5   6  -7 61.9202 12.1918   2
  -5   6   7 41.7911 10.9141   2
   4  -6  -7 11.6131  7.3559   1
  -4  -6   7 19.9089  3.3483   1
  -4   6   7 10.6151  9.6705   2
   4   6  -7 10.0973 10.2101   2
  -3  -6   7 150.149   5.982   1
   3  -6  -7 169.611  11.772   1
   3   6  -7 128.109  14.619   2
  -3   6   7 160.586  14.664   2
  -2  -6   7 27.7200  3.1713   1
   2  -6  -7 22.3380  7.0403   1
  -2   6   7 20.2157 10.0206   2
   2   6  -7 22.8325 10.6674   2
   1  -6  -7 18.0334  6.7934   1
  -1  -6   7 29.3331  3.6814   1
   1   6  -7 27.0006 10.5497   2
  -1   6   7 44.4246 10.2653   2
   0  -6  -7 73.0487  8.5407   1
   0  -6   7 85.8980  5.6028   1
   0   6   7 94.3649 12.7302   2
   0   6  -7 75.3702 12.2045   2
  -1  -6  -7 88.8791  8.9783   1
   1  -6   7 96.2622  6.5321   1
   1   6   7 110.144  13.059   2
  -1   6  -7 92.9105 13.0479   2
   2  -6   7 2.09610 4.73153   1
  -2  -6  -7 5.60193 6.19112   1
   2   6   7 -10.737   8.972   2
  -2   6  -7 6.26029 8.56784   2
  -3  -6  -7 2.73728 6.60082   1
   3  -6   7 2.99769 5.73591   1
   3   6   7 3.86670 9.24916   2
  -3   6  -7 -2.9668  8.9660   2
  -4  -6  -7 -0.7168  6.4075   1
   4  -6   7 1.91835 6.55217   1
   4   6   7 6.03052 9.22063   2
  -4   6  -7 10.2028  9.0289   2
   5  -6   7 47.8035  8.5161   1
  -5  -6  -7 43.0967  8.5839   1
  -5   6  -7 45.9846 10.1783   2
   5   6   7 35.4178 10.2387   2
  -6  -6  -7 74.1091 10.3656   1
   6  -6   7 75.1509 10.3920   1
  -6   6  -7 64.7192 11.3313   2
   6   6   7 65.6550 11.1939   2
  -7  -6  -7 -3.9935  7.8530   1
   7  -6   7 6.17379 9.18044   1
  -7   6  -7 12.6008  9.0206   2
   7   6   7 31.0857  9.5761   2
  -8  -6  -7 28.3069 10.0513   1
   8  -6   7 40.2889 11.2965   1
  -8   6  -7 34.4722  9.6681   2
   8   6   7 19.4936 10.1091   2
  -9  -6  -7 15.6512 10.1662   1
   9  -6   7 22.1549 10.7479   1
   7  -7  -7 24.2927 10.2316   1
  -7   7   7 17.2163 11.4855   2
   7   7  -7 26.0686 13.1171   2
   6  -7  -7 8.91131 8.81323   1
   6   7  -7 21.3539 11.6399   2
  -6   7   7 -2.5404 10.7332   2
   5  -7  -7 -10.765   7.839   1
  -5   7   7 -4.5174  9.3019   2
   5   7  -7  1.8844 10.6555   2
   4  -7  -7 110.864  11.409   1
   4   7  -7 105.350  15.383   2
  -4   7   7 68.7174 12.6532   2
   3  -7  -7 7.59416 7.60889   1
   3   7  -7 26.9464 12.0347   2
  -3   7   7 13.4994 11.1463   2
   2  -7  -7 17.7099  7.7286   1
   2   7  -7 17.8625 10.6503   2
  -2   7   7 14.7412 10.9875   2
   1  -7  -7 9.03311 7.25406   1
  -1   7   7 20.4948 10.5680   2
   1   7  -7 17.0136 11.7622   2
   0  -7  -7 1.11790 6.73242   1
   0  -7   7 6.18884 4.06893   1
   0   7  -7 21.8857 11.5596   2
   0   7   7  5.5152 10.5309   2
   1  -7   7 54.4649  5.9139   1
  -1  -7  -7 66.2523  9.0621   1
   1   7   7 62.6940 12.2551   2
  -1   7  -7 70.6504 13.2356   2
   2  -7   7 1.67987 4.94324   1
  -2  -7  -7 12.2473  7.0131   1
  -2   7  -7 15.9507 11.1149   2
   2   7   7 -0.7545 10.5791   2
   3  -7   7 6.75141 5.84055   1
  -3  -7  -7 3.45206 6.92909   1
   3   7   7 8.25149 9.71489   2
  -3   7  -7  5.5464 10.6115   2
  -4  -7  -7 62.5232  9.7330   1
   4  -7   7 46.8728  8.0008   1
   4   7   7 57.6360 12.3021   2
  -4   7  -7 68.5302 12.9458   2
  -5  -7  -7 -10.368   7.238   1
   5  -7   7 0.00948 7.18819   1
  -5   7  -7 3.52395 9.91168   2
   5   7   7  2.1339 10.1478   2
  -6  -7  -7 11.9061  8.3580   1
   6  -7   7 0.07122 8.59074   1
  -6   7  -7 -14.366   9.273   2
   6   7   7 -3.7754  9.9261   2
   1  -8  -7 23.5383  8.9402   1
   1   8  -7  3.5960 13.6140   2
  -1   8   7 22.7235 13.0668   2
   0  -8  -7 -0.1545  7.6018   1
   0   8  -7  0.9745 12.9060   2
   0   8   7 -3.4253 11.2376   2
 -15   0   8 22.8787 15.0210   1
 -15   0   8 21.9409 13.4883   1
 -14   0   8  6.5635 13.0117   1
 -14   0   8 11.5789 12.0469   1
 -13   0   8 14.1794 11.2934   1
 -13   0   8  7.5254 12.3188   1
  13   0  -8 9.85698 7.54173   1
 -12   0   8 497.892  24.349   1
 -12   0   8 473.014  24.833   1
  12   0  -8 479.290  18.888   1
  11   0  -8 22.5703  6.7328   1
 -11   0   8 12.9350  9.6759   1
 -11   0   8 6.15072 9.41337   1
  10   0  -8 188.336   8.897   3
 -10   0   8 177.465  14.651   1
  10   0  -8 177.952  11.051   1
 -10   0   8 183.423  15.107   1
   9   0  -8 870.479  26.182   3
  -9   0   8 879.772  29.888   1
   9   0  -8 875.362  26.338   1
  -9   0   8 871.124  30.150   1
   8   0  -8 736.329  23.573   3
  -8   0   8 743.343  25.603   1
  -8   0   8 735.645  25.954   1
   8   0  -8 775.299  22.623   1
  -7   0   8 593.359  21.030   1
   7   0  -8 605.229  18.690   1
  -7   0   8 618.852  21.477   1
  -6   0   8 69.8671  7.5041   1
   6   0  -8 65.5648  5.4342   1
  -6   0   8 65.1582  7.0918   1
   5   0  -8 637.181  17.975   1
  -5   0   8 602.334  19.581   1
  -4   0   8 461.536  15.381   1
   4   0  -8 477.563  13.909   1
  -3   0   8 3842.75   94.89   1
   3   0  -8 3773.47   93.80   1
  -2   0   8 9.50466 3.30452   1
   2   0  -8 11.3259  2.5680   1
   1   0  -8 843.575  22.505   1
  -1   0   8 847.103  23.150   1
   0   0  -8 1827.98   46.41   1
   0   0   8 1836.09   46.80   1
   1   0   8 689.143  19.398   1
  -1   0  -8 675.164  19.160   1
   2   0   8 1283.25   33.54   1
  -2   0  -8 1252.03   33.70   1
  -3   0  -8 148.735   7.799   1
   3   0   8 147.805   7.238   1
  -4   0  -8 215.104   9.785   1
   4   0   8 233.542  10.154   1
   5   0   8 1494.94   39.57   1
  -5   0  -8 1424.47   40.19   1
  -5   0  -8 1418.31   41.77   3
  -6   0  -8 429.483  15.951   3
   6   0   8 388.612  15.605   1
  -6   0  -8 399.755  16.520   1
  -7   0  -8 1.25603 4.10338   3
   7   0   8 9.33669 5.94260   1
  -7   0  -8 0.68939 6.35794   1
  -8   0  -8 885.678  30.362   1
   8   0   8 898.014  29.025   1
  -8   0  -8 913.597  27.207   3
   9   0   8 189.911  13.460   1
  -9   0  -8 199.108   9.902   3
  -9   0  -8 205.876  13.782   1
  10   0   8 246.123  15.409   1
 -10   0  -8 237.614  15.064   1
  11   0   8 29.2660  9.7749   1
 -11   0  -8 17.2180  8.6509   1
  12   0   8 7.96904 9.88062   1
 -12   0  -8 11.9722  9.7570   1
 -13   0  -8 148.856  15.863   1
  13   0   8 156.466  15.512   1
  14   0   8 178.021  16.494   1
 -14   0  -8 205.296  18.615   1
 -15  -1   8 57.6865 14.2284   1
  15  -1  -8 58.3184 11.0823   1
 -15   1   8 75.2689 17.0659   1
  14  -1  -8 15.2767  8.9530   1
 -14  -1   8 -0.6909 11.0110   1
 -14   1   8 11.4498 12.4064   1
 -14   1   8 24.8625 13.7141   1
 -13  -1   8 88.0179 13.5722   1
  13  -1  -8 82.7431 10.6609   1
 -13   1   8 104.955  16.322   1
 -13   1   8 115.223  15.641   1
 -12  -1   8 127.147  14.128   1
  12  -1  -8 166.395  12.603   1
 -12   1   8 153.651  16.704   1
 -12   1   8 149.735  16.097   1
 -11  -1   8 34.4809 10.3853   1
  11  -1  -8 28.7144  8.0355   1
 -11   1   8 28.9329 10.0979   1
 -11   1   8 48.6489 12.1253   1
  10  -1  -8 157.333  10.111   1
 -10  -1   8 134.028  12.438   1
 -10   1   8 147.050  13.623   1
  10   1  -8 143.739   8.948   1
  10   1  -8 139.557   7.746   3
  -9  -1   8 48.0493  8.9294   1
   9  -1  -8 54.6999  7.5333   1
  -9   1   8 73.6328 10.8221   1
   9   1  -8 54.2464  6.0172   1
   9   1  -8 55.9399  5.4911   3
   8  -1  -8 355.335  14.196   1
  -8  -1   8 354.546  15.832   1
   8   1  -8 354.882  13.612   3
   8   1  -8 352.401  12.386   1
  -8   1   8 344.148  17.256   1
   7  -1  -8 514.714  17.074   1
  -7  -1   8 516.212  18.284   1
   7   1  -8 520.497  17.411   3
  -7   1   8 471.014  18.720   1
   7   1  -8 490.193  15.220   1
   6  -1  -8 63.6127  6.1713   1
  -6  -1   8 64.4700  6.6025   1
   6   1  -8 64.2077  4.4894   1
  -6   1   8 56.7047  7.4183   1
   6   1  -8 49.9941  6.0558   3
   5  -1  -8 217.740   8.643   1
  -5  -1   8 192.489   9.021   1
   5   1  -8 191.037   6.985   1
  -5   1   8 207.264  10.784   1
   5   1  -8 201.431  10.835   3
   4  -1  -8 1195.28   32.26   1
  -4  -1   8 1196.44   32.09   1
  -4  -1   8 1207.79   32.24   1
   4   1  -8 1238.41   36.47   3
  -4   1   8 1206.98   33.55   1
   4   1  -8 1184.45   30.49   1
   3  -1  -8 385.661  12.220   1
  -3  -1   8 374.123  11.938   1
   3   1  -8 398.097  15.933   3
  -3   1   8 372.891  13.217   1
  -2  -1   8 158.558   6.472   1
   2  -1  -8 164.375   6.961   1
  -2   1   8 147.480   7.884   1
   2   1  -8 137.378  10.224   3
   1  -1  -8 82.4153  4.7530   1
  -1  -1   8 79.1599  4.8296   1
  -1   1   8 66.1095  5.2708   1
   1   1  -8 61.6316  7.4362   3
   0  -1   8 538.007  15.375   1
   0  -1  -8 541.601  15.990   1
   0   1   8 546.817  16.609   1
   0   1  -8 526.171  20.208   3
   0   1  -8 564.417  15.250   1
   1  -1   8 1593.47   41.13   1
  -1  -1  -8 1612.85   42.09   1
  -1   1  -8 1594.24   47.19   3
  -1   1  -8 1631.47   41.65   1
   1   1   8 1640.20   42.27   1
   2  -1   8 124.291   6.139   1
  -2  -1  -8 120.974   7.013   1
  -2   1  -8 136.632   9.658   3
   2   1   8 112.560   6.631   1
  -2   1  -8 121.934   7.303   1
  -3  -1  -8 111.462   7.358   1
   3  -1   8 121.654   6.807   1
  -3   1  -8 97.7712  8.0072   3
  -3   1  -8 115.473   8.032   1
   3   1   8 112.575   6.841   1
  -4  -1  -8 1862.46   49.43   1
   4  -1   8 1766.45   48.41   1
  -4   1  -8 1851.49   52.13   3
   4   1   8 1873.25   48.88   1
  -4   1  -8 1906.63   50.13   1
  -5  -1  -8 91.7530  8.1945   1
   5  -1   8 82.2617  7.3518   1
  -5   1  -8 106.851   9.019   1
  -5   1  -8 94.6056  7.5399   3
   5   1   8 93.0620  7.7656   1
   6  -1   8 774.737  24.342   1
  -6  -1  -8 769.315  25.187   1
   6   1   8 773.549  24.294   1
  -6   1  -8 760.520  25.641   1
  -6   1  -8 766.475  24.373   3
   7  -1   8 210.764  11.951   1
  -7  -1  -8 199.504  12.149   1
   7   1   8 175.147  10.807   1
  -7   1  -8 184.283  12.558   1
  -7   1  -8 186.024  10.228   3
   8  -1   8 67.3659  9.2665   1
  -8  -1  -8 70.9015  9.3471   1
   8   1   8 81.9748  5.4465   2
   8   1   8 78.8111  9.3489   1
  -8   1  -8 75.8981  9.5846   1
  -8   1  -8 77.0177  6.7104   3
  -9  -1  -8 116.079  11.929   1
   9  -1   8 125.860  11.290   1
  -9  -1  -8 136.666   8.956   3
  -9   1  -8 124.160   8.450   3
  -9   1  -8 128.044  12.240   1
   9   1   8 142.778  11.720   1
  10  -1   8 129.699  12.568   1
 -10  -1  -8 127.445  13.688   1
 -10   1  -8 114.981  12.377   1
  10   1   8 132.692  12.246   1
  11  -1   8 -1.2349  9.1064   1
 -11  -1  -8 -1.5372  9.4135   1
  11   1   8 5.12509 8.88208   1
 -11   1  -8 13.5897  8.8005   1
  12  -1   8 138.924  13.946   1
 -12  -1  -8 173.495  16.458   1
 -12   1  -8 192.602  15.944   1
  12   1   8 166.860  14.826   1
 -13  -1  -8 16.0906 11.4737   1
  13  -1   8 10.5694 10.8489   1
 -13   1  -8 20.0525 10.3793   1
  13   1   8  2.4260 10.0647   1
  14  -1   8 33.8900 12.3103   1
  14   1   8 22.5114 10.9926   1
 -14  -2   8  0.6107 10.3655   1
  14  -2  -8 1.60180 9.65487   1
 -14   2   8  1.5229 13.6025   1
 -13  -2   8 12.6105 10.0407   1
  13  -2  -8 29.7400  9.6968   1
 -13   2   8 33.6449 13.7043   1
 -12  -2   8 -15.145   8.268   1
  12  -2  -8 -1.5720  7.3619   1
 -12   2   8  7.9137 11.5928   1
  11  -2  -8 10.3429  7.9727   1
 -11  -2   8 -2.8565  7.9940   1
 -11   2   8 -4.5559  9.2584   1
  10  -2  -8 -3.4764  6.9258   1
 -10  -2   8 4.34938 7.42240   1
 -10   2   8 1.90838 8.29851   1
   9  -2  -8 17.3508  6.9317   1
  -9  -2   8 5.98962 6.96875   1
   9   2  -8 4.30650 4.13727   3
  -9   2   8 -14.489   8.044   1
   8  -2  -8 38.7178  7.1968   1
  -8  -2   8 25.0011  7.1958   1
  -8   2   8 33.1701  8.8409   1
   8   2  -8 36.0869  5.5036   3
  -7  -2   8 41.3642  6.8018   1
   7  -2  -8 28.9512  6.4320   1
   7   2  -8 41.0950  5.8713   3
  -7   2   8 51.9665  8.7097   1
  -6  -2   8 1.66629 4.65919   1
   6  -2  -8 1.77096 4.94669   1
  -6   2   8 4.93548 5.93478   1
   6   2  -8 10.7071  4.7646   3
  -5  -2   8 246.435   9.897   1
   5  -2  -8 230.935  10.672   1
   5   2  -8 240.316  11.469   3
  -5   2   8 248.790  12.442   1
   4  -2  -8 37.3758  5.0942   1
  -4  -2   8 36.1057  4.0709   1
   4   2  -8 40.3372  6.3240   3
  -4   2   8 32.0518  6.0737   1
   3  -2  -8 5.00555 3.85755   1
  -3  -2   8 8.98182 2.12247   1
  -3  -2   8 0.60580 2.58148   1
   3   2  -8 3.93839 4.92866   3
  -3   2   8 7.83968 4.75493   1
   2  -2  -8 6.04456 3.24042   1
  -2  -2   8 13.1572  1.9062   1
  -2  -2   8 10.7327  2.5645   1
   2   2  -8 8.08700 4.92343   3
  -2   2   8 4.74575 4.41829   1
  -1  -2   8 308.057   8.596   1
   1  -2  -8 295.197  10.714   1
  -1  -2   8 301.920   8.920   1
  -1   2   8 295.653  11.322   1
   1   2  -8 299.070  13.902   3
   0  -2  -8 6.42349 3.27534   1
   0  -2   8 7.47661 2.35847   1
   0   2  -8 15.1012  5.0248   3
   0   2  -8 7.62690 5.75541   2
   0   2   8 10.8456  4.1110   1
   1  -2   8 9.57276 2.81466   1
  -1  -2  -8 7.78416 3.69463   1
  -1   2  -8 10.3637  5.0192   3
  -1   2  -8 10.7257  6.0928   2
   1   2   8 6.86904 4.15454   1
   2  -2   8 49.3469  4.3383   1
  -2  -2  -8 45.0370  5.2915   1
  -2   2  -8 53.8502  3.7445   1
   2   2   8 41.2662  5.3344   1
  -2   2  -8 47.1772  6.6358   3
   3  -2   8 70.7209  5.5557   1
  -3  -2  -8 65.4661  6.3207   1
  -3   2  -8 69.8830  5.8429   1
   3   2   8 50.2346  5.8965   1
  -3   2  -8 65.2779  7.0949   3
  -4  -2  -8 10.4381  5.0984   1
   4  -2   8 8.94015 4.48710   1
  -4   2  -8 7.06356 4.74344   3
  -4   2  -8 0.60292 4.73199   1
   4   2   8 9.96319 4.97972   1
  -5  -2  -8 7.44131 5.20022   1
   5  -2   8 4.77161 5.42056   1
   5   2   8 6.91281 5.40915   1
  -5   2  -8 4.74929 6.08156   1
  -5   2  -8 4.70726 4.61847   3
  -6  -2  -8 143.979  10.149   1
   6  -2   8 145.332  10.110   1
  -6   2  -8 140.838  11.395   1
  -6   2  -8 129.372   9.374   3
   6   2   8 150.802  10.051   1
   7  -2   8 43.0110  7.9359   1
  -7  -2  -8 43.2580  8.1113   1
  -7   2  -8 44.6861  6.2430   3
  -7   2  -8 38.1044  8.5319   1
   7   2   8 34.5063  6.8259   1
   7   2   8 36.0371  5.5981   2
   8  -2   8 40.4029  8.6232   1
  -8  -2  -8 32.7498  8.6096   1
  -8   2  -8 32.1750  9.0875   1
   8   2   8 38.5754  5.3995   2
   8   2   8 35.2413  7.9732   1
  -8   2  -8 27.8328  5.5326   3
   9  -2   8 17.0046  8.5273   1
  -9  -2  -8 17.1161  8.6246   1
  -9   2  -8 6.83451 9.03413   1
   9   2   8 15.6655  7.0195   1
  10  -2   8 47.9136  9.6000   1
 -10  -2  -8 61.7918 11.3655   1
 -10   2  -8 71.9078 11.7514   1
  10   2   8 59.7468  9.8732   1
  11  -2   8 3.81482 9.38893   1
 -11  -2  -8 -0.1624  8.9686   1
  11   2   8 11.3379  8.9882   1
 -11   2  -8 11.3435  9.3858   1
  12  -2   8  6.7949 10.2437   1
 -12  -2  -8 -6.6487 10.3411   1
 -12   2  -8 -12.374   8.841   1
  12   2   8 -8.5520  8.5338   1
 -13  -2  -8  0.7013 11.7475   1
  13  -2   8 -1.0518 10.9079   1
  13   2   8 -12.592   9.063   1
 -13   2  -8 -2.2642 10.3738   1
  14  -3  -8  1.5412 10.5836   1
 -14  -3   8 32.1208 11.8238   1
 -14   3   8 30.9499 14.1594   1
  13  -3  -8 36.4510 11.1653   1
 -13  -3   8 38.9982 11.2649   1
 -13   3   8 50.3542 14.7786   1
  12  -3  -8 5.26473 9.09548   1
 -12  -3   8 9.95965 8.67881   1
 -12   3   8  2.0229 11.5168   1
  11  -3  -8 18.5853  8.9665   1
 -11  -3   8 8.94295 8.02823   1
 -11   3   8 17.6479 11.3393   1
 -10  -3   8 23.7910  8.0152   1
  10  -3  -8 24.8761  8.4957   1
 -10   3   8 14.9187 10.1261   1
   9  -3  -8 98.2789  9.8226   1
  -9  -3   8 103.580   9.670   1
  -9   3   8 73.1144 11.3755   1
  -8  -3   8 164.115  11.074   1
   8  -3  -8 180.069  11.747   1
  -8   3   8 169.782  13.318   1
   7  -3  -8 188.716  11.557   1
  -7  -3   8 196.292  10.668   1
  -7   3   8 189.754  13.206   1
   7   3  -8 207.727  11.403   3
  -6  -3   8 5.89246 4.72889   1
   6  -3  -8 -1.8733  5.5617   1
   6   3  -8 8.47241 5.14312   3
  -6   3   8 -2.3639  6.2697   1
   5  -3  -8 147.125   9.477   1
  -5  -3   8 120.072   7.273   1
   5   3  -8 120.103  11.864   2
  -5   3   8 120.482   9.581   1
   5   3  -8 144.269   9.955   3
  -4  -3   8 39.8590  3.9986   1
   4  -3  -8 36.5876  5.6410   1
  -4  -3   8 41.2384  3.0219   1
   4   3  -8 24.5484  6.1552   3
  -4   3   8 35.2687  6.7399   1
   4   3  -8 37.5980  8.4517   2
   3  -3  -8 6.09520 4.79189   1
  -3  -3   8 16.9052  1.7910   1
  -3   3   8 18.8463  5.8055   1
   3   3  -8 24.6842  7.9984   2
   3   3  -8 12.3834  5.5671   3
   2  -3  -8 4.22799 4.38111   1
   2   3  -8 7.85093 5.29746   3
  -2   3   8 0.86392 4.91037   1
   2   3  -8 -9.8064  5.9478   2
   1  -3  -8 136.709   8.037   1
   1   3  -8 128.494  10.945   2
   1   3  -8 129.343  10.292   3
  -1   3   8 136.698   8.480   1
   0  -3   8 169.380   6.766   1
   0  -3  -8 167.471   8.758   1
   0  -3   8 168.540   5.831   1
   0   3  -8 149.981  10.992   3
   0   3  -8 164.891  11.434   2
   0   3   8 157.619   8.435   1
   1  -3   8 86.3217  4.9215   1
  -1  -3  -8 76.4872  6.6298   1
   1   3   8 68.1474  6.6391   1
  -1   3  -8 57.1608  8.2012   2
  -1   3  -8 63.9497  7.7889   3
   2  -3   8 36.7534  4.4265   1
  -2  -3  -8 40.2866  5.4403   1
   2   3   8 31.8372  5.2537   1
  -2   3  -8 39.0552  6.8054   3
  -2   3  -8 37.3105  7.6568   2
  -3  -3  -8 124.187   8.070   1
   3  -3   8 115.862   7.385   1
  -3   3  -8 111.662   9.583   3
  -3   3  -8 108.880   9.628   2
   3   3   8 103.310   7.436   1
   4  -3   8 134.522   8.845   1
  -4  -3  -8 119.456   9.018   1
  -4   3  -8 139.837   7.388   1
  -4   3  -8 124.774  10.064   2
   4   3   8 133.302   9.074   1
  -4   3  -8 147.607  10.873   3
  -5  -3  -8 9.65714 6.09930   1
   5  -3   8 9.13417 5.65616   1
  -5   3  -8 10.6002  5.5122   1
   5   3   8 3.85588 5.50808   1
  -5   3  -8 11.9663  4.9554   1
  -5   3  -8 2.93368 6.31307   2
  -5   3  -8 9.80038 5.26000   3
   6  -3   8 36.8843  7.4928   1
  -6  -3  -8 59.0616  8.2475   1
  -6   3  -8 32.9973  7.0589   2
  -6   3  -8 37.4863  6.7344   3
   6   3   8 31.4514  6.7939   1
   6   3   8 48.7356  6.9743   2
  -6   3  -8 44.1950  7.1328   1
  -7  -3  -8 91.5928  9.9545   1
   7  -3   8 98.2451 10.0436   1
   7   3   8 87.9242  9.1875   1
  -7   3  -8 95.0418 10.3057   1
   7   3   8 81.7184  8.3292   2
  -8  -3  -8 53.1421  9.5716   1
   8  -3   8 27.4687  8.4789   1
   8   3   8 50.3019  8.3217   1
  -8   3  -8 33.1253  9.4999   1
   8   3   8 51.3525  6.8814   2
  -9  -3  -8 20.9297  9.1434   1
   9  -3   8 50.6537  9.7233   1
   9   3   8 53.3830  9.1138   1
  -9   3  -8 50.3242 11.0393   1
 -10  -3  -8 42.1052 10.8008   1
  10  -3   8 27.4655  9.7457   1
  10   3   8 48.2640  9.1769   1
 -10   3  -8 39.7709 11.1851   1
 -11  -3  -8 8.72019 9.28997   1
  11  -3   8 7.25439 9.71481   1
  11   3   8 30.4311  9.1102   1
  12  -3   8 41.8666 12.1840   1
 -12  -3  -8 37.9480 11.8747   1
  12   3   8 47.5177 10.3984   1
  13  -3   8 13.1048 11.2436   1
 -13  -3  -8 11.0917 12.3225   1
  13  -4  -8 -3.7445  9.8413   1
 -13  -4   8 6.66362 9.64270   1
 -13   4   8 12.9581 12.8602   1
 -12  -4   8 161.559  13.979   1
  12  -4  -8 146.053  14.742   1
 -12   4   8 140.736  16.661   1
 -11  -4   8 61.6897  9.7569   1
  11  -4  -8 56.1592 10.5250   1
 -11   4   8 54.3603 12.0184   1
 -10  -4   8 34.2766  8.1583   1
  10  -4  -8 45.3228 10.1308   1
 -10   4   8 29.0993 10.0215   1
  -9  -4   8 164.800  11.531   1
   9  -4  -8 206.364  13.631   1
  -9   4   8 140.838  13.212   1
  -8  -4   8 139.543   9.716   1
   8  -4  -8 121.633  10.780   1
  -8   4   8 117.873  11.850   1
   7  -4  -8 23.6852  6.9977   1
  -7  -4   8 17.6128  5.7917   1
   7   4  -8 28.0337  9.8150   2
  -7   4   8 20.6607  7.8032   1
   6  -4  -8 0.08191 6.13268   1
  -6  -4   8 7.93072 4.69940   1
   6   4  -8 7.48847 8.14524   2
  -6   4   8 22.8785  7.5784   1
   5  -4  -8 33.2383  6.8125   1
  -5  -4   8 11.6856  4.0078   1
   5   4  -8 17.4686  8.3923   2
  -5   4   8 17.7399  7.0585   1
  -4  -4   8 890.928  23.312   1
   4  -4  -8 919.978  27.983   1
   4   4  -8 948.294  31.747   2
  -4   4   8 886.840  28.427   1
   3  -4  -8 539.035  18.509   1
   3   4  -8 544.389  22.517   2
  -3   4   8 509.160  18.768   1
   2  -4  -8 -0.8910  5.0625   1
   2   4  -8 -3.2800  6.1154   3
   2   4  -8 -1.5855  7.8177   2
  -2   4   8 -2.6425  5.1419   1
   1  -4  -8 545.089  17.974   1
  -1   4   8 511.656  17.489   1
   1   4  -8 451.807  20.606   3
   1   4  -8 509.612  20.972   2
   0  -4   8 452.034  13.250   1
   0  -4  -8 443.610  16.857   1
   0  -4   8 511.988  13.601   1
   0   4  -8 475.596  20.477   3
   0   4  -8 521.147  20.414   2
   0   4   8 479.818  16.676   1
   1  -4   8 0.37308 3.58678   1
  -1  -4  -8 1.20081 4.91194   1
   1   4   8 -2.1667  4.7722   1
  -1   4  -8 4.65828 6.32649   3
  -1   4  -8 2.35522 6.98502   2
   2  -4   8 62.2949  5.8781   1
  -2  -4  -8 46.0752  6.7021   1
   2   4   8 50.7953  6.5140   1
  -2   4  -8 48.4208  9.0628   2
   3  -4   8 116.579   8.355   1
  -3  -4  -8 105.327   8.772   1
   3   4   8 138.306   8.725   1
  -3   4  -8 120.882  11.124   2
   4  -4   8 362.526  14.589   1
  -4  -4  -8 352.901  15.297   1
   4   4   8 345.285  16.994   2
   4   4   8 338.565  14.268   1
  -4   4  -8 355.319  16.982   2
   5  -4   8 696.887  23.429   1
  -5  -4  -8 717.429  24.257   1
  -5   4  -8 715.089  24.574   2
   5   4   8 712.816  24.376   2
   5   4   8 686.278  22.795   1
  -6  -4  -8 21.5095  7.4129   1
   6  -4   8 38.5309  7.7080   1
  -6   4  -8 28.0824  7.6473   2
   6   4   8 32.0252  7.8089   2
   6   4   8 33.5107  6.6490   1
   7  -4   8 32.2828  8.4339   1
  -7  -4  -8 28.6090  7.5688   1
  -7   4  -8 47.9717  7.9162   2
   7   4   8 42.2728  8.1714   2
   7   4   8 49.4883  7.9430   1
  -8  -4  -8 178.107  14.079   1
   8  -4   8 187.990  13.848   1
  -8   4  -8 186.998  11.478   2
   8   4   8 176.688  11.873   2
   8   4   8 193.198  12.394   1
   9  -4   8 20.0742  9.1286   1
  -9  -4  -8 3.05476 8.59451   1
   9   4   8 13.4416  7.2281   1
  10  -4   8 -7.2697  8.8384   1
 -10  -4  -8 -7.8483  8.4452   1
  11  -4   8 -12.063   9.671   1
 -11  -4  -8  7.5295 10.2975   1
  12  -4   8 -6.4900 10.5165   1
 -12  -4  -8 17.8030 11.6330   1
  11  -5  -8 -3.9990 10.0448   1
 -11  -5   8 -4.2705  7.7410   1
 -11   5   8 15.5031 10.1843   1
 -11   5   8 -11.447   8.745   2
  10  -5  -8 50.7698 11.0639   1
 -10  -5   8 51.3019  9.0215   1
 -10   5   8 52.9221 10.7036   1
  -9  -5   8 38.8493  7.7224   1
   9  -5  -8 45.9611 10.1208   1
  -9   5   8 37.2057  9.4392   1
  -8  -5   8 208.629  11.661   1
   8  -5  -8 182.728  14.017   1
  -8   5   8 206.176  13.984   1
   8   5  -8 207.480  16.901   2
  -7  -5   8 82.8438  7.5947   1
   7  -5  -8 89.3758 10.3984   1
   7   5  -8 92.8375 12.9974   2
  -7   5   8 84.4751 10.1268   1
  -6  -5   8 47.3313  5.5273   1
   6  -5  -8 27.9584  7.9137   1
   6   5  -8 32.9596 10.6084   2
  -6   5   8 31.1761  7.8894   1
   5  -5  -8 41.8270  7.3694   1
  -5  -5   8 41.1262  4.2759   1
  -5   5   8 41.9113  8.0544   1
   5   5  -8 55.1126 10.6231   2
   4  -5  -8 418.252  17.070   1
  -4   5   8 391.306  16.377   1
   4   5  -8 396.880  20.048   2
   3  -5  -8 9.05453 6.39338   1
  -3   5   8 8.90220 6.34068   1
   3   5  -8 20.3152  9.6786   2
   2  -5  -8 36.6899  7.0022   1
   2   5  -8 14.3666  9.2426   2
  -2   5   8 45.3131  7.0386   1
   1  -5  -8 154.661  10.365   1
   1   5  -8 169.899  14.206   2
  -1   5   8 159.388   9.758   1
   0  -5  -8 82.2659  8.4169   1
   0  -5   8 82.9067  5.5161   1
   0   5   8 76.7778  7.4594   1
   0   5  -8 50.0615  9.9647   2
  -1  -5  -8 172.526  10.606   1
   1  -5   8 167.282   8.143   1
   1   5   8 141.338  12.908   2
   1   5   8 160.681   9.447   1
  -1   5  -8 152.747  13.462   2
  -2  -5  -8 4.94517 5.78771   1
   2  -5   8 4.07950 5.09329   1
  -2   5  -8 12.8608  8.7971   2
   2   5   8 6.15780 8.46567   2
   2   5   8 15.1690  5.5739   1
  -3  -5  -8 4.26793 5.94749   1
   3  -5   8 2.45594 5.58053   1
   3   5   8 4.36330 5.46886   1
  -3   5  -8 6.85399 8.30314   2
   3   5   8 14.1770  8.4784   2
  -4  -5  -8 200.102  12.431   1
   4  -5   8 185.669  11.595   1
   4   5   8 208.534  14.385   2
  -4   5  -8 225.232  14.412   2
   4   5   8 179.916  10.660   1
  -5  -5  -8 -3.1066  6.8657   1
   5  -5   8 -3.7221  6.5081   1
   5   5   8 1.31170 8.00005   2
  -5   5  -8 3.35653 7.90931   2
   6  -5   8 81.6463 10.0871   1
  -6  -5  -8 76.9084 10.0666   1
  -6   5  -8 80.7074 10.2715   2
   6   5   8 78.8800 10.4245   2
   7  -5   8 31.5705  8.8587   1
  -7  -5  -8 23.8504  8.6316   1
  -7   5  -8 25.3827  8.3352   2
   7   5   8 33.3393  8.8724   2
  -8  -5  -8 6.60705 8.43249   1
   8  -5   8 12.1251  9.3797   1
  -8   5  -8 -0.9502  7.0757   2
   8   5   8 -13.065   7.376   2
   9  -5   8 99.1514 12.7425   1
  -9  -5  -8 68.0004 11.8695   1
  10  -5   8 30.6273 10.9539   1
 -10  -5  -8 7.06331 9.87344   1
 -10  -6   8 38.9298  9.1570   1
  10  -6  -8 31.6706 11.5333   1
 -10   6   8 47.6865 11.3202   2
   9  -6  -8 -0.8458  9.6341   1
  -9  -6   8 13.9999  7.4956   1
   9   6  -8  8.4682 11.8613   2
  -9   6   8 -9.0846  9.2406   2
  -8  -6   8 54.7070  8.0528   1
   8  -6  -8 60.3719 10.9490   1
   8   6  -8 96.8485 14.9804   2
  -8   6   8 45.1763 11.3850   2
  -7  -6   8 26.6348  6.0828   1
   7  -6  -8 23.4664  8.7817   1
   7   6  -8 37.7034 11.9834   2
  -7   6   8 19.3193 10.2097   2
   6  -6  -8 7.52998 7.98674   1
   6   6  -8  2.0631 10.4217   2
  -6   6   8  7.8596 10.0764   2
   5  -6  -8 261.396  14.964   1
   5   6  -8 244.510  18.526   2
  -5   6   8 210.987  16.896   2
   4  -6  -8 28.3290  8.1451   1
   4   6  -8 23.4780 10.2623   2
  -4   6   8 24.0839  9.9580   2
   3  -6  -8 14.5369  7.1560   1
  -3   6   8 7.74981 9.79622   2
   3   6  -8 0.98682 9.41559   2
   2  -6  -8 79.4202  9.2762   1
   2   6  -8 82.6227 12.9415   2
  -2   6   8 64.1604 11.4114   2
   1  -6  -8 0.03228 6.34869   1
  -1  -6   8 2.27755 2.75275   1
   1   6  -8 -3.7184  9.5648   2
  -1   6   8 11.1047  8.9439   2
   0  -6   8 143.767   6.835   1
   0  -6  -8 151.626  11.568   1
   0   6  -8 129.248  14.007   2
   0   6   8 144.412  14.411   2
   1  -6   8 134.623   7.449   1
  -1  -6  -8 142.626  11.011   1
   1   6   8 136.313  14.330   2
  -1   6  -8 125.970  13.669   2
   2  -6   8 75.7577  7.0445   1
  -2  -6  -8 96.4020  9.8624   1
   2   6   8 92.9394 12.2797   2
  -2   6  -8 69.4927 12.2486   2
   3  -6   8 245.635  11.947   1
  -3  -6  -8 223.403  13.786   1
   3   6   8 268.371  18.619   2
  -3   6  -8 250.404  16.493   2
   4  -6   8 6.39258 6.76482   1
  -4  -6  -8 0.73183 7.34557   1
  -4   6  -8 -6.4052  8.5962   2
   4   6   8 -0.6798  9.1102   2
  -5  -6  -8 105.561  11.136   1
   5  -6   8 93.2947 10.4191   1
   5   6   8 90.0096 12.5072   2
  -5   6  -8 100.266  12.365   2
  -6  -6  -8 34.2976  8.9184   1
   6  -6   8 38.7664  9.3677   1
   6   6   8 26.4800 10.1651   2
  -6   6  -8 28.0378 10.0654   2
   7  -6   8 11.6521  9.4426   1
  -7  -6  -8 9.72072 8.72161   1
  -7   6  -8 25.9003  9.0751   2
   7   6   8 23.2617  9.3351   2
   8  -6   8  6.9038 10.2259   1
  -8  -6  -8 23.7650 10.3934   1
  -8   6  -8 18.8611  9.1239   2
   8   6   8 25.7222  9.6587   2
   9  -6   8  0.5393 10.5231   1
  -9  -6  -8  7.1484 10.4577   1
   7  -7  -8 16.3797  9.8079   1
  -7   7   8  5.6460 11.1594   2
   7   7  -8 17.5568 13.0668   2
   6  -7  -8 62.6938 11.1452   1
  -6   7   8 62.6624 13.3342   2
   6   7  -8 66.4931 14.8386   2
   5  -7  -8 7.89222 9.26761   1
  -5   7   8 -5.1667  9.4742   2
   5   7  -8 34.6627 13.1390   2
   4  -7  -8 5.24782 8.16913   1
  -4   7   8 3.31490 9.74709   2
   4   7  -8 30.9366 12.8582   2
   3  -7  -8 -2.7170  7.2533   1
   3   7  -8  9.9212 11.9453   2
  -3   7   8  0.7070 10.3722   2
   2  -7  -8 8.08341 7.77579   1
   2   7  -8 29.7782 12.3775   2
  -2   7   8 23.4688 11.1542   2
   1  -7  -8 36.0220  8.6526   1
  -1   7   8 32.4651 11.8593   2
   1   7  -8 19.0781 11.9009   2
   0  -7  -8 57.1465  9.0355   1
   0   7   8 39.0928 12.4482   2
   0   7  -8 35.7216 12.5453   2
  -1  -7  -8 5.98790 7.24547   1
   1  -7   8 11.3866  4.5895   1
  -1   7  -8 15.5689 11.7341   2
   1   7   8 -7.0450 10.3952   2
   2  -7   8 9.69865 5.32416   1
  -2  -7  -8 14.9022  8.0198   1
  -2   7  -8 19.5688 11.5504   2
   2   7   8 12.7953 11.1010   2
   3  -7   8 30.5956  6.5803   1
  -3  -7  -8 41.7843  8.9781   1
  -3   7  -8 21.6148 11.9753   2
   3   7   8  8.3316 11.0993   2
   4  -7   8 5.49044 6.78490   1
  -4  -7  -8 7.77492 7.74237   1
  -4   7  -8 17.3252 10.8104   2
   4   7   8 12.9142  9.9343   2
   5  -7   8 26.0175  8.5898   1
  -5  -7  -8 29.2226  9.1333   1
   5   7   8  8.8483 10.3121   2
  -5   7  -8 29.9697 11.0947   2
   6  -7   8 34.2572  9.7667   1
  -6  -7  -8 19.7595  8.9738   1
   6   7   8 -4.2032 10.2589   2
  -6   7  -8 17.2787 11.0898   2
 -15   0   9 -34.284  12.937   1
 -15   0   9 22.4587 13.6562   1
 -14   0   9 -14.651  11.150   1
 -14   0   9 -2.4633 12.5975   1
 -13   0   9  9.1679 11.3169   1
 -13   0   9 -5.5937 11.4650   1
 -12   0   9 1.01393 9.21093   1
 -12   0   9 -8.6370 10.7515   1
  12   0  -9 -9.5084  6.3982   1
 -11   0   9 -1.5569  8.3239   1
  11   0  -9 3.13664 6.00906   1
 -11   0   9 12.5330 10.5874   1
  10   0  -9 4.36588 5.98694   1
 -10   0   9 -1.9603  8.2275   1
 -10   0   9 8.78114 9.57338   1
  10   0  -9 1.02604 4.04875   3
  -9   0   9 12.5985  8.8246   1
   9   0  -9 -1.9768  5.0336   1
  -9   0   9 13.6994  8.0553   1
   9   0  -9 -6.3362  4.0499   3
   8   0  -9 3.52239 4.87088   1
  -8   0   9 -14.211   7.080   1
  -8   0   9 0.08205 6.90386   1
   8   0  -9 2.64158 4.49173   3
  -7   0   9 7.48312 6.55900   1
   7   0  -9 6.39840 4.38604   1
   6   0  -9 1.46414 3.40829   1
  -6   0   9 0.89919 5.50039   1
  -5   0   9 -4.9467  4.3412   1
   5   0  -9 -0.0027  3.1426   1
  -4   0   9 0.35336 4.11542   1
   4   0  -9 -1.0424  2.6068   1
  -3   0   9 -1.9207  3.6168   1
   3   0  -9 6.79523 2.64764   1
   2   0  -9 -0.9846  2.2596   1
  -2   0   9 -0.2860  3.4202   1
  -1   0   9 -0.1905  3.2885   1
   1   0  -9 0.40342 2.54532   1
   0   0   9 2.89360 3.33588   1
   0   0  -9 0.48904 2.57877   1
   1   0   9 1.26801 3.37341   1
  -1   0  -9 3.19032 2.98884   1
   2   0   9 -2.7058  3.3735   1
  -2   0  -9 -3.3182  2.9754   1
  -3   0  -9 -1.3708  3.6636   1
   3   0   9 -2.6133  3.7635   1
   4   0   9 3.51160 4.15579   1
  -4   0  -9 -5.0758  4.0236   1
  -5   0  -9 -2.4572  4.5059   3
   5   0   9 1.86710 5.17384   1
  -5   0  -9 2.27601 4.74521   1
   6   0   9 1.56022 5.71840   1
  -6   0  -9 -3.2663  4.5686   3
  -6   0  -9 -3.9781  5.5619   1
   7   0   9 -5.0880  6.4538   1
  -7   0  -9 4.46020 4.62837   3
  -7   0  -9 11.1253  7.0860   1
   8   0   9 1.33729 7.33281   1
  -8   0  -9 -2.2265  7.2837   1
  -8   0  -9 1.18411 4.32013   3
  -9   0  -9 0.12103 4.08285   3
   9   0   9 7.22598 7.88825   1
  -9   0  -9 7.23455 8.02220   1
 -10   0  -9 4.18081 8.49693   1
  10   0   9 6.00493 8.53860   1
  11   0   9 4.45719 9.63557   1
 -11   0  -9 8.15392 9.09807   1
  12   0   9 16.1203  9.7308   1
 -12   0  -9 10.9459  9.7658   1
  13   0   9 -0.7138 10.4903   1
 -13   0  -9 -12.371   9.656   1
 -15   1   9 -3.7383 14.6558   1
 -14  -1   9  0.7788 11.3754   1
  14  -1  -9 17.7573  9.0520   1
 -14   1   9  6.5752 13.6923   1
 -13  -1   9 30.3482 11.4257   1
  13  -1  -9 38.0501  9.3847   1
 -13   1   9 12.8379 11.9324   1
  12  -1  -9 60.0153  9.2779   1
 -12  -1   9 60.2995 11.9149   1
 -12   1   9 48.9258 12.5900   1
  11  -1  -9 155.011  11.616   1
 -11  -1   9 144.030  14.014   1
 -11   1   9 176.415  15.661   1
  10  -1  -9 47.6481  7.7832   1
 -10  -1   9 44.8706  9.5210   1
  10   1  -9 49.5332  6.2452   1
 -10   1   9 37.0239 10.6789   1
  10   1  -9 51.8866  5.6565   3
  -9  -1   9 112.373  11.055   1
   9  -1  -9 103.334   8.913   1
   9   1  -9 116.948   8.465   3
  -9   1   9 118.661  12.382   1
   9   1  -9 108.832   7.358   1
   8  -1  -9 402.537  15.466   1
  -8  -1   9 387.898  16.976   1
   8   1  -9 432.221  15.696   3
  -8   1   9 405.075  18.363   1
   8   1  -9 405.401  13.410   1
  -7  -1   9 71.3404  8.1276   1
   7  -1  -9 74.3140  7.0380   1
  -7   1   9 72.9989  9.0878   1
   7   1  -9 84.8670  7.4646   3
   7   1  -9 85.0943  5.5496   1
  -6  -1   9 81.8158  7.9551   1
  -6  -1   9 109.501   8.224   1
   6  -1  -9 101.729   7.203   1
  -6   1   9 93.4859  8.4781   1
   6   1  -9 93.4113  5.3840   1
   6   1  -9 92.7770  8.0974   3
   5  -1  -9 135.866   7.703   1
  -5  -1   9 138.206   7.935   1
  -5  -1   9 129.972   8.053   1
   5   1  -9 133.155   5.697   1
   5   1  -9 168.010  10.651   3
  -5   1   9 138.135   9.645   1
  -4  -1   9 8.48448 4.04085   1
   4  -1  -9 7.22567 3.70485   1
  -4   1   9 17.2287  4.9474   1
   4   1  -9 8.68396 4.98576   3
   4   1  -9 9.25880 2.26376   1
   3  -1  -9 204.037   8.569   1
  -3  -1   9 224.010   8.809   1
   3   1  -9 231.587  13.240   3
  -3   1   9 219.323   9.658   1
   2  -1  -9 71.8939  5.1450   1
  -2  -1   9 62.7641  4.6566   1
   2   1  -9 47.4590  7.3732   3
  -2   1   9 62.1769  5.5434   1
  -1  -1   9 -1.6841  2.8685   1
   1  -1  -9 4.22044 2.78441   1
  -1   1   9 5.49733 3.56502   1
   1   1  -9 0.54758 2.00516   1
   1   1  -9 2.23241 5.19343   3
   0  -1  -9 732.861  20.650   1
   0  -1   9 708.441  19.801   1
   0   1  -9 691.910  25.399   3
   0   1   9 741.764  21.028   1
   0   1  -9 714.724  19.568   1
   1  -1   9 676.399  18.958   1
  -1  -1  -9 672.310  19.680   1
   1   1   9 670.637  19.873   1
  -1   1  -9 667.124  19.189   1
  -1   1  -9 662.308  23.959   3
   2  -1   9 18.7075  3.7929   1
  -2  -1  -9 15.5193  4.1354   1
   2   1   9 18.1585  4.1569   1
  -2   1  -9 27.9646  4.5227   1
  -2   1  -9 26.5597  6.0458   3
   3  -1   9 680.991  20.794   1
  -3  -1  -9 709.205  21.779   1
  -3   1  -9 753.382  22.254   1
  -3   1  -9 734.667  24.541   3
   3   1   9 719.721  21.503   1
   4  -1   9 89.3490  7.0283   1
  -4  -1  -9 70.7273  6.8620   1
  -4   1  -9 72.1573  7.7213   3
   4   1   9 74.9331  6.9479   1
  -4   1  -9 88.1818  7.8630   1
  -5  -1  -9 1.60317 5.02171   1
   5  -1   9 2.00048 5.24387   1
  -5   1  -9 0.83390 4.61877   3
  -5   1  -9 3.46634 5.64323   1
   5   1   9 3.44083 5.53057   1
  -6  -1  -9 105.325   9.696   1
   6  -1   9 100.782   8.865   1
  -6   1  -9 85.1232  7.7479   3
  -6   1  -9 108.731   9.985   1
   6   1   9 107.395   9.116   1
  -7  -1  -9 -3.1219  6.0886   1
   7  -1   9 -4.3733  5.7967   1
   7   1   9 1.59906 6.46457   1
  -7   1  -9 -0.6048  4.3081   3
  -7   1  -9 13.7707  6.9618   1
  -8  -1  -9 181.745  13.665   1
   8  -1   9 191.184  12.855   1
  -8   1  -9 174.866  13.043   1
   8   1   9 169.628  11.551   1
  -8   1  -9 169.431  10.305   3
  -9  -1  -9 138.137   9.734   3
   9  -1   9 139.747  12.254   1
  -9  -1  -9 123.315  13.007   1
  -9   1  -9 135.790   9.209   3
   9   1   9 148.341  12.402   1
  -9   1  -9 154.770  13.052   1
  10  -1   9 74.9166 11.2407   1
 -10  -1  -9 95.7834 12.0306   1
  10   1   9 66.9031 10.6259   1
 -10   1  -9 93.7488 11.7141   1
 -11  -1  -9 57.1441 11.8979   1
  11  -1   9 42.6545 10.7338   1
 -11   1  -9 59.8584 10.8828   1
  11   1   9 52.5398 10.9407   1
 -12  -1  -9 67.9209 12.9918   1
  12  -1   9 46.8489 11.8431   1
 -12   1  -9 71.5637 11.7738   1
  12   1   9 40.1585 11.1542   1
 -13  -1  -9  1.5026 10.9798   1
  13  -1   9 -0.9254 10.7449   1
 -13   1  -9 -1.3612  9.7531   1
  13   1   9 -2.5248 10.2113   1
  14  -2  -9 6.51911 9.80496   1
 -14  -2   9 -3.3098 10.6913   1
 -14   2   9 -10.774  12.220   1
  13  -2  -9 86.2939 11.6211   1
 -13  -2   9 99.0488 13.3430   1
 -13   2   9 82.7711 15.2187   1
  12  -2  -9 329.113  17.249   1
 -12  -2   9 330.742  18.812   1
 -12   2   9 328.142  20.615   1
 -11  -2   9 16.4167  8.7475   1
  11  -2  -9 13.9907  8.1198   1
 -11   2   9  8.4049 10.7544   1
  10  -2  -9 239.906  13.683   1
 -10  -2   9 232.493  14.930   1
 -10   2   9 223.112  16.498   1
  10   2  -9 229.852  10.981   3
   9  -2  -9 281.158  13.672   1
  -9  -2   9 311.442  15.639   1
  -9   2   9 300.209  17.665   1
   9   2  -9 330.445  13.240   3
  -8  -2   9 19.7744  7.0368   1
   8  -2  -9 33.5735  7.0594   1
  -8   2   9 13.3638  7.9156   1
   8   2  -9 28.9110  5.7337   3
  -7  -2   9 574.552  19.867   1
   7  -2  -9 619.047  20.332   1
   7   2  -9 607.445  20.650   3
  -7   2   9 554.131  21.509   1
   6  -2  -9 37.3725  6.2720   1
  -6  -2   9 47.7599  6.2836   1
   6   2  -9 58.0518  6.9573   3
  -6   2   9 57.6887  8.3038   1
  -5  -2   9 298.577  11.353   1
   5  -2  -9 322.129  12.394   1
  -5   2   9 278.668  13.019   1
   5   2  -9 307.664  13.872   3
   4  -2  -9 1718.79   46.11   1
  -4  -2   9 1743.14   44.56   1
  -4  -2   9 1761.53   44.54   1
  -4   2   9 1752.91   47.29   1
   4   2  -9 1699.93   50.39   3
   3  -2  -9 520.568  16.824   1
  -3  -2   9 531.956  15.149   1
   3   2  -9 514.799  20.329   3
  -3   2   9 527.971  17.979   1
   2  -2  -9 -2.5396  3.1752   1
  -2  -2   9 4.02944 2.70563   1
   2   2  -9 5.64620 5.32732   3
  -2   2   9 2.15848 4.50123   1
   1  -2  -9 2564.04   64.50   1
  -1  -2   9 2531.89   62.43   1
  -1   2   9 2558.30   65.02   1
   1   2  -9 2424.83   70.98   3
   0  -2  -9 219.970   9.507   1
   0  -2   9 223.584   7.809   1
   0   2  -9 217.689  12.722   3
   0   2   9 225.349  10.164   1
   1  -2   9 847.321  22.861   1
  -1  -2  -9 852.045  24.615   1
   1   2   9 867.557  24.753   1
  -1   2  -9 834.630  28.471   3
   2  -2   9 5.83202 3.54472   1
  -2  -2  -9 10.2856  4.3248   1
  -2   2  -9 9.23015 5.25543   3
  -2   2  -9 13.2137  3.1756   1
   2   2   9 6.86005 4.64803   1
  -3  -2  -9 1.84676 4.16345   1
   3  -2   9 2.15169 4.13252   1
  -3   2  -9 9.63492 5.60536   3
  -3   2  -9 10.2347  4.4184   1
   3   2   9 7.55134 4.51346   1
   4  -2   9 1475.23   40.17   1
  -4  -2  -9 1529.79   41.71   1
   4   2   9 1512.86   41.01   1
  -4   2  -9 1501.76   44.23   3
  -4   2  -9 1438.58   41.36   1
  -5  -2  -9 273.199  13.351   1
   5  -2   9 297.905  12.612   1
  -5   2  -9 266.074  13.594   3
  -5   2  -9 233.405  13.626   1
   5   2   9 292.221  12.455   1
  -6  -2  -9 30.4143  7.4777   1
   6  -2   9 26.0616  6.7890   1
  -6   2  -9 36.4195  6.2836   3
   6   2   9 37.3684  7.1498   1
  -6   2  -9 13.2912  7.3644   1
   7  -2   9 497.766  19.269   1
  -7  -2  -9 501.176  20.424   1
   7   2   9 516.252  19.175   1
  -7   2  -9 478.032  20.840   1
  -7   2  -9 485.265  18.699   3
   8  -2   9 216.369  13.793   1
  -8  -2  -9 237.143  14.171   1
   8   2   9 210.716  13.305   1
  -8   2  -9 215.661  12.209   3
  -8   2  -9 199.847  14.359   1
   8   2   9 235.832  10.819   2
   9  -2   9 251.355  16.028   1
  -9  -2  -9 249.867  16.978   1
   9   2   9 279.807  15.268   1
  -9   2  -9 312.444  17.923   1
  -9   2  -9 289.407  13.289   3
  10  -2   9 6.49391 8.88662   1
 -10  -2  -9 12.4822  9.3201   1
 -10   2  -9 10.9903  9.2625   1
  10   2   9 0.23687 7.91279   1
 -11  -2  -9 19.3353  9.9934   1
  11  -2   9 17.7332  9.9276   1
 -11   2  -9 7.06251 9.61576   1
  11   2   9 11.8588  9.2058   1
 -12  -2  -9 151.517  17.052   1
  12  -2   9 126.430  13.937   1
 -12   2  -9 133.509  14.678   1
  12   2   9 116.389  13.292   1
 -13  -2  -9 62.9830 14.6092   1
  13  -2   9 94.7102 13.4082   1
  13   2   9 86.9591 12.5664   1
 -13   2  -9 92.1986 13.7846   1
 -14   3   9 14.6451 15.2102   1
 -13  -3   9 73.0080 12.6476   1
  13  -3  -9 95.9525 13.1477   1
 -13   3   9 64.3390 15.6178   1
 -12  -3   9 0.07952 9.15761   1
  12  -3  -9 17.2058  9.5203   1
 -12   3   9 33.8596 12.7399   1
 -11  -3   9 21.9544  9.0094   1
  11  -3  -9 23.3783  9.1915   1
 -11   3   9  8.8216 10.9593   1
 -10  -3   9 61.9829  9.3216   1
  10  -3  -9 65.3007  9.8892   1
 -10   3   9 47.3790 11.0882   1
   9  -3  -9 80.1245  9.3026   1
  -9  -3   9 72.6838  9.0072   1
  -9   3   9 77.9865 11.2742   1
   8  -3  -9 453.043  17.865   1
  -8  -3   9 422.284  16.656   1
   8   3  -9 425.483  17.353   3
  -8   3   9 397.313  19.129   1
   7  -3  -9 4.63987 6.27523   1
  -7  -3   9 1.60540 5.26905   1
   7   3  -9 -0.9708  4.9394   3
  -7   3   9 -2.8680  6.2935   1
   6  -3  -9 -5.5536  5.0489   1
  -6  -3   9 -1.4086  4.5750   1
   6   3  -9 -0.8378  5.3980   3
  -6   3   9 -4.6937  6.5913   1
   5  -3  -9 597.574  20.378   1
  -5  -3   9 624.026  18.045   1
   5   3  -9 617.883  22.524   3
  -5   3   9 613.078  21.923   1
   4  -3  -9 26.2668  5.6695   1
  -4  -3   9 44.3651  4.1581   1
  -4  -3   9 39.1822  3.1069   1
  -4   3   9 47.2219  7.2916   1
   4   3  -9 29.5308  6.6345   3
   4   3  -9 45.1789  9.7972   2
   3  -3  -9 405.084  15.238   1
  -3  -3   9 412.099  11.635   1
  -3  -3   9 424.748  11.244   1
   3   3  -9 413.176  18.143   3
  -3   3   9 407.485  16.214   1
   3   3  -9 420.218  19.072   2
   2  -3  -9 117.801   7.628   1
  -2  -3   9 121.797   4.120   1
  -2  -3   9 124.913   4.738   1
  -2   3   9 110.634   8.357   1
   2   3  -9 109.359  10.088   3
   2   3  -9 117.389  11.119   2
  -1  -3   9 37.2163  2.9356   1
   1  -3  -9 33.3553  5.1691   1
  -1  -3   9 42.6866  3.0223   1
   1   3  -9 39.0121  8.7547   2
   1   3  -9 49.9502  7.7106   3
  -1   3   9 38.5424  6.0709   1
   0  -3   9 1097.54   27.43   1
   0  -3   9 1040.15   26.77   1
   0  -3  -9 1058.01   29.88   1
   0   3   9 985.844  29.604   1
   0   3  -9 1038.13   34.49   3
   0   3  -9 1044.40   33.09   2
   1  -3   9 12.1345  3.3633   1
  -1  -3  -9 18.6314  4.7928   1
  -1   3  -9 43.1224  8.5500   2
   1   3   9 16.2941  5.3273   1
  -1   3  -9 30.3733  6.8565   3
   2  -3   9 45.3948  4.9785   1
  -2  -3  -9 46.4235  6.2869   1
   2   3   9 40.5613  5.8410   1
  -2   3  -9 51.3394  8.1697   2
  -2   3  -9 59.8613  8.0797   3
  -3  -3  -9 662.615  21.508   1
   3  -3   9 647.168  19.618   1
  -3   3  -9 637.265  23.079   2
  -3   3  -9 695.167  24.398   3
   3   3   9 621.917  20.805   1
   4  -3   9 181.950  10.101   1
  -4  -3  -9 173.759  10.855   1
  -4   3  -9 186.984   8.700   1
  -4   3  -9 173.125  12.411   2
   4   3   9 200.239  10.734   1
  -4   3  -9 191.317   8.344   1
  -4   3  -9 182.753  11.811   3
   5  -3   9 178.681  10.872   1
  -5  -3  -9 156.766  11.137   1
   5   3   9 181.754  10.797   1
  -5   3  -9 177.245  12.225   3
  -5   3  -9 153.582   9.207   1
  -5   3  -9 163.934  11.626   2
  -6  -3  -9 80.5013  9.0965   1
   6  -3   9 91.5810  9.2134   1
  -6   3  -9 94.9115  9.0693   3
   6   3   9 97.5068  9.1111   2
   6   3   9 82.0801  8.7458   1
  -6   3  -9 86.8617  8.9363   1
  -7  -3  -9 10.2081  6.9173   1
   7  -3   9 24.5204  7.8997   1
  -7   3  -9 32.8757  6.9406   3
   7   3   9 33.5798  7.3339   1
  -7   3  -9 26.9450  7.8188   1
   7   3   9 13.6544  6.6655   2
   8  -3   9 394.666  18.210   1
  -8  -3  -9 372.982  18.897   1
   8   3   9 388.193  15.665   2
   8   3   9 370.512  17.026   1
  -9  -3  -9 31.4945  9.6670   1
   9  -3   9 36.8108  9.8025   1
   9   3   9 39.6462  8.8292   1
 -10  -3  -9 3.18692 9.52108   1
  10  -3   9 0.62635 8.96329   1
  10   3   9 1.50045 7.72585   1
 -11  -3  -9 66.5319 12.7865   1
  11  -3   9 61.2816 12.1034   1
  11   3   9 67.2045 10.7377   1
  12  -3   9 60.8038 11.7803   1
 -12  -3  -9 74.5543 14.3909   1
  12   3   9 52.9594 10.8274   1
  13  -4  -9  2.9069 10.8586   1
 -13  -4   9 -3.7360  9.6034   1
 -13   4   9 -9.5982 12.1761   1
 -12  -4   9 25.9790  9.6555   1
  12  -4  -9 34.3667 11.2201   1
 -12   4   9 42.7324 12.5595   1
 -11  -4   9 53.3895  9.4467   1
  11  -4  -9 45.2050 10.7947   1
 -11   4   9 43.5480 11.7245   1
  10  -4  -9 9.54747 9.14187   1
 -10  -4   9 4.23248 7.15305   1
 -10   4   9 7.91369 9.17725   1
   9  -4  -9 154.220  12.452   1
  -9  -4   9 172.433  11.540   1
  -9   4   9 147.181  13.532   1
   8  -4  -9 8.68137 7.61538   1
  -8  -4   9 6.48203 5.98627   1
  -8   4   9 2.58636 8.11322   1
   7  -4  -9 34.7777  7.9146   1
  -7  -4   9 36.6388  6.2271   1
  -7   4   9 29.7197  7.8506   1
   6  -4  -9 72.4425  8.2694   1
  -6  -4   9 69.5981  6.2344   1
  -6   4   9 48.2817  8.8043   1
   6   4  -9 75.6217 11.7418   2
   5  -4  -9 45.1893  7.5737   1
  -5  -4   9 46.7890  4.9296   1
   5   4  -9 45.4644  9.8178   2
  -5   4   9 40.4606  7.5212   1
  -4  -4   9 40.6320  3.8288   1
   4  -4  -9 44.3511  7.4116   1
  -4   4   9 51.8763  8.0176   1
   4   4  -9 33.9391  7.6460   3
   4   4  -9 40.0000  9.6824   2
   3  -4  -9 59.2522  7.6401   1
   3   4  -9 76.1749  9.2728   3
   3   4  -9 92.3087 11.5129   2
  -3   4   9 69.0730  8.1074   1
   2  -4  -9 102.876   8.272   1
   2   4  -9 109.919  11.973   2
  -2   4   9 103.719   8.587   1
   2   4  -9 104.175  10.540   3
   1  -4  -9 166.160  10.262   1
   1   4  -9 190.053  12.922   3
   1   4  -9 166.546  13.775   2
  -1   4   9 183.386  10.299   1
   0  -4  -9 76.0934  7.6559   1
   0  -4   9 65.4364  4.6462   1
   0   4   9 59.6380  7.1422   1
   0   4  -9 77.3171  9.6607   3
   0   4  -9 72.9380 10.0727   2
  -1  -4  -9 183.943  10.676   1
   1  -4   9 195.319   7.913   1
   1   4   9 186.761  10.241   1
  -1   4  -9 175.432  13.304   2
  -1   4  -9 186.179  13.763   3
  -2  -4  -9 27.5363  6.3832   1
   2  -4   9 23.4565  4.7968   1
   2   4   9 17.3703  5.8759   1
  -2   4  -9 5.26371 7.23565   2
  -2   4  -9 20.6544  7.3433   3
  -3  -4  -9 187.055  11.301   1
   3  -4   9 183.955   9.883   1
  -3   4  -9 168.336  13.194   3
  -3   4  -9 194.162  13.624   2
   3   4   9 196.969  10.612   1
  -4  -4  -9 59.3553  8.0905   1
   4  -4   9 65.6488  7.5512   1
   4   4   9 61.0875  7.5668   1
  -4   4  -9 53.7324  9.1745   2
   5  -4   9 4.54339 6.52364   1
  -5  -4  -9 -2.4928  6.2375   1
  -5   4  -9 0.33763 6.67694   2
   5   4   9 -5.5967  5.4658   1
   5   4   9 -15.272   6.980   2
   6  -4   9 70.6086  9.2440   1
  -6  -4  -9 37.1781  8.2570   1
  -6   4  -9 52.7456  8.4043   2
   6   4   9 64.6522  9.1857   2
   6   4   9 70.7515  8.2594   1
   7  -4   9 -4.6396  7.4552   1
  -7  -4  -9 -5.4742  7.1034   1
   7   4   9 -4.1347  7.1815   2
   7   4   9 7.99501 6.83663   1
  -7   4  -9 3.77739 6.71641   2
   8  -4   9 9.24637 8.49797   1
  -8  -4  -9 14.7340  8.7748   1
  -8   4  -9 3.83963 6.82355   2
   8   4   9 19.7413  7.5351   1
   8   4   9 4.39213 6.89628   2
   9  -4   9 4.01639 9.33294   1
  -9  -4  -9 14.9389  9.3805   1
   9   4   9 15.7173  8.2141   1
 -10  -4  -9 5.88438 9.77131   1
  10  -4   9 15.2846  9.6553   1
  11  -4   9 35.2389 11.2325   1
 -11  -4  -9 13.1689 11.3154   1
  11  -5  -9 -6.4459  9.3718   1
 -11  -5   9 8.52346 7.96002   1
 -11   5   9 18.3929 10.6610   1
  10  -5  -9 62.3680 11.5463   1
 -10  -5   9 43.9399  8.8571   1
 -10   5   9 56.0398 10.9976   1
  -9  -5   9 109.466  10.119   1
   9  -5  -9 108.757  12.610   1
  -9   5   9 119.261  13.007   1
   8  -5  -9 -0.1920  8.2263   1
  -8  -5   9 3.83121 5.98983   1
   8   5  -9  7.5861 10.6059   2
  -8   5   9 4.10759 7.79510   1
  -7  -5   9 84.5875  7.4763   1
   7  -5  -9 72.0936  9.9549   1
   7   5  -9 78.2049 13.0513   2
  -7   5   9 65.5776  9.7584   1
   6  -5  -9 79.5309  9.3105   1
  -6  -5   9 84.6806  6.6143   1
  -6   5   9 59.9485  9.1736   1
   6   5  -9 71.7004 11.8636   2
   5  -5  -9 9.08207 6.52266   1
  -5  -5   9 9.40054 3.74633   1
  -5   5   9 7.35623 7.31055   1
   5   5  -9 28.9841 10.4999   2
   4  -5  -9 -3.6919  6.3548   1
   4   5  -9 -2.1737  8.7700   2
  -4   5   9 12.2518  6.9862   1
   3  -5  -9 24.0564  7.0870   1
  -3   5   9 23.2178  6.8908   1
   3   5  -9 24.0074  9.2147   2
   2  -5  -9 18.8381  6.5712   1
  -2   5   9 10.7759  6.2738   1
   2   5  -9 4.44028 8.23722   2
   1  -5  -9 187.104  11.432   1
  -1   5   9 192.304  10.934   1
   1   5  -9 215.373  15.448   2
   0  -5  -9 12.9045  6.2204   1
   0  -5   9 13.7417  4.1689   1
   0   5  -9 -1.3351  8.7988   2
   0   5   9 17.0475  6.1710   1
  -1  -5  -9 49.1751  7.6408   1
   1  -5   9 50.7002  5.8782   1
   1   5   9 65.3674  7.3890   1
  -1   5  -9 57.0632 10.1051   2
  -2  -5  -9 131.102  10.378   1
   2  -5   9 118.349   8.451   1
  -2   5  -9 118.738  12.622   2
   2   5   9 130.532   9.347   1
   2   5   9 103.351  11.704   2
  -3  -5  -9 21.7044  7.2426   1
   3  -5   9 23.5906  6.3540   1
   3   5   9 23.2364  6.3433   1
  -3   5  -9 18.8331  8.9264   2
   3   5   9 25.8509  8.9682   2
  -4  -5  -9 -1.8717  6.5705   1
   4  -5   9 7.89061 6.23643   1
   4   5   9 0.40976 7.51646   2
  -4   5  -9 3.92919 8.03211   2
   4   5   9 9.76935 6.06983   1
  -5  -5  -9 6.92887 7.26967   1
   5  -5   9 31.0495  8.1329   1
   5   5   9 19.1694  8.7939   2
  -5   5  -9 15.5792  8.9550   2
   5   5   9 28.7018  6.9075   1
   6  -5   9 -1.4260  7.5920   1
  -6  -5  -9 -3.3941  7.3264   1
  -6   5  -9 -7.8675  7.8727   2
   6   5   9 5.09022 8.11522   2
   7  -5   9 57.7584  9.8486   1
  -7  -5  -9 71.2128 10.7452   1
  -7   5  -9 51.6557  9.4533   2
   7   5   9 72.8283 10.4480   2
  -8  -5  -9 22.3890  9.4494   1
   8  -5   9 -6.6083  9.0172   1
  -8   5  -9 -2.4358  7.4999   2
   8   5   9 0.27849 7.95738   2
   9  -5   9 12.4199 10.3049   1
  -9  -5  -9 14.7549 10.2220   1
 -10  -5  -9 44.8590 12.0727   1
  10  -5   9 42.1697 11.6989   1
  -9  -6   9 51.6329  8.4229   1
   9  -6  -9 73.7972 11.9793   1
   9   6  -9 50.8398 14.1490   2
  -9   6   9 31.0724 11.0283   2
   8  -6  -9 26.7487  9.6197   1
   8   6  -9  7.9439 10.9632   2
  -8   6   9 -1.7658  9.6240   2
   7  -6  -9 5.76662 8.29514   1
   7   6  -9  0.7657 11.3958   2
  -7   6   9 -4.6440  9.8681   2
   6  -6  -9 -6.8427  7.6594   1
  -6   6   9 -12.753   9.736   2
   6   6  -9 -2.5572 10.7453   2
   5  -6  -9 89.8674 10.7291   1
  -5   6   9 90.9134 13.0506   2
   5   6  -9 93.6798 13.3942   2
   4  -6  -9 116.071  11.331   1
  -4   6   9 86.4013 13.0274   2
   4   6  -9 115.434  14.849   2
   3  -6  -9 40.6798  8.3349   1
   3   6  -9 31.5235 11.7400   2
  -3   6   9 29.8223 10.3711   2
   2  -6  -9 8.41265 7.07856   1
  -2   6   9 9.78494 9.35313   2
   2   6  -9 12.0818  9.6360   2
   1  -6  -9 78.8521  9.3673   1
  -1   6   9 75.8687 12.1328   2
   1   6  -9 86.8070 13.4079   2
   0  -6   9 -3.4810  3.3349   1
   0  -6  -9 8.59942 6.84499   1
   0   6  -9 6.53239 9.65986   2
   0   6   9 18.7872 10.0289   2
   1  -6   9 -2.3708  4.2787   1
  -1  -6  -9 3.45437 6.71095   1
  -1   6  -9 5.39111 9.99560   2
   1   6   9 1.67247 9.69889   2
   2  -6   9 5.32160 5.40704   1
  -2  -6  -9 -6.4133  6.5647   1
  -2   6  -9 -6.6454  8.6787   2
   2   6   9 -0.7408  9.4588   2
  -3  -6  -9 56.2259  9.1019   1
   3  -6   9 60.6638  7.5827   1
  -3   6  -9 68.0319 12.0155   2
   3   6   9 46.7188 11.1862   2
  -4  -6  -9 43.5136  9.0748   1
   4  -6   9 43.9044  8.1871   1
   4   6   9 36.4345 11.0067   2
  -4   6  -9 59.6992 11.3366   2
   5  -6   9 62.5853  9.4924   1
  -5  -6  -9 48.4601  9.8458   1
  -5   6  -9 53.1948 11.1362   2
   5   6   9 44.3232 11.0537   2
  -6  -6  -9 -2.0986  8.0133   1
   6  -6   9 14.4951  8.6483   1
  -6   6  -9 17.9192  9.1949   2
   6   6   9 -0.7032  8.9193   2
   7  -6   9 28.8005  9.9774   1
  -7  -6  -9 33.9054 10.0111   1
  -7   6  -9 5.32182 8.78741   2
   7   6   9 35.6505 10.2141   2
  -8  -6  -9 -4.2036  9.1162   1
   8  -6   9 11.1754 10.2238   1
   8   6   9 10.3963  9.3496   2
  -7   7   9  8.5117 11.3506   2
   7   7  -9 -7.4460 12.5910   2
   6  -7  -9 -4.9137  9.0667   1
  -6   7   9  7.7066 11.3002   2
   6   7  -9  2.0941 11.5960   2
   5  -7  -9 61.1068 10.9084   1
   5   7  -9 58.0571 14.6491   2
  -5   7   9 45.9891 12.3861   2
   4  -7  -9 3.97168 8.16164   1
  -4   7   9  6.4220 10.7833   2
   4   7  -9  9.6786 12.4334   2
   3  -7  -9 4.13777 7.93835   1
   3   7  -9  1.6101 11.7253   2
  -3   7   9 22.0380 10.7232   2
   2  -7  -9 10.5599  7.9606   1
  -2   7   9 13.2468 11.0517   2
   2   7  -9 35.9562 12.8687   2
   1  -7  -9 6.43874 7.85160   1
   1   7  -9  0.9060 10.6841   2
  -1   7   9 1.00721 9.63346   2
   0  -7  -9 81.5393 10.4529   1
   0   7   9 89.9860 13.6744   2
   0   7  -9 106.249  15.412   2
  -1  -7  -9 2.28069 7.28883   1
  -1   7  -9 -6.0024 10.0194   2
   1   7   9  4.8846 10.1418   2
  -2  -7  -9 -1.6692  7.2293   1
   2  -7   9 3.98157 5.12312   1
  -2   7  -9 13.1563 10.6074   2
   2   7   9  4.3954 11.0738   2
  -3  -7  -9 23.0289  8.8938   1
   3  -7   9 11.7810  6.3497   1
   3   7   9 21.2036 10.8927   2
  -3   7  -9  2.3803 10.9619   2
  -4  -7  -9 -1.7941  7.9836   1
   4  -7   9 3.92636 6.83181   1
   4   7   9 12.0167 11.4057   2
  -4   7  -9 19.9157 11.3738   2
  -5  -7  -9 25.7451  9.8068   1
   5  -7   9 35.6359  8.9990   1
  -5   7  -9 16.8392 11.5012   2
   5   7   9 40.2289 11.7842   2
 -14   0  10 104.192  16.922   1
 -14   0  10 97.4445 16.1157   1
 -13   0  10 306.395  22.595   1
 -13   0  10 348.779  22.160   1
 -12   0  10 63.6306 12.9644   1
 -12   0  10 95.5078 14.3102   1
  12   0 -10 107.764   9.756   1
 -11   0  10 24.3093 11.3646   1
  11   0 -10 60.4482  7.8023   1
 -11   0  10 39.3848 10.8962   1
 -10   0  10 593.997  24.189   1
  10   0 -10 586.143  20.405   1
 -10   0  10 623.495  24.882   1
  10   0 -10 616.356  20.385   3
  -9   0  10 -1.9786  8.2276   1
   9   0 -10 2.78104 4.80957   3
   9   0 -10 4.34373 5.04600   1
   8   0 -10 821.987  24.125   1
   8   0 -10 803.384  26.490   3
  -8   0  10 808.204  27.443   1
   7   0 -10 266.477  10.674   1
  -7   0  10 225.499  13.170   1
  -6   0  10 22.1758  6.4009   1
   6   0 -10 36.0267  4.8376   1
  -5   0  10 3092.29   78.27   1
   5   0 -10 3004.25   76.31   1
  -4   0  10 397.336  14.319   1
   4   0 -10 402.703  12.557   1
   3   0 -10 29.1469  3.5282   1
  -3   0  10 23.4887  4.6908   1
  -2   0  10 208.705   9.152   1
   2   0 -10 214.111   8.026   1
  -1   0  10 310.612  11.226   1
   1   0 -10 306.901  10.386   1
   0   0  10 764.842  21.270   1
   0   0 -10 701.351  20.506   1
   1   0  10 25.0205  4.4778   1
  -1   0 -10 26.6263  4.0374   1
   2   0  10 131.351   7.583   1
  -2   0 -10 129.473   7.250   1
   3   0  10 1192.97   32.71   1
  -3   0 -10 1169.34   32.91   1
  -4   0 -10 939.219  28.526   1
   4   0  10 1004.71   28.30   1
   5   0  10 308.278  12.944   1
  -5   0 -10 280.301  14.354   3
  -5   0 -10 327.725  14.073   1
   6   0  10 587.606  20.448   1
  -6   0 -10 557.068  20.762   3
  -6   0 -10 585.761  21.063   1
  -7   0 -10 259.919  12.854   3
  -7   0 -10 258.654  14.190   1
   7   0  10 280.671  14.258   1
  -8   0 -10 15.9653  8.1007   1
  -8   0 -10 13.2185  5.3320   3
   8   0  10 18.9393  8.1104   1
  -9   0 -10 226.343  14.498   1
   9   0  10 221.852  14.513   1
  -9   0 -10 213.371  11.415   3
 -10   0 -10 13.6524  8.8156   1
  10   0  10 36.6766  9.7989   1
 -11   0 -10 110.777  13.286   1
  11   0  10 96.3420 12.8859   1
 -12   0 -10 219.703  17.720   1
  12   0  10 255.716  18.128   1
  13   0  10 12.5494 11.3436   1
 -13   0 -10 37.5900 11.8434   1
 -14  -1  10 114.912  16.669   1
 -14  -1  10 88.5635 15.0804   1
 -14   1  10 100.298  17.669   1
  13  -1 -10 11.7859  8.0829   1
 -13  -1  10  8.0669 12.5681   1
 -13  -1  10 -7.8893 10.4031   1
 -13   1  10  6.2488 12.6519   1
 -12  -1  10 86.1057 13.1096   1
 -12  -1  10 83.6076 13.4610   1
  12  -1 -10 138.844  11.644   1
 -12   1  10 116.484  14.976   1
 -11  -1  10 77.2706 11.7903   1
  11  -1 -10 78.1057  9.3027   1
 -11   1  10 72.0318 12.8307   1
 -10  -1  10 26.8758  9.0142   1
 -10  -1  10 14.1608  9.2040   1
  10  -1 -10 31.6054  7.2507   1
  10   1 -10 29.2835  5.3559   3
 -10   1  10 29.3082 10.1606   1
   9  -1 -10 290.483  13.540   1
  -9  -1  10 325.949  16.157   1
  -9  -1  10 274.041  15.887   1
  -9   1  10 285.107  16.829   1
   9   1 -10 303.318  13.003   3
   9   1 -10 302.351  11.415   1
   8  -1 -10 129.155   9.114   1
  -8  -1  10 114.575  10.620   1
  -8  -1  10 137.365  11.480   1
   8   1 -10 135.218   9.288   3
  -8   1  10 145.377  12.125   1
   8   1 -10 134.623   7.217   1
   7  -1 -10 17.4204  5.2546   1
  -7  -1  10 15.9676  6.2241   1
  -7  -1  10 17.8096  6.8414   1
   7   1 -10 23.6659  5.7137   3
  -7   1  10 12.2605  7.1331   1
   7   1 -10 14.4571  3.7608   1
  -6  -1  10 466.819  17.103   1
   6  -1 -10 504.263  16.173   1
   6   1 -10 465.939  14.011   1
   6   1 -10 474.364  18.628   3
  -6   1  10 455.797  17.676   1
  -5  -1  10 67.4949  6.4847   1
   5  -1 -10 55.3404  5.7525   1
  -5   1  10 44.8663  7.0001   1
   5   1 -10 52.0968  7.6856   3
   5   1 -10 68.4208  4.4890   1
  -4  -1  10 537.005  17.106   1
   4  -1 -10 553.446  16.728   1
  -4   1  10 553.777  18.487   1
   4   1 -10 541.304  21.145   3
   4   1 -10 535.191  14.955   1
  -3  -1  10 101.833   6.581   1
   3  -1 -10 109.227   6.394   1
   3   1 -10 91.4857  4.2973   1
   3   1 -10 96.4912  9.6907   3
  -3   1  10 87.3822  7.1949   1
  -2  -1  10 388.718  12.181   1
   2  -1 -10 375.672  12.383   1
   2   1 -10 330.878  16.909   3
   2   1 -10 353.710  10.545   1
  -2   1  10 374.612  13.192   1
   1  -1 -10 1142.93   30.44   1
  -1  -1  10 1174.09   30.07   1
   1   1 -10 1132.56   29.03   1
  -1   1  10 1133.02   31.24   1
   1   1 -10 1010.45   36.28   3
   0  -1  10 1905.97   48.71   1
   0  -1 -10 1914.49   49.45   1
   0   1  10 1938.16   49.90   1
   0   1 -10 1870.27   56.55   3
   0   1 -10 1910.49   48.36   1
  -1  -1 -10 648.023  19.631   1
   1  -1  10 645.624  18.943   1
   1   1  10 688.708  20.226   1
  -1   1 -10 638.938  24.294   3
  -1   1 -10 654.623  19.094   1
   2  -1  10 35.5621  4.6713   1
  -2  -1 -10 39.0923  4.9267   1
  -2   1 -10 39.5163  6.9796   3
  -2   1 -10 53.0688  5.5127   1
   2   1  10 27.0763  5.1011   1
   3  -1  10 907.836  25.808   1
  -3  -1 -10 915.556  26.810   1
  -3   1 -10 954.112  27.054   1
   3   1  10 893.489  26.435   1
  -3   1 -10 876.180  29.792   3
  -4  -1 -10 182.874  10.617   1
   4  -1  10 210.777  10.181   1
  -4   1 -10 188.746  12.124   3
  -4   1 -10 202.999  10.994   1
   4   1  10 191.935  10.370   1
   5  -1  10 358.028  14.192   1
  -5  -1 -10 353.250  15.259   1
  -5   1 -10 345.906  15.327   3
   5   1  10 341.970  13.992   1
  -5   1 -10 333.891  15.187   1
   6  -1  10 0.59289 5.91880   1
  -6  -1 -10 4.37026 6.22864   1
  -6   1 -10 -2.7478  4.7077   3
  -6   1 -10 10.4353  6.7536   1
   6   1  10 -0.7042  6.0196   1
   7  -1  10 51.4732  8.3251   1
  -7  -1 -10 59.6565  8.8684   1
   7   1  10 54.9987  7.9109   1
  -7   1 -10 49.5460  8.5650   1
  -7   1 -10 45.4699  6.6391   3
   8  -1  10 671.508  24.057   1
  -8  -1 -10 617.575  24.894   1
  -8   1 -10 695.543  22.762   3
  -8   1 -10 612.530  24.172   1
   8   1  10 669.048  24.076   1
  -9  -1 -10 38.6919  9.9938   1
   9  -1  10 31.1700  9.0986   1
  -9  -1 -10 33.8286  6.3837   3
  -9   1 -10 43.9124  9.3430   1
  -9   1 -10 55.0884  6.7177   3
   9   1  10 29.4432  8.2848   1
 -10  -1 -10 12.6024  8.7687   1
  10  -1  10 6.04017 8.90541   1
  10   1  10 9.62401 8.75661   1
 -10   1 -10 3.02735 8.28031   1
 -11  -1 -10 70.3576 13.0083   1
  11  -1  10 75.7978 12.3055   1
  11   1  10 62.4956 10.8504   1
 -11   1 -10 64.3292 11.3006   1
 -12  -1 -10  4.3350 10.7456   1
  12  -1  10 -12.117  10.335   1
 -12   1 -10 11.1294  9.7193   1
  12   1  10 -10.773   9.733   1
 -13  -1 -10 81.4161 14.5010   1
  13  -1  10 79.3084 13.0745   1
  13   1  10 92.6362 13.8253   1
 -13   1 -10 104.364  13.724   1
 -14  -2  10 25.7481 12.5023   1
  14  -2 -10 31.3877 10.3288   1
 -14   2  10  0.4638 12.7595   1
  13  -2 -10 32.8218  9.7686   1
 -13  -2  10 13.7716 10.7135   1
 -13   2  10 11.5366 13.2104   1
  12  -2 -10 9.79825 8.52923   1
 -12  -2  10 -3.8996  9.5270   1
 -12   2  10 -11.260  11.316   1
 -11  -2  10 25.4657  9.1935   1
  11  -2 -10 22.7230  8.4400   1
 -11   2  10 17.2671 11.1267   1
 -10  -2  10 158.498  13.377   1
  10  -2 -10 190.022  12.643   1
  10   2 -10 189.004  10.479   3
 -10   2  10 207.396  15.783   1
   9  -2 -10 29.8937  7.7486   1
  -9  -2  10 26.8077  8.0298   1
   9   2 -10 32.6266  5.9385   3
  -9   2  10 38.0681 10.0617   1
  -8  -2  10 81.4743  9.0683   1
   8  -2 -10 94.7664  9.0732   1
   8   2 -10 76.5540  7.9489   3
  -8   2  10 79.2263 10.6458   1
  -7  -2  10 0.37587 5.73790   1
   7  -2 -10 -0.1295  5.0658   1
  -7   2  10 7.13994 7.41343   1
   7   2 -10 -4.0983  4.9902   3
  -6  -2  10 190.671   9.668   1
   6  -2 -10 173.958  10.019   1
  -6   2  10 152.795  11.406   1
   6   2 -10 171.697  10.802   3
   5  -2 -10 41.0757  5.8367   1
  -5  -2  10 44.9482  5.8573   1
  -5  -2  10 41.3672  5.4981   1
  -5   2  10 39.9669  7.4969   1
   5   2 -10 50.1709  7.6628   3
   4  -2 -10 43.9901  5.4950   1
  -4  -2  10 49.4780  5.0467   1
   4   2 -10 28.3489  6.7010   3
  -4   2  10 39.1976  6.5593   1
   3  -2 -10 82.5517  6.5962   1
  -3  -2  10 84.5844  5.4546   1
  -3   2  10 64.7678  7.0395   1
   3   2 -10 94.4339  9.7774   3
  -2  -2  10 185.375   7.412   1
   2  -2 -10 181.164   8.862   1
  -2   2  10 180.821   9.475   1
   2   2 -10 162.946  12.126   3
   1  -2 -10 427.129  14.537   1
  -1  -2  10 427.839  12.845   1
  -1   2  10 449.270  15.195   1
   1   2 -10 405.544  18.704   3
   0  -2  10 258.606   9.048   1
   0  -2 -10 263.211  10.404   1
   0   2 -10 255.647  14.414   3
   0   2  10 251.815  10.910   1
   1  -2  10 43.6932  4.1823   1
  -1  -2 -10 31.4194  5.1824   1
   1   2  10 19.1817  5.2424   1
  -1   2 -10 32.8948  7.1602   3
  -2  -2 -10 49.3639  6.2008   1
   2  -2  10 67.1778  5.4390   1
  -2   2 -10 62.6799  8.1500   3
   2   2  10 72.1887  6.9115   1
  -2   2 -10 71.7517  5.3047   1
   3  -2  10 28.0842  5.0723   1
  -3  -2 -10 24.2856  5.4316   1
   3   2  10 17.9719  5.2726   1
  -3   2 -10 28.3291  6.5629   3
  -3   2 -10 38.9999  5.6753   1
  -4  -2 -10 19.7187  6.1525   1
   4  -2  10 23.1822  5.4528   1
   4   2  10 23.1992  6.1984   1
  -4   2 -10 17.6495  6.1618   3
  -4   2 -10 10.2729  5.8307   1
  -5  -2 -10 156.752  11.133   1
   5  -2  10 168.993  10.269   1
  -5   2 -10 169.741  11.860   1
   5   2  10 159.414  10.633   1
  -5   2 -10 188.562  11.980   3
  -6  -2 -10 91.4301  9.8170   1
   6  -2  10 96.2123  9.2181   1
  -6   2 -10 86.5668 10.1936   1
  -6   2 -10 94.7826  8.9008   3
   6   2  10 94.5056  8.7735   1
  -7  -2 -10 45.5711  8.6891   1
   7  -2  10 46.6658  8.3963   1
   7   2  10 58.8884  8.6488   1
  -7   2 -10 67.3149 10.1272   1
  -7   2 -10 67.7062  7.6842   3
  -8  -2 -10 32.4513  9.1847   1
   8  -2  10 43.1975  9.0501   1
  -8   2 -10 44.8434  6.6571   3
  -8   2 -10 37.2223  9.0261   1
   8   2  10 41.1794  6.1030   2
   8   2  10 18.7424  7.9287   1
  -9  -2 -10 101.202  12.622   1
   9  -2  10 93.9881 11.5264   1
  -9   2 -10 114.273   9.070   3
  -9   2 -10 123.537  12.691   1
   9   2  10 114.188  11.482   1
  10  -2  10 34.3925 10.2447   1
 -10  -2 -10 42.2871 10.9585   1
  10   2  10 -0.0318  8.5442   1
 -10   2 -10 17.5031  9.4543   1
  11  -2  10 0.34847 9.98110   1
 -11  -2 -10 -6.8539  9.9423   1
 -11   2 -10 -8.2106  9.0408   1
  11   2  10 -4.0623  8.7264   1
 -12  -2 -10 16.6059 12.3129   1
  12  -2  10 10.7526 11.1000   1
 -12   2 -10 22.0395 11.0974   1
  12   2  10 21.4459 10.5957   1
 -13  -2 -10 22.0286 12.9840   1
  13  -2  10 36.2906 11.8407   1
  13   2  10  3.1512 10.4147   1
  13  -3 -10  3.8480 10.1878   1
 -13  -3  10 4.29433 9.66705   1
 -13   3  10  1.2078 11.7869   1
  12  -3 -10 8.92673 9.45943   1
 -12  -3  10 6.94760 9.26646   1
 -12   3  10 13.6015 12.4900   1
 -11  -3  10 8.26013 8.50462   1
  11  -3 -10 10.0794  8.6789   1
 -11   3  10 -3.9837 10.5657   1
 -10  -3  10 110.102  11.112   1
  10  -3 -10 107.144  11.377   1
 -10   3  10 113.885  12.930   1
  -9  -3  10 230.330  13.650   1
   9  -3 -10 225.930  13.144   1
  -9   3  10 228.454  15.084   1
   9   3 -10 236.770  12.944   3
  -8  -3  10 27.5291  6.7367   1
   8  -3 -10 24.5249  7.5007   1
   8   3 -10 23.2677  6.1862   3
  -8   3  10 12.5072  7.6060   1
   7  -3 -10 12.0641  6.7959   1
  -7  -3  10 20.0553  5.9905   1
  -7   3  10 9.23075 7.82742   1
   7   3 -10 23.4360  6.4166   3
  -6  -3  10 112.463   7.829   1
   6  -3 -10 117.639   9.533   1
   6   3 -10 131.723  10.379   3
  -6   3  10 96.6547 10.2456   1
  -5  -3  10 11.9553  4.3033   1
   5  -3 -10 6.24219 5.26908   1
   5   3 -10 6.79437 6.13074   3
  -5   3  10 1.27387 6.68058   1
   4  -3 -10 7.56684 5.54134   1
  -4  -3  10 8.19083 3.51866   1
  -4  -3  10 4.23348 2.39602   1
   4   3 -10 2.87166 5.81699   3
  -4   3  10 3.62650 5.79453   1
   3  -3 -10 71.0256  7.3169   1
  -3  -3  10 77.6861  5.0556   1
  -3  -3  10 92.6016  4.1747   1
  -3   3  10 71.6235  7.7508   1
   3   3 -10 89.1902  9.5589   3
   2  -3 -10 91.2686  7.6831   1
  -2  -3  10 94.7287  4.0655   1
  -2  -3  10 87.7978  4.6246   1
   2   3 -10 81.8857 10.8227   2
   2   3 -10 79.1927  9.5570   3
  -2   3  10 87.7621  8.2257   1
  -1  -3  10 664.492  17.396   1
  -1  -3  10 648.173  17.491   1
   1  -3 -10 672.055  20.869   1
   1   3 -10 688.984  24.939   2
   1   3 -10 622.978  24.792   3
  -1   3  10 634.299  21.165   1
   0  -3 -10 391.428  14.565   1
   0  -3  10 404.472  11.973   1
   0   3 -10 421.149  18.868   2
   0   3 -10 385.169  18.396   3
   0   3  10 402.722  15.261   1
  -1  -3 -10 113.790   8.394   1
   1  -3  10 127.210   6.424   1
  -1   3 -10 102.446  10.504   3
   1   3  10 104.083   8.380   1
  -1   3 -10 129.600  11.829   2
   2  -3  10 95.0073  6.6714   1
  -2  -3 -10 77.0041  7.5941   1
  -2   3 -10 69.9874  8.9626   3
   2   3  10 83.1020  7.7807   1
  -2   3 -10 104.179  10.880   2
  -3  -3 -10 -3.8322  4.7545   1
   3  -3  10 4.06542 4.68813   1
   3   3  10 5.79773 5.15891   1
  -3   3 -10 2.59742 5.96462   3
  -3   3 -10 10.6270  7.5311   2
  -4  -3 -10 24.4311  6.7238   1
   4  -3  10 26.1292  6.1345   1
  -4   3 -10 33.6673  7.2742   3
   4   3  10 24.6516  6.6194   1
  -5  -3 -10 -1.3408  6.1842   1
   5  -3  10 3.57051 5.82090   1
   5   3  10 -6.7968  5.9165   1
  -5   3 -10 3.10879 5.57454   3
  -6  -3 -10 103.679  10.399   1
   6  -3  10 120.853  10.034   1
   6   3  10 95.0615  9.2259   1
  -6   3 -10 88.4049  9.5750   3
  -7  -3 -10 162.620  12.990   1
   7  -3  10 151.740  12.093   1
   7   3  10 178.414  11.849   1
  -7   3 -10 158.021  11.710   3
   7   3  10 170.016  11.688   2
   8  -3  10 171.607  13.496   1
  -8  -3 -10 174.564  14.009   1
   8   3  10 173.918  13.024   1
   8   3  10 204.762  12.377   2
   9  -3  10 62.4699 10.7992   1
  -9  -3 -10 65.2288 11.4705   1
   9   3  10 52.7961  9.4997   1
 -10  -3 -10 18.0907 10.3597   1
  10  -3  10 10.4962  9.4749   1
  10   3  10 10.0301  8.2916   1
 -11  -3 -10  3.5725 10.8255   1
  11  -3  10 9.29796 9.65384   1
  11   3  10 14.3277  9.1095   1
  12  -3  10 -3.1095 10.8551   1
 -12  -3 -10 20.5533 12.4852   1
  12   3  10 -0.3994  9.6780   1
 -12  -4  10 2.26860 8.94796   1
  12  -4 -10  9.0487 10.4967   1
 -12   4  10 17.9153 11.9674   1
  11  -4 -10 6.17490 9.77064   1
 -11  -4  10 8.00965 8.25528   1
 -11   4  10 14.5498 10.4195   1
  10  -4 -10 93.0061 11.9641   1
 -10  -4  10 58.8288  9.1310   1
 -10   4  10 83.3903 12.1570   1
  -9  -4  10 12.4642  6.8599   1
   9  -4 -10 18.2616  8.6432   1
  -9   4  10 1.67662 8.79403   1
  -8  -4  10 34.6627  6.9742   1
   8  -4 -10 32.0634  8.6402   1
  -8   4  10 34.5581  9.1457   1
  -7  -4  10 13.2491  5.5515   1
   7  -4 -10 3.91985 6.97762   1
  -7   4  10 8.50270 7.94557   1
  -6  -4  10 191.864   8.963   1
   6  -4 -10 186.474  12.118   1
  -6   4  10 171.172  12.835   1
   6   4 -10 179.057  12.361   3
  -5  -4  10 449.917  13.767   1
   5  -4 -10 453.073  18.076   1
  -5   4  10 431.136  17.965   1
   5   4 -10 456.670  21.453   2
   5   4 -10 445.301  19.435   3
   4  -4 -10 3.46002 5.68259   1
  -4  -4  10 13.3903  3.1542   1
   4   4 -10 18.9529  9.3550   2
  -4   4  10 3.46924 6.37806   1
   4   4 -10 5.87147 6.66274   3
   3  -4 -10 -2.3695  5.1522   1
   3   4 -10 3.59086 8.48862   2
   3   4 -10 10.8134  6.9423   3
  -3   4  10 10.6017  6.4933   1
   2  -4 -10 186.370  10.329   1
  -2   4  10 165.819  10.822   1
   2   4 -10 177.999  14.817   2
   2   4 -10 179.208  13.790   3
   1  -4 -10 22.8720  5.7733   1
  -1  -4  10 24.0056  2.8123   1
   1   4 -10 19.6826  9.8075   2
  -1   4  10 29.4141  6.5569   1
   1   4 -10 25.1182  7.7798   3
   0  -4  10 204.678   7.506   1
   0  -4 -10 200.929  11.166   1
   0   4 -10 197.849  14.193   3
   0   4  10 215.375  11.231   1
   0   4 -10 209.878  14.924   2
  -1  -4 -10 63.6028  7.5179   1
   1  -4  10 51.9756  4.8850   1
  -1   4 -10 52.0085 10.1840   2
  -1   4 -10 49.8356  8.9858   3
   1   4  10 48.3287  6.9447   1
   2  -4  10 11.4278  4.5616   1
  -2  -4 -10 9.51529 5.44316   1
   2   4  10 14.5581  6.1391   1
  -2   4 -10 5.11791 7.61423   2
  -2   4 -10 7.21995 6.52289   3
  -3  -4 -10 350.358  15.270   1
   3  -4  10 329.611  13.098   1
  -3   4 -10 345.808  16.818   2
  -3   4 -10 312.735  17.069   3
   3   4  10 342.980  14.350   1
   4  -4  10 235.606  11.518   1
  -4  -4 -10 215.268  12.749   1
   4   4  10 215.613  11.944   1
  -4   4 -10 193.452  13.549   3
  -4   4 -10 208.480  14.635   2
  -5  -4 -10 -3.1747  5.7224   1
   5  -4  10 8.48036 6.51030   1
  -5   4 -10 4.41868 7.66950   2
   5   4  10 2.17262 7.48686   2
   5   4  10 3.40983 6.30691   1
  -6  -4 -10 40.2118  8.1848   1
   6  -4  10 50.3002  8.5279   1
   6   4  10 39.6428  8.0852   1
  -6   4 -10 41.8317  8.7102   2
   6   4  10 41.6778  8.7437   2
  -7  -4 -10 57.4740  9.9028   1
   7  -4  10 47.6551  9.0432   1
   7   4  10 52.1100  8.6072   1
   7   4  10 43.6745  8.7145   2
  -8  -4 -10 -3.0218  8.0657   1
   8  -4  10 -0.6356  8.2357   1
   8   4  10 8.86594 7.43104   1
   8   4  10 5.82577 7.82136   2
  -9  -4 -10 85.2377 12.5381   1
   9  -4  10 85.4417 12.2608   1
   9   4  10 80.4515 10.3659   1
  10  -4  10 1.06261 9.70339   1
 -10  -4 -10  5.9354 10.0378   1
  11  -4  10 26.2624 11.3511   1
 -11  -4 -10 -6.6539  9.5219   1
  11  -5 -10  4.9263 10.7118   1
 -11  -5  10 4.86372 8.38312   1
 -11   5  10 -9.0468  9.7191   1
 -10  -5  10 -7.8415  7.1803   1
  10  -5 -10 3.66336 9.86588   1
 -10   5  10 5.31259 9.56758   1
  -9  -5  10 178.017  11.620   1
   9  -5 -10 178.632  14.203   1
  -9   5  10 176.579  14.769   1
  -8  -5  10 60.3864  7.6047   1
   8  -5 -10 53.3769 10.1703   1
  -8   5  10 40.6471  9.7151   1
  -7  -5  10 47.0983  6.3818   1
   7  -5 -10 32.1186  8.8495   1
  -7   5  10 50.3280  9.7525   1
   7   5 -10 23.1881 11.6380   2
  -6  -5  10 212.115   9.418   1
   6  -5 -10 205.123  13.023   1
  -6   5  10 212.033  13.798   1
   6   5 -10 209.667  17.324   2
  -5  -5  10 36.1433  4.3808   1
   5  -5 -10 35.1410  7.8548   1
   5   5 -10 43.3693 10.8498   2
  -5   5  10 34.7275  7.9551   1
   4  -5 -10 99.5281  9.6112   1
   4   5 -10 75.0401 12.6094   2
  -4   5  10 83.9755  9.4774   1
   3  -5 -10 14.6346  6.7519   1
   3   5 -10 -8.1939  8.4161   2
  -3   5  10 12.6048  6.3855   1
   2  -5 -10 30.4439  7.3015   1
  -2   5  10 11.0221  6.3244   1
   2   5 -10 22.6645 10.1548   2
   1  -5 -10 114.678   9.670   1
  -1   5  10 133.590   9.979   1
   1   5 -10 117.731  13.705   2
   0  -5  10 122.081   6.745   1
   0  -5 -10 128.721  10.350   1
   0   5 -10 112.159  13.379   2
   0   5  10 132.700   9.666   1
  -1  -5 -10 -3.8789  6.0247   1
   1  -5  10 3.36011 4.54580   1
   1   5  10 3.79869 6.10515   1
  -1   5 -10 -2.8261  8.9402   2
  -2  -5 -10 43.4208  7.4951   1
   2  -5  10 74.4566  7.0997   1
   2   5  10 51.8168  7.4986   1
  -2   5 -10 48.2164 10.6626   2
   3  -5  10 24.0249  6.5137   1
  -3  -5 -10 25.8379  7.5604   1
  -3   5 -10 20.0464  9.5280   2
   3   5  10 25.5841  6.8840   1
   3   5  10 18.6488  8.7446   2
   4  -5  10 24.6489  7.0713   1
  -4  -5 -10 35.6798  8.4323   1
   4   5  10 44.3952  7.6001   1
  -4   5 -10 46.3642  9.9271   2
   4   5  10 33.3214  9.6062   2
  -5  -5 -10 37.3763  8.6604   1
   5  -5  10 21.6676  7.6445   1
   5   5  10 29.8094  9.4763   2
   5   5  10 31.2193  7.2577   1
  -5   5 -10 39.0285  9.6271   2
   6  -5  10 10.5033  8.0994   1
  -6  -5 -10 -3.4372  7.8382   1
  -6   5 -10 16.6844  8.7651   2
   6   5  10 22.3232  9.5215   2
   7  -5  10 44.6364  9.9296   1
  -7  -5 -10 41.4521  9.9438   1
  -7   5 -10 52.3767  9.7219   2
   7   5  10 68.6174 10.4692   2
  -8  -5 -10 61.3689 11.2696   1
   8  -5  10 50.5070 10.8867   1
   8   5  10 74.2688 10.5238   2
   9  -5  10  8.1866 10.3562   1
  -9  -5 -10  3.6423 10.0027   1
 -10  -5 -10  3.0327 10.3276   1
  10  -5  10 -14.016  10.295   1
   9  -6 -10 34.2100 10.0882   1
  -9   6  10 19.0841 11.2213   2
   8  -6 -10 7.28212 9.25930   1
   8   6 -10  4.2732 12.3031   2
   7  -6 -10 27.2084  9.7228   1
   7   6 -10 37.5181 13.0894   2
   6  -6 -10 25.6190  9.2266   1
   6   6 -10 28.4484 12.4711   2
   5  -6 -10 -5.1890  7.4608   1
   5   6 -10  4.5704 10.5305   2
   4  -6 -10 13.7082  8.0377   1
   4   6 -10  1.0211 10.8846   2
   3  -6 -10 105.495  10.764   1
   3   6 -10 83.3995 13.4342   2
   2  -6 -10 19.7317  7.9505   1
   2   6 -10 50.5707 11.8485   2
   1  -6 -10 86.5122 10.1059   1
   1   6 -10 88.8514 13.1928   2
  -1   6  10 66.4229 12.7733   2
   0  -6  10 31.7567  4.4031   1
   0  -6 -10 20.2214  7.5190   1
   0   6 -10 35.7010 11.1949   2
   0   6  10 47.4020 10.9099   2
   1  -6  10 54.6115  5.9256   1
  -1  -6 -10 58.1034  8.9501   1
   1   6  10 63.2410 11.2278   2
  -1   6 -10 49.4255 12.3442   2
   2  -6  10 144.923   9.435   1
  -2  -6 -10 122.274  11.573   1
  -2   6 -10 123.200  14.786   2
   2   6  10 128.566  14.235   2
   3  -6  10 19.5672  6.7050   1
  -3  -6 -10 5.07175 7.33851   1
  -3   6 -10 -4.7907  8.5497   2
   3   6  10 0.59433 9.67135   2
  -4  -6 -10 40.6159  9.2449   1
   4  -6  10 39.0950  8.1840   1
  -4   6 -10 43.4730 11.1070   2
   4   6  10 33.2078 10.8062   2
  -5  -6 -10 32.4691  9.2544   1
   5  -6  10 28.9865  8.5990   1
  -5   6 -10 31.6117 10.6482   2
   5   6  10 42.4983 11.5344   2
   6  -6  10 9.68486 8.69343   1
  -6  -6 -10 10.8256  8.8885   1
  -6   6 -10 4.48917 9.51338   2
   6   6  10  9.4132 10.1244   2
   7  -6  10 13.4135  9.4256   1
  -7  -6 -10 8.10248 9.64318   1
  -7   6 -10 1.67630 9.30528   2
   7   6  10 3.49837 9.89853   2
   8  -6  10 2.87938 9.22434   1
  -8  -6 -10 11.4066 10.2114   1
   8   6  10 2.20449 9.84322   2
   6  -7 -10 10.9117  9.4423   1
   6   7 -10 -9.8434 12.6037   2
  -6   7  10 -6.1591 10.6485   2
   5  -7 -10 15.6238  9.6463   1
   5   7 -10 23.5566 13.4345   2
  -5   7  10  2.6987 10.0271   2
   4  -7 -10 -0.7276  8.5114   1
   4   7 -10 -2.5468 12.1206   2
  -4   7  10 -15.349   9.305   2
   3  -7 -10 13.9695  9.0147   1
  -3   7  10 18.4490 11.5206   2
   3   7 -10  3.8505 12.3381   2
   2  -7 -10 36.6857  9.3437   1
  -2   7  10 41.3058 11.7707   2
   2   7 -10 52.1295 14.0107   2
   1  -7 -10 -0.9431  7.8015   1
  -1   7  10 -4.4895 11.0563   2
   1   7 -10  7.2095 12.3416   2
   0  -7 -10 -0.9579  7.5954   1
   0   7 -10  0.5496 10.6746   2
   0   7  10  3.1897 10.0391   2
  -1  -7 -10 39.2142  9.0615   1
  -1   7 -10 60.8112 14.2285   2
   1   7  10 50.3484 12.9948   2
   2  -7  10 -3.8355  5.0819   1
  -2  -7 -10 1.59928 7.91393   1
   2   7  10 -6.7773 10.2087   2
  -2   7 -10 -0.8688 11.4411   2
   3  -7  10 -6.5891  6.2126   1
  -3  -7 -10 10.1273  8.4074   1
  -3   7 -10 11.1069 11.4759   2
   3   7  10 -2.3228 10.1890   2
  -4  -7 -10 -1.7923  8.3148   1
   4  -7  10 5.43413 7.20298   1
   4   7  10  4.5476 11.3069   2
  -4   7 -10 10.9418 11.1503   2
  -5  -7 -10 -5.5106  8.5190   1
   5  -7  10 1.22684 8.18456   1
   5   7  10 -9.0258 10.6086   2
  -5   7 -10  3.6211 10.6492   2
 -14   0  11  6.8230 13.3063   1
 -13   0  11 10.9535 12.5519   1
 -12   0  11  1.0231 11.1410   1
  11   0 -11 -0.7588  6.1481   1
 -11   0  11  8.1407 10.2605   1
 -10   0  11 2.32568 9.03884   1
  10   0 -11 1.73390 4.95202   3
  10   0 -11 4.97884 5.76204   1
   9   0 -11 2.21579 5.00711   1
   9   0 -11 9.12220 5.10566   3
  -9   0  11 14.0065  8.5078   1
  -8   0  11 -12.071   7.093   1
   8   0 -11 -7.2316  5.0479   3
   8   0 -11 -3.0321  4.6979   1
   7   0 -11 0.64893 4.27887   1
  -7   0  11 5.77291 6.62334   1
   6   0 -11 1.58611 3.92408   1
  -6   0  11 1.85500 5.92241   1
   5   0 -11 -5.5670  3.1675   1
  -5   0  11 -1.4151  5.2830   1
   4   0 -11 -1.8141  3.2729   1
  -4   0  11 -0.8172  4.7275   1
  -3   0  11 -2.0675  4.1095   1
   3   0 -11 2.49763 3.02378   1
  -2   0  11 0.38924 3.97832   1
   2   0 -11 -2.3757  2.6651   1
  -1   0  11 5.30211 3.95462   1
   1   0 -11 -2.8714  2.9664   1
   0   0 -11 -4.4961  2.8300   1
   0   0  11 3.20998 3.90541   1
  -1   0 -11 -3.9441  3.1960   1
   1   0  11 4.40649 4.09503   1
   2   0  11 -1.0197  4.1255   1
  -2   0 -11 6.73930 3.97542   1
   3   0  11 -5.6975  4.4959   1
  -3   0 -11 -4.6542  4.1806   1
  -4   0 -11 3.38441 5.03033   1
   4   0  11 -5.3565  4.5234   1
  -5   0 -11 2.95884 5.08016   1
   5   0  11 6.28723 5.75298   1
  -5   0 -11 -2.3667  5.3836   3
  -6   0 -11 -1.6085  6.0458   1
  -6   0 -11 -0.3944  5.1214   3
   6   0  11 -1.2669  5.7390   1
  -7   0 -11 7.34778 6.53770   1
   7   0  11 7.05070 6.39775   1
  -7   0 -11 2.65199 5.09165   3
  -8   0 -11 -2.5254  5.0033   3
  -8   0 -11 1.52748 7.55947   1
   8   0  11 -3.0422  7.5224   1
  -9   0 -11 -1.4659  4.9112   3
  -9   0 -11 10.4441  8.1045   1
   9   0  11 -2.6585  7.9706   1
 -10   0 -11 -1.4693  8.4172   1
  10   0  11 5.96667 8.35560   1
 -11   0 -11 -1.8060  9.0371   1
  11   0  11 -9.2860  8.4350   1
 -12   0 -11 -9.9157  9.5008   1
  12   0  11 -6.3262 10.4738   1
  13   0  11 -12.012   9.940   1
 -13   0 -11 7.07738 9.79635   1
 -14  -1  11  2.0133 11.7100   1
 -14  -1  11 -2.5934 12.9648   1
 -14   1  11 10.3286 12.8985   1
 -13  -1  11 72.8437 14.6728   1
  13  -1 -11 92.9682 10.8697   1
 -13  -1  11 99.3379 14.5861   1
 -13   1  11 93.3796 15.9462   1
 -12  -1  11  8.2938 11.0505   1
 -12  -1  11 45.4206 11.6762   1
  12  -1 -11 30.1542  8.3637   1
 -12   1  11 27.0995 11.4411   1
 -11  -1  11 16.9918  9.6064   1
  11  -1 -11 22.0937  7.7187   1
 -11  -1  11 36.6095 11.0581   1
 -11   1  11 24.1559 11.1140   1
 -10  -1  11 272.364  16.490   1
 -10  -1  11 281.286  17.085   1
  10  -1 -11 267.020  13.597   1
 -10   1  11 288.761  18.056   1
  10   1 -11 303.252  13.218   3
  -9  -1  11 132.073  11.692   1
   9  -1 -11 99.1222  8.9082   1
  -9  -1  11 115.693  11.734   1
  -9   1  11 122.916  12.381   1
   9   1 -11 95.3984  8.4169   3
  -8  -1  11 -1.0597  6.6950   1
   8  -1 -11 11.6755  5.3878   1
  -8  -1  11 4.17275 7.03707   1
   8   1 -11 6.48265 3.92426   1
  -8   1  11 1.07743 7.51051   1
   8   1 -11 1.47470 5.31020   3
   7  -1 -11 34.6777  6.1303   1
  -7  -1  11 34.8767  7.5610   1
  -7   1  11 26.5042  7.4257   1
   7   1 -11 37.9605  4.3673   1
   7   1 -11 44.6347  7.0210   3
  -6  -1  11 77.5125  7.9155   1
   6  -1 -11 94.2399  7.4348   1
   6   1 -11 104.494   9.507   3
  -6   1  11 98.0477  9.4516   1
   6   1 -11 88.4313  5.3839   1
   5  -1 -11 369.134  13.264   1
  -5  -1  11 355.147  13.735   1
   5   1 -11 379.534  16.983   3
  -5   1  11 362.538  15.284   1
   5   1 -11 359.943  11.086   1
   4  -1 -11 659.333  19.815   1
  -4  -1  11 673.722  20.240   1
   4   1 -11 685.595  25.043   3
   4   1 -11 639.606  17.817   1
  -4   1  11 643.670  21.431   1
   3  -1 -11 13.2909  3.9546   1
  -3  -1  11 13.1087  4.2474   1
  -3   1  11 19.1168  4.9734   1
   3   1 -11 10.7021  6.5564   3
   3   1 -11 14.5166  2.6042   1
  -2  -1  11 460.833  14.671   1
   2  -1 -11 463.672  14.802   1
   2   1 -11 465.103  13.152   1
  -2   1  11 458.181  15.769   1
   2   1 -11 448.416  21.049   3
   1  -1 -11 484.919  15.256   1
  -1  -1  11 498.755  14.909   1
   1   1 -11 413.918  20.321   3
  -1   1  11 479.133  15.930   1
   1   1 -11 476.828  13.802   1
   0  -1  11 6.80831 3.68618   1
   0  -1 -11 9.63755 3.91481   1
   0   1 -11 0.93183 5.99288   3
   0   1 -11 0.91919 2.93998   1
   0   1  11 6.97144 4.19532   1
   1  -1  11 2.16337 3.82275   1
  -1  -1 -11 7.52088 4.06638   1
  -1   1 -11 8.07126 3.52562   1
  -1   1 -11 3.02284 6.09281   3
   1   1  11 0.05505 4.12099   1
  -2  -1 -11 80.3663  6.7873   1
   2  -1  11 81.4706  6.4151   1
  -2   1 -11 75.5135  9.1721   3
  -2   1 -11 80.8617  6.7461   1
   2   1  11 71.0322  6.5469   1
  -3  -1 -11 36.6104  5.8548   1
   3  -1  11 60.4067  6.0942   1
  -3   1 -11 38.7060  7.3291   3
   3   1  11 36.5888  5.8553   1
  -3   1 -11 37.4350  5.9178   1
   4  -1  11 412.199  14.981   1
  -4  -1 -11 419.082  15.999   1
  -4   1 -11 441.524  16.476   1
   4   1  11 413.669  15.486   1
  -4   1 -11 406.248  18.098   3
  -5  -1 -11 42.5076  7.5084   1
   5  -1  11 34.5388  6.8136   1
  -5   1 -11 43.5093  7.1582   3
  -5   1 -11 37.0564  7.5706   1
   5   1  11 31.9312  7.0764   1
   6  -1  11 169.376  11.656   1
  -6  -1 -11 194.200  12.837   1
  -6   1 -11 203.913  12.138   3
   6   1  11 191.818  12.186   1
  -6   1 -11 226.493  12.969   1
  -7  -1 -11 92.4869 10.9595   1
   7  -1  11 85.9248  9.7791   1
  -7   1 -11 109.340   9.131   3
   7   1  11 98.9318  9.6859   1
  -7   1 -11 101.928  10.742   1
  -8  -1 -11 4.12537 7.34765   1
   8  -1  11 6.83879 7.92668   1
   8   1  11 14.8912  8.1744   1
  -8   1 -11 13.2106  7.7146   1
  -8   1 -11 20.7514  5.8124   3
   9  -1  11 14.8379  8.8686   1
  -9  -1 -11 9.78354 5.65501   3
  -9  -1 -11 10.0169  8.2747   1
  -9   1 -11 9.63919 5.54961   3
   9   1  11 3.45879 8.33075   1
  -9   1 -11 26.8303  8.6181   1
 -10  -1 -11 58.9684 11.9299   1
  10  -1  11 72.8036 11.6450   1
  10   1  11 75.3995 11.2573   1
 -10   1 -11 66.9017 10.9856   1
 -11  -1 -11  7.1238 10.2506   1
  11  -1  11 -14.021   9.646   1
  11   1  11 -4.6638  8.5482   1
 -11   1 -11 18.1214  9.1514   1
  12  -1  11 25.2438 11.8607   1
 -12  -1 -11 -0.1296 11.0771   1
  12   1  11  6.5326 10.5204   1
 -12   1 -11 16.9517  9.7815   1
 -13  -1 -11  3.4244 12.0529   1
  13  -1  11 21.5249 12.1898   1
  13   1  11 -4.5533 10.9367   1
 -13   1 -11 3.13635 9.94495   1
  14  -2 -11 145.214  14.153   1
 -14  -2  11 144.693  16.716   1
 -14   2  11 143.837  18.648   1
  13  -2 -11 47.3106 10.2933   1
 -13  -2  11 59.8116 12.3709   1
 -13   2  11 43.3676 14.5712   1
  12  -2 -11 4.72291 8.54249   1
 -12  -2  11 6.21025 9.65230   1
 -12   2  11 14.8502 11.1779   1
 -11  -2  11 0.29728 8.97322   1
  11  -2 -11 3.46786 7.93144   1
 -11   2  11 -2.5583  9.4503   1
 -10  -2  11 14.9532  8.6850   1
  10  -2 -11 24.9780  7.8994   1
 -10   2  11 12.8283 10.2142   1
  10   2 -11 14.4039  5.6171   3
   9  -2 -11 269.375  13.176   1
  -9  -2  11 233.435  14.364   1
   9   2 -11 256.528  13.070   3
  -9   2  11 277.907  17.202   1
   8  -2 -11 223.944  12.213   1
  -8  -2  11 227.040  12.973   1
   8   2 -11 216.009  12.132   3
  -8   2  11 250.579  15.537   1
  -7  -2  11 13.6681  6.4725   1
   7  -2 -11 -8.4021  4.7477   1
  -7  -2  11 1.63268 6.07821   1
   7   2 -11 3.25265 5.61343   3
  -7   2  11 3.04250 6.57381   1
  -6  -2  11 264.130  12.358   1
   6  -2 -11 304.766  12.940   1
  -6  -2  11 278.180  12.190   1
   6   2 -11 281.305  14.026   3
  -6   2  11 267.821  14.561   1
  -5  -2  11 752.678  22.557   1
   5  -2 -11 786.607  23.637   1
   5   2 -11 784.143  27.339   3
  -5   2  11 751.893  24.994   1
  -4  -2  11 31.3712  5.0357   1
   4  -2 -11 37.8909  5.7441   1
  -4   2  11 30.8145  6.5148   1
   4   2 -11 40.1827  8.2374   3
   3  -2 -11 89.6780  6.8975   1
  -3  -2  11 72.8321  5.5973   1
  -3   2  11 92.5492  8.3844   1
   3   2 -11 104.583  10.531   3
   2  -2 -11 261.667  10.629   1
  -2  -2  11 242.745   9.176   1
   2   2 -11 265.950  15.415   3
  -2   2  11 252.363  12.088   1
  -1  -2  11 48.4266  4.5251   1
   1  -2 -11 41.8329  5.5773   1
   1   2 -11 44.0086  8.4767   3
  -1   2  11 55.3543  6.6786   1
   0  -2 -11 863.572  24.904   1
   0  -2  11 836.919  23.144   1
   0   2  11 860.655  25.551   1
   0   2 -11 826.688  30.124   3
   1  -2  11 5.78957 3.69928   1
  -1  -2 -11 4.04572 4.65238   1
   1   2  11 12.0342  5.0250   1
  -1   2 -11 5.57859 6.54578   3
   2  -2  11 362.418  12.531   1
  -2  -2 -11 331.180  13.456   1
   2   2  11 380.554  14.321   1
  -2   2 -11 335.880  16.779   3
  -2   2 -11 344.931  12.303   1
   3  -2  11 1133.07   31.76   1
  -3  -2 -11 1131.27   33.19   1
  -3   2 -11 1218.95   37.48   3
  -3   2 -11 1105.31   32.42   1
   3   2  11 1159.09   33.17   1
  -4  -2 -11 66.5951  7.6131   1
   4  -2  11 47.6334  6.7795   1
  -4   2 -11 57.9281  8.0573   3
   4   2  11 66.5257  7.8117   1
  -4   2 -11 64.8739  8.1612   1
  -5  -2 -11 106.318   9.985   1
   5  -2  11 96.8941  8.5994   1
  -5   2 -11 94.4594  9.2328   3
   5   2  11 81.8911  8.9161   1
  -5   2 -11 103.393  10.030   1
   6  -2  11 780.772  25.691   1
  -6  -2 -11 789.891  26.776   1
   6   2  11 795.506  26.166   1
  -6   2 -11 763.188  26.702   1
  -6   2 -11 788.333  26.983   3
  -7  -2 -11 5.47850 7.01267   1
   7  -2  11 5.80474 7.05566   1
  -7   2 -11 -1.6456  7.5822   1
  -7   2 -11 8.18672 5.59719   3
   7   2  11 -6.1286  6.8640   1
  -8  -2 -11 274.291  16.024   1
   8  -2  11 299.166  15.951   1
   8   2  11 273.654  15.310   1
  -8   2 -11 263.807  15.889   1
  -8   2 -11 276.592  14.357   3
   9  -2  11 74.2860 11.0161   1
  -9  -2 -11 102.449  12.978   1
   9   2  11 75.6176 10.9159   1
  -9   2 -11 106.291   9.387   3
  -9   2 -11 84.2341 11.5613   1
 -10  -2 -11 38.9305 10.4156   1
  10  -2  11 28.8997 10.5317   1
 -10   2 -11 24.3499 10.1402   1
  10   2  11 32.4272  9.9093   1
  11  -2  11 172.953  15.850   1
 -11  -2 -11 182.916  17.766   1
 -11   2 -11 180.446  15.916   1
  11   2  11 185.180  15.242   1
  12  -2  11 72.4344 13.5841   1
 -12  -2 -11 89.8654 14.8020   1
  12   2  11 86.8354 12.8851   1
  13  -3 -11 71.2381 12.1906   1
 -13  -3  11 58.1739 12.6387   1
 -13   3  11 86.4212 16.3022   1
 -12  -3  11 26.6264 10.2892   1
  12  -3 -11 27.7331  9.5054   1
 -12   3  11 19.5462 12.6294   1
  11  -3 -11 -8.2202  8.4475   1
 -11  -3  11 -5.5531  7.6789   1
 -11   3  11  4.3973 10.3751   1
  10  -3 -11 137.634  12.299   1
 -10  -3  11 125.784  11.683   1
 -10   3  11 124.996  13.963   1
  -9  -3  11 184.698  12.797   1
   9  -3 -11 212.400  13.372   1
   9   3 -11 194.460  12.566   3
  -9   3  11 175.209  14.805   1
  -8  -3  11 29.4345  7.1789   1
   8  -3 -11 25.4477  7.4781   1
  -8   3  11 18.5361  8.6883   1
   8   3 -11 27.9862  6.9264   3
  -7  -3  11 26.7631  6.1398   1
   7  -3 -11 21.2853  7.1758   1
  -7   3  11 17.0852  7.6614   1
   7   3 -11 27.2603  6.8057   3
  -6  -3  11 537.001  17.368   1
   6  -3 -11 519.559  19.423   1
  -6   3  11 507.370  20.964   1
   6   3 -11 543.032  21.242   3
  -5  -3  11 398.764  13.543   1
  -5  -3  11 411.031  13.702   1
   5  -3 -11 409.236  15.869   1
  -5   3  11 401.204  17.655   1
   5   3 -11 391.952  17.884   3
  -4  -3  11 524.973  15.834   1
   4  -3 -11 543.822  18.993   1
  -4   3  11 544.713  20.106   1
   4   3 -11 512.928  21.613   3
   3  -3 -11 197.601  10.746   1
  -3  -3  11 184.663   7.620   1
  -3  -3  11 203.246   6.831   1
   3   3 -11 178.154  13.084   3
  -3   3  11 182.722  11.592   1
   2  -3 -11 106.747   8.174   1
  -2  -3  11 112.567   4.854   1
  -2  -3  11 106.648   5.616   1
   2   3 -11 120.784  11.806   3
  -2   3  11 100.247   8.604   1
  -1  -3  11 550.447  15.424   1
   1  -3 -11 557.180  18.773   1
  -1  -3  11 570.963  15.218   1
  -1   3  11 550.623  19.199   1
   1   3 -11 493.363  22.621   3
   0  -3  11 21.7609  3.6226   1
   0  -3 -11 3.74626 4.61779   1
   0   3  11 14.1994  5.8992   1
   0   3 -11 13.0495  7.1326   3
  -1  -3 -11 100.745   8.361   1
   1  -3  11 97.1556  6.5298   1
   1   3  11 104.477   8.692   1
  -1   3 -11 121.519  11.389   3
  -2  -3 -11 440.953  16.196   1
   2  -3  11 428.556  14.173   1
  -2   3 -11 425.226  20.108   3
   2   3  11 422.471  16.360   1
   3  -3  11 45.0643  5.9762   1
  -3  -3 -11 33.7260  6.9172   1
   3   3  11 29.4822  6.8983   1
  -3   3 -11 34.5114  7.6262   3
   4  -3  11 674.333  21.688   1
  -4  -3 -11 704.775  23.791   1
   4   3  11 713.346  23.207   1
  -4   3 -11 678.324  25.466   3
   5  -3  11 91.0478  8.6631   1
  -5  -3 -11 72.1918  9.1394   1
   5   3  11 63.0614  8.3093   1
  -5   3 -11 64.4985  8.4969   3
   6  -3  11 -3.9984  6.8176   1
  -6  -3 -11 -17.108   6.308   1
  -6   3 -11 -9.1263  5.6494   3
   6   3  11 4.08696 6.76075   1
   7  -3  11 309.336  16.197   1
  -7  -3 -11 331.755  17.664   1
   7   3  11 361.554  16.630   2
  -7   3 -11 352.731  16.813   3
   7   3  11 307.821  15.730   1
  -8  -3 -11 61.9403 10.9123   1
   8  -3  11 28.9219  9.6274   1
   8   3  11 55.7365  9.5093   1
  -8   3 -11 64.8461  8.4576   3
   9  -3  11 69.5383 11.2192   1
  -9  -3 -11 56.8955 11.7635   1
   9   3  11 72.7049 10.4571   1
 -10  -3 -11 33.4725 10.4236   1
  10  -3  11 37.0656 11.1876   1
  10   3  11 36.8110 10.2250   1
 -11  -3 -11 11.5070 11.1297   1
  11  -3  11 12.6200 10.7558   1
  11   3  11 4.23634 9.31590   1
  12  -3  11 23.4867 11.8850   1
  12   3  11 55.9645 11.5083   1
  12  -4 -11  6.6247 10.4595   1
 -12  -4  11 13.0688  9.2183   1
 -12   4  11 -3.2341 11.1591   1
  11  -4 -11 19.3414 10.1298   1
 -11  -4  11 16.1326  8.8868   1
 -11   4  11 17.8515 10.9957   1
  10  -4 -11 84.7166 11.6514   1
 -10  -4  11 86.3338 10.2180   1
 -10   4  11 72.6525 12.4480   1
   9  -4 -11 -10.292   7.800   1
  -9  -4  11 -13.255   6.310   1
  -9   4  11 -4.8067  8.6803   1
   8  -4 -11 5.34807 6.79750   1
  -8  -4  11 3.86596 6.06905   1
  -8   4  11 19.1344  8.9538   1
   7  -4 -11 85.2115  9.8402   1
  -7  -4  11 70.6995  7.1509   1
  -7   4  11 72.8521 10.3721   1
   7   4 -11 70.8395  9.5504   3
   6  -4 -11 3.99867 6.88424   1
  -6  -4  11 6.76702 4.61035   1
  -6   4  11 21.1386  8.1611   1
   6   4 -11 11.7591  6.5880   3
   5  -4 -11 53.3621  7.9482   1
  -5  -4  11 81.5239  5.6798   1
   5   4 -11 80.3892 10.0918   3
  -5   4  11 70.6073  9.4401   1
  -4  -4  11 12.4443  3.4894   1
   4  -4 -11 11.5983  6.7268   1
  -4  -4  11 11.1355  3.5261   1
  -4   4  11 2.94301 6.79006   1
   4   4 -11 14.3156  9.6058   2
   4   4 -11 8.33218 6.64601   3
  -3  -4  11 64.5400  4.1504   1
   3  -4 -11 54.6519  7.4258   1
   3   4 -11 62.2499  9.5904   3
   3   4 -11 55.1127 11.1626   2
  -3   4  11 46.5618  7.9447   1
  -2  -4  11 249.062   7.880   1
   2  -4 -11 287.407  13.266   1
   2   4 -11 266.636  17.153   2
  -2   4  11 248.872  12.919   1
   2   4 -11 247.965  16.333   3
  -1  -4  11 7.19640 2.86181   1
   1  -4 -11 16.0328  6.2364   1
   1   4 -11 -1.0500  8.6598   2
   1   4 -11 17.1844  7.6119   3
  -1   4  11 6.23018 6.09967   1
   0  -4 -11 53.9002  7.5790   1
   0  -4  11 63.5013  4.5709   1
   0   4  11 53.1925  7.3896   1
   0   4 -11 50.4844  9.1255   3
   0   4 -11 55.9245 10.5803   2
  -1  -4 -11 53.8071  7.8107   1
   1  -4  11 64.6214  5.4398   1
  -1   4 -11 72.0379 10.2691   3
  -1   4 -11 51.5426 10.1414   2
   1   4  11 69.7993  7.9344   1
  -2  -4 -11 -3.1001  5.7305   1
   2  -4  11 10.7523  4.7144   1
   2   4  11 -2.7223  5.7928   1
  -2   4 -11 12.7483  7.3040   3
  -2   4 -11 8.10341 8.86821   2
   3  -4  11 28.9276  5.9617   1
  -3  -4 -11 27.6299  6.7129   1
  -3   4 -11 24.5948  9.1556   2
  -3   4 -11 31.6480  8.1029   3
   3   4  11 27.7862  6.7159   1
  -4  -4 -11 6.80400 6.80525   1
   4  -4  11 -5.3860  5.3761   1
   4   4  11 -2.8589  5.9520   1
  -4   4 -11 6.55968 7.96881   2
  -4   4 -11 -1.4375  6.3644   3
   5  -4  11 93.8048  9.3149   1
  -5  -4 -11 89.2467 10.1100   1
  -5   4 -11 94.9847 10.4684   3
  -5   4 -11 74.9138 10.4046   2
   5   4  11 70.8686  8.6897   1
  -6  -4 -11 20.6088  8.2349   1
   6  -4  11 16.2621  7.4809   1
   6   4  11 20.5915  8.2310   2
   6   4  11 36.8210  8.3275   1
   7  -4  11 -7.9997  7.5001   1
  -7  -4 -11 2.51826 8.06530   1
   7   4  11 4.50847 7.99316   2
   7   4  11 -1.7827  6.9381   1
  -8  -4 -11 26.7735  9.8533   1
   8  -4  11 39.6626  9.9110   1
   8   4  11 30.0900  8.5809   1
   8   4  11 19.6445  8.1039   2
  -9  -4 -11 -12.435   9.102   1
   9  -4  11 -2.9699  9.0412   1
   9   4  11 -1.7750  8.2469   1
  10  -4  11 14.2967 10.3913   1
 -10  -4 -11 33.8787 11.5618   1
  11  -4  11  5.4375 11.0144   1
 -11  -4 -11  4.9091 11.4424   1
  11  -5 -11 28.6403 11.4889   1
 -11  -5  11 43.3762  9.6709   1
 -11   5  11 48.5638 12.5351   1
 -10  -5  11 92.1154 10.4840   1
  10  -5 -11 65.9785 12.0683   1
 -10   5  11 82.5221 12.7545   1
  -9  -5  11 -1.8452  6.7752   1
   9  -5 -11 -3.2811  8.6918   1
  -9   5  11 -6.8134  8.4149   1
  -8  -5  11 15.8266  6.4494   1
   8  -5 -11 20.6178  9.0160   1
  -8   5  11 18.3812  8.8454   1
  -7  -5  11 30.6204  6.0554   1
   7  -5 -11 58.5013 10.0620   1
  -7   5  11 24.1872  8.9238   1
  -6  -5  11 49.0405  5.5783   1
   6  -5 -11 30.5940  8.9157   1
   6   5 -11 43.5504 12.7065   2
  -6   5  11 52.8535  9.3096   1
   5  -5 -11 152.467  12.249   1
   5   5 -11 140.341  15.741   2
  -5   5  11 148.667  12.176   1
   4  -5 -11 -6.1449  6.7288   1
   4   5 -11  6.8509 10.5476   2
  -4   5  11 -1.6299  6.7554   1
   3  -5 -11 59.9991  8.9510   1
   3   5 -11 51.4209 12.2016   2
  -3   5  11 69.3135  8.7300   1
   2  -5 -11 127.837  10.892   1
   2   5 -11 136.151  15.004   2
  -2   5  11 149.360  10.853   1
   1  -5 -11 29.5101  7.4319   1
  -1  -5  11 37.7503  3.5036   1
  -1   5  11 14.6894  6.6061   1
   1   5 -11 14.7498  9.8432   2
   0  -5 -11 10.2430  6.5317   1
   0  -5  11 8.95184 3.97952   1
   0   5  11 11.1871  6.3238   1
   0   5 -11 2.79587 8.97481   2
  -1  -5 -11 105.458  10.011   1
   1  -5  11 108.179   7.260   1
   1   5  11 103.347   9.233   1
  -1   5 -11 110.628  13.614   2
  -2  -5 -11 77.4738  9.1701   1
   2  -5  11 75.6737  7.2799   1
  -2   5 -11 70.3861 11.9613   2
   2   5  11 84.6331  8.7841   1
   3  -5  11 2.37024 6.28150   1
  -3  -5 -11 7.29365 6.46660   1
   3   5  11 9.63915 6.36067   1
  -3   5 -11 -13.861   8.531   2
  -4  -5 -11 11.1751  7.6521   1
   4  -5  11 8.14649 6.75227   1
   4   5  11 3.99946 8.55977   2
  -4   5 -11 7.42353 8.88182   2
   4   5  11 0.05670 6.30156   1
   5  -5  11 16.9918  7.6624   1
  -5  -5 -11 10.4724  8.3249   1
   5   5  11 9.89274 9.01202   2
  -5   5 -11 18.3240  9.4714   2
   5   5  11 14.6169  7.0355   1
  -6  -5 -11 121.305  12.684   1
   6  -5  11 109.695  11.251   1
  -6   5 -11 98.6184 11.7489   2
   6   5  11 101.617  12.074   2
   7  -5  11 5.39869 8.81278   1
  -7  -5 -11 5.89717 8.81709   1
  -7   5 -11 4.56251 8.13982   2
   7   5  11 -2.9002  8.5137   2
  -8  -5 -11 16.9506 10.1076   1
   8  -5  11 32.7068 10.1401   1
   8   5  11 6.29832 8.71006   2
   9  -5  11 57.8533 11.4744   1
  -9  -5 -11 48.1041 12.0470   1
   9  -6 -11 9.77474 9.74722   1
   8  -6 -11 3.73587 9.71786   1
   7  -6 -11 14.0167  9.5804   1
   7   6 -11  2.8873 12.6072   2
   6  -6 -11 78.4390 11.5164   1
  -6   6  11 81.5607 10.0932   1
   6   6 -11 112.990  16.276   2
   5  -6 -11 40.9443  9.7251   1
  -5   6  11 40.6315  8.4481   1
   5   6 -11 30.5415 12.1659   2
   4  -6 -11 -2.4372  7.5062   1
   4   6 -11 10.5652 11.0185   2
  -4   6  11 10.7252  7.3759   1
   3  -6 -11 28.2544  7.9603   1
   3   6 -11 54.0723 13.2135   2
   2  -6 -11 7.30454 6.70559   1
   2   6 -11 -2.1796 10.8738   2
   1  -6 -11 36.8903  8.4985   1
   1   6 -11 29.0904 11.1891   2
   0  -6 -11 1.59203 6.58720   1
   0   6 -11  8.0223 10.3577   2
  -1  -6 -11 -0.6157  7.1471   1
   1  -6  11 1.90583 5.02272   1
   1   6  11 -3.2836 10.1044   2
  -1   6 -11 -4.7341 10.4933   2
   2  -6  11 95.7751  8.4311   1
  -2  -6 -11 90.5183 10.7772   1
  -2   6 -11 101.002  13.945   2
   2   6  11 108.022  13.700   2
  -3  -6 -11 50.9982  9.4917   1
   3  -6  11 54.5764  8.2031   1
  -3   6 -11 44.9651 12.1794   2
   3   6  11 58.9649 11.9163   2
   4  -6  11 5.45534 7.32232   1
  -4  -6 -11 -5.9060  7.6275   1
   4   6  11 -8.6260  9.5232   2
  -4   6 -11 1.43212 9.69473   2
  -5  -6 -11 50.7956 10.3328   1
   5  -6  11 37.9132  8.7876   1
  -5   6 -11 36.6972 11.2941   2
   5   6  11 38.4108 11.4352   2
  -6  -6 -11 2.50719 9.03599   1
   6  -6  11 -0.2993  8.3387   1
   6   6  11  6.4566 10.0731   2
  -6   6 -11  6.4603 10.0220   2
   7  -6  11 17.2041  9.5876   1
  -7  -6 -11  4.8422 10.1744   1
   7   6  11 7.12345 9.76795   2
  -7   6 -11 4.42942 9.55656   2
   5  -7 -11 15.3998  8.7663   1
  -5   7  11 -4.0383 11.0621   2
   5   7 -11 24.9845 13.2631   2
   4  -7 -11 -11.138   8.532   1
   4   7 -11 -3.2862 11.8677   2
  -4   7  11  0.6018 10.4360   2
   3  -7 -11 -2.8473  8.4553   1
  -3   7  11 -0.6228 11.2221   2
   3   7 -11 14.7073 13.0775   2
   2  -7 -11 30.7458  9.6145   1
   2   7 -11 40.2533 13.2902   2
  -2   7  11 29.7533 11.2763   2
   1  -7 -11 40.1813  9.6986   1
  -1   7  11 38.5056 12.7886   2
   1   7 -11 40.6467 14.1661   2
   0  -7 -11 -15.713   7.373   1
   0   7 -11  5.9503 12.5201   2
   0   7  11  2.6240 10.3953   2
  -1  -7 -11 -3.6408  7.8163   1
  -1   7 -11 11.4399 12.4115   2
   1   7  11 13.7038 11.6144   2
  -2  -7 -11 23.0490  8.8432   1
  -2   7 -11 34.8705 13.2769   2
   2   7  11  8.9368 10.7512   2
  -3  -7 -11 2.53439 8.73456   1
   3  -7  11 -3.1692  6.2250   1
   3   7  11 -9.4129 10.2142   2
  -3   7 -11 13.6670 10.9499   2
   4  -7  11 42.7502  8.9355   1
  -4  -7 -11 30.4269 10.1831   1
  -4   7 -11 59.0042 13.3929   2
   4   7  11 44.9312 13.0938   2
 -14   0  12 47.4870 15.1531   1
 -13   0  12 -10.189  11.885   1
 -12   0  12 28.2469 12.1819   1
 -11   0  12 112.797  14.163   1
  10   0 -12 43.9122  6.8025   3
  10   0 -12 60.4901  7.4235   1
 -10   0  12 50.9925 10.8765   1
  -9   0  12 750.179  26.949   1
   9   0 -12 777.721  25.807   3
   9   0 -12 726.943  23.157   1
   8   0 -12 14.6420  5.1917   1
  -8   0  12 13.4309  7.9365   1
   8   0 -12 8.42176 6.10162   3
   7   0 -12 159.901   8.668   1
  -7   0  12 176.857  12.299   1
  -6   0  12 454.247  17.494   1
   6   0 -12 428.268  14.530   1
  -5   0  12 147.263  10.089   1
   5   0 -12 140.976   7.533   1
  -4   0  12 80.3013  7.5207   1
   4   0 -12 85.8143  5.8826   1
  -3   0  12 230.370  10.806   1
   3   0 -12 228.059   9.022   1
  -2   0  12 140.656   8.532   1
   2   0 -12 138.207   6.802   1
  -1   0  12 981.592  28.083   1
   1   0 -12 999.867  27.145   1
   0   0 -12 85.8366  6.0610   1
   0   0  12 107.533   7.582   1
  -1   0 -12 131.632   7.896   1
   1   0  12 122.880   8.288   1
  -2   0 -12 1805.97   47.99   1
   2   0  12 1812.48   48.01   1
   3   0  12 58.4276  6.9082   1
  -3   0 -12 91.1199  7.6247   1
   4   0  12 121.665   8.539   1
  -4   0 -12 128.587   9.505   1
  -5   0 -12 52.5700  8.1317   3
   5   0  12 50.1775  7.5596   1
  -5   0 -12 57.3492  8.1062   1
  -6   0 -12 42.2151  7.9285   1
  -6   0 -12 53.3847  8.0190   3
   6   0  12 51.2224  8.2183   1
   7   0  12 875.090  28.011   1
  -7   0 -12 812.925  28.051   3
  -7   0 -12 810.458  28.658   1
  -8   0 -12 104.381  11.866   1
   8   0  12 79.2243 10.6268   1
  -8   0 -12 105.673   9.343   3
  -9   0 -12 14.4079  6.0127   3
   9   0  12 27.9450  9.3493   1
  -9   0 -12 8.00715 8.30808   1
 -10   0 -12 107.558  13.268   1
  10   0  12 94.3098 12.5264   1
 -11   0 -12 109.539  13.898   1
  11   0  12 109.075  13.844   1
 -12   0 -12 31.0091 11.1614   1
  12   0  12 13.5291 10.6631   1
 -14  -1  12 16.5740 12.5429   1
 -14  -1  12 40.8718 14.0166   1
 -14   1  12  1.3312 14.1818   1
 -13  -1  12 134.293  16.168   1
 -13  -1  12 127.577  16.327   1
 -13   1  12 125.886  16.467   1
  12  -1 -12 -8.9306  7.3664   1
 -12  -1  12 -0.5143 10.8497   1
 -12  -1  12 -1.0256 10.2819   1
 -12   1  12 21.7143 11.1679   1
 -11  -1  12 155.248  14.712   1
  11  -1 -12 171.493  12.118   1
 -11  -1  12 162.025  15.360   1
 -11   1  12 166.204  16.153   1
  10  -1 -12 150.702  10.495   1
 -10  -1  12 174.994  14.399   1
 -10  -1  12 174.414  14.080   1
  10   1 -12 161.246  10.528   3
 -10   1  12 145.435  14.322   1
  -9  -1  12 4.93506 7.89904   1
   9  -1 -12 11.9832  6.1310   1
  -9   1  12 17.6907  8.1725   1
   9   1 -12 10.3686  5.6062   3
   8  -1 -12 3.72639 5.56112   1
  -8  -1  12 3.57280 7.13346   1
   8   1 -12 10.4182  5.8602   3
  -8   1  12 7.14149 7.22550   1
   7  -1 -12 181.831   9.963   1
  -7  -1  12 177.610  12.176   1
   7   1 -12 187.585  12.313   3
   7   1 -12 201.035   8.199   1
  -7   1  12 165.583  12.361   1
   6  -1 -12 68.8178  6.7916   1
  -6  -1  12 61.4384  7.8728   1
   6   1 -12 67.9415  4.7981   1
   6   1 -12 85.7327  9.5243   3
  -6   1  12 55.3371  7.9096   1
  -5  -1  12 741.699  22.744   1
   5  -1 -12 713.498  21.681   1
   5   1 -12 698.076  19.612   1
   5   1 -12 746.661  26.752   3
  -5   1  12 711.491  23.830   1
  -4  -1  12 6.04659 5.00563   1
   4  -1 -12 15.3100  4.3849   1
   4   1 -12 16.1815  7.2937   3
  -4   1  12 4.58491 5.76427   1
   4   1 -12 12.6456  2.8161   1
   3  -1 -12 10.1677  4.0834   1
  -3  -1  12 14.7730  4.7662   1
  -3   1  12 5.19726 5.39132   1
   3   1 -12 3.68725 6.99003   3
   3   1 -12 5.75897 2.66256   1
  -2  -1  12 1132.51   30.89   1
   2  -1 -12 1175.83   31.11   1
  -2   1  12 1150.03   32.30   1
   2   1 -12 1149.13   29.42   1
   2   1 -12 988.921  37.574   3
   1  -1 -12 12.2903  4.1884   1
  -1  -1  12 9.89541 4.40955   1
   1   1 -12 12.5498  3.2150   1
  -1   1  12 9.60028 5.10471   1
   1   1 -12 9.65074 7.14316   3
   0  -1  12 179.386   8.334   1
   0  -1 -12 172.805   8.670   1
   0   1 -12 128.990  12.559   3
   0   1  12 150.832   9.372   1
   0   1 -12 181.488   7.689   1
   1  -1  12 116.274   7.421   1
  -1  -1 -12 115.756   7.956   1
  -1   1 -12 129.969  11.836   3
  -1   1 -12 124.818   7.264   1
   1   1  12 103.231   7.937   1
   2  -1  12 147.473   8.442   1
  -2  -1 -12 138.172   8.912   1
   2   1  12 147.913   8.870   1
  -2   1 -12 161.772  12.783   3
  -2   1 -12 143.720   8.681   1
   3  -1  12 461.768  15.638   1
  -3  -1 -12 456.900  16.712   1
  -3   1 -12 419.179  19.176   3
   3   1  12 410.438  15.857   1
  -3   1 -12 453.485  16.401   1
   4  -1  12 229.396  11.722   1
  -4  -1 -12 254.761  12.760   1
   4   1  12 248.820  12.419   1
  -4   1 -12 271.927  13.213   1
  -4   1 -12 251.627  14.614   3
   5  -1  12 1.81316 5.96018   1
  -5  -1 -12 3.82679 5.75533   1
  -5   1 -12 -1.0575  5.7903   1
   5   1  12 -2.2879  6.2747   1
  -5   1 -12 -2.3431  5.2030   3
  -6  -1 -12 102.373  10.701   1
   6  -1  12 143.961  10.855   1
  -6   1 -12 145.180  11.057   3
  -6   1 -12 147.200  11.602   1
   6   1  12 126.069  10.744   1
  -7  -1 -12 211.885  14.554   1
   7  -1  12 238.180  13.210   1
  -7   1 -12 245.020  13.343   3
  -7   1 -12 213.972  13.854   1
   7   1  12 228.170  13.832   1
   8  -1  12 6.52929 8.09192   1
  -8  -1 -12 18.1746  8.4135   1
  -8  -1 -12 2.04510 5.79348   3
  -8   1 -12 11.3833  7.6113   1
  -8   1 -12 21.6073  6.4028   3
   8   1  12 6.86401 8.04641   1
  -9  -1 -12 9.03303 9.09052   1
  -9  -1 -12 7.52756 6.11521   3
   9  -1  12 8.58860 8.94854   1
  -9   1 -12 20.6163  8.5229   1
   9   1  12 11.2258  8.2540   1
  -9   1 -12 16.6236  6.1050   3
  10  -1  12 33.4682 10.5734   1
 -10  -1 -12 45.1183 11.0382   1
 -10   1 -12 34.8648  9.4703   1
  10   1  12 50.4351 10.7755   1
  11  -1  12 70.6407 12.8259   1
 -11  -1 -12 72.0352 13.2374   1
  11   1  12 54.2566 11.9500   1
 -11   1 -12 58.0549 11.0138   1
  12  -1  12 49.1132 13.1812   1
 -12  -1 -12 49.0666 13.3579   1
 -12   1 -12 35.4467 10.6913   1
  12   1  12 47.1276 12.4920   1
 -14  -2  12  0.5618 12.9241   1
 -14   2  12 -18.998  12.154   1
 -13  -2  12 -6.4752 11.7924   1
  13  -2 -12 11.8652  9.0760   1
 -13  -2  12 12.4780 11.4854   1
 -13   2  12 -9.4705 12.5366   1
 -12  -2  12 -10.521   9.136   1
 -12  -2  12  1.8062 10.0557   1
  12  -2 -12 7.93891 8.38991   1
 -12   2  12  8.4614 12.2502   1
 -11  -2  12 26.3798 10.1041   1
 -11  -2  12 56.2757 10.9652   1
  11  -2 -12 35.2670  8.7135   1
 -11   2  12 31.8849 12.0591   1
 -10  -2  12 8.40842 8.57490   1
  10  -2 -12 10.6111  7.2577   1
 -10  -2  12 0.81336 9.06885   1
 -10   2  12 -1.3013  9.6527   1
  10   2 -12 16.5066  5.8572   3
   9  -2 -12 41.2429  7.8355   1
  -9  -2  12 45.4099  9.3643   1
  -9  -2  12 33.0868  8.6387   1
   9   2 -12 42.7919  7.2740   3
  -9   2  12 50.9558 10.5169   1
   8  -2 -12 7.67606 5.84881   1
  -8  -2  12 24.7343  7.5003   1
  -8  -2  12 0.45764 6.71129   1
   8   2 -12 7.94706 5.86098   3
  -8   2  12 3.78094 8.10158   1
   7  -2 -12 171.024  10.942   1
  -7  -2  12 188.069  11.265   1
   7   2 -12 204.936  12.605   3
  -7   2  12 180.728  12.475   1
   6  -2 -12 47.9384  7.0191   1
  -6  -2  12 48.0152  6.8202   1
  -6   2  12 35.6249  8.4854   1
   6   2 -12 46.8699  8.2069   3
  -5  -2  12 27.0151  5.7223   1
   5  -2 -12 28.6632  6.0200   1
   5   2 -12 24.5398  7.6572   3
  -5   2  12 28.5950  7.2092   1
  -4  -2  12 108.331   7.322   1
   4  -2 -12 107.859   8.199   1
   4   2 -12 116.928  11.335   3
  -4   2  12 99.7470  9.5185   1
  -3  -2  12 3.07721 4.12965   1
   3  -2 -12 6.75437 4.42928   1
  -3   2  12 3.67946 6.02011   1
   3   2 -12 -3.7745  6.5881   3
   2  -2 -12 141.000   8.580   1
  -2  -2  12 141.610   7.314   1
   2   2 -12 132.604  12.443   3
  -2   2  12 130.950   9.217   1
   1  -2 -12 53.9443  5.8771   1
  -1  -2  12 55.9235  5.1403   1
   1   2 -12 67.5507  9.7789   3
  -1   2  12 60.7839  6.7264   1
   0  -2  12 11.0952  3.9431   1
   0  -2 -12 14.2538  5.0862   1
   0   2 -12 9.54803 7.06262   3
   0   2  12 2.81254 5.31321   1
  -1  -2 -12 52.2694  6.5803   1
   1  -2  12 51.8441  5.2788   1
   1   2  12 41.5331  6.6376   1
  -1   2 -12 40.5576  8.3683   3
  -2  -2 -12 -2.5669  4.5667   1
   2  -2  12 -7.3289  4.1367   1
   2   2  12 1.98771 5.56571   1
  -2   2 -12 10.1653  7.0051   3
  -2   2 -12 0.88959 4.22899   1
   3  -2  12 3.57500 4.80201   1
  -3  -2 -12 -2.8334  4.9386   1
  -3   2 -12 -2.7631  5.8782   3
   3   2  12 2.19729 5.77871   1
  -3   2 -12 9.33907 5.47490   1
  -4  -2 -12 132.341  10.346   1
   4  -2  12 114.600   8.995   1
  -4   2 -12 111.445   9.574   1
   4   2  12 107.813   9.400   1
  -4   2 -12 121.333  10.824   3
  -5  -2 -12 14.8504  7.1387   1
   5  -2  12 25.2980  6.6871   1
   5   2  12 8.54106 6.99727   1
  -5   2 -12 15.6830  7.5400   1
  -5   2 -12 27.0457  6.8687   3
  -6  -2 -12 159.167  12.864   1
   6  -2  12 168.009  11.583   1
   6   2  12 140.700  11.401   1
  -6   2 -12 184.446  13.115   1
  -6   2 -12 168.661  12.259   3
   7  -2  12 23.5936  8.2730   1
  -7  -2 -12 29.6034  8.5428   1
  -7   2 -12 20.2839  8.0844   1
   7   2  12 17.8265  8.0945   1
  -7   2 -12 11.2305  6.4774   3
   8  -2  12 -7.3711  7.8586   1
  -8  -2 -12 11.5772  8.7097   1
  -8   2 -12 -8.5825  5.6715   3
  -8   2 -12 -8.0969  7.3892   1
   8   2  12 -5.1573  7.0482   1
  -9  -2 -12 32.0776 10.5550   1
   9  -2  12 26.8225  9.8475   1
  -9   2 -12 6.83876 8.50064   1
  -9   2 -12 33.3116  7.2379   3
   9   2  12 24.1250  9.4500   1
  10  -2  12 -2.4608  9.7230   1
 -10  -2 -12 2.64034 9.63664   1
  10   2  12 -5.0412  8.8807   1
  11  -2  12  9.9808 11.0197   1
 -11  -2 -12 23.0965 12.0873   1
  11   2  12 -5.9111  8.8250   1
 -12  -2 -12  6.9526 12.4308   1
  12  -2  12 15.2818 11.0065   1
  12   2  12 20.9611 11.0381   1
  13  -3 -12 12.0519 10.0289   1
 -13  -3  12  4.3888 10.9521   1
 -13   3  12 28.0014 13.7138   1
 -12  -3  12 5.71220 9.95848   1
  12  -3 -12 19.5367  9.0224   1
 -12   3  12 29.9538 12.9675   1
 -11  -3  12 101.526  12.192   1
  11  -3 -12 109.772  12.147   1
 -11   3  12 126.805  14.436   1
 -10  -3  12 63.7580  9.9310   1
  10  -3 -12 39.4759  9.0386   1
  10   3 -12 49.4635  7.4643   3
 -10   3  12 54.8236 11.5940   1
  -9  -3  12 10.4123  7.6299   1
   9  -3 -12 8.51753 7.46674   1
   9   3 -12 13.5066  6.5583   3
  -9   3  12 11.9036  9.1157   1
   8  -3 -12 53.7400  8.8376   1
  -8  -3  12 43.3991  7.5570   1
   8   3 -12 49.3467  7.8879   3
  -8   3  12 37.2502  9.1297   1
  -7  -3  12 25.0425  6.5953   1
  -7  -3  12 37.1334  6.6390   1
   7  -3 -12 32.1745  7.6117   1
  -7   3  12 22.9388  8.5035   1
   7   3 -12 36.7234  7.4471   3
   6  -3 -12 10.4883  6.6626   1
  -6  -3  12 18.5103  5.7220   1
  -6  -3  12 8.70403 5.34690   1
  -6   3  12 22.2776  8.2805   1
   6   3 -12 11.4865  6.7596   3
   5  -3 -12 251.791  12.629   1
  -5  -3  12 275.837  10.960   1
  -5   3  12 304.041  15.280   1
   5   3 -12 259.829  15.224   3
   4  -3 -12 77.1531  8.0594   1
  -4  -3  12 69.5837  5.7576   1
  -4   3  12 65.4483  8.9902   1
   4   3 -12 67.6283  9.8350   3
  -3  -3  12 27.5286  4.2656   1
   3  -3 -12 19.7096  6.1622   1
  -3   3  12 24.9528  7.2279   1
   3   3 -12 25.8131  8.1075   3
  -2  -3  12 81.4121  5.7317   1
   2  -3 -12 72.8039  7.4062   1
   2   3 -12 75.6670 10.5683   3
  -2   3  12 85.6994  8.6603   1
  -1  -3  12 77.7034  5.0670   1
   1  -3 -12 75.0383  7.2689   1
   1   3 -12 73.8857 10.4097   3
  -1   3  12 66.4915  7.5779   1
   0  -3  12 69.7835  5.2967   1
   0  -3 -12 75.1013  7.7006   1
   0   3  12 57.7184  7.7316   1
   0   3 -12 74.6599 10.0029   3
   1  -3  12 10.2408  4.2155   1
  -1  -3 -12 12.9471  5.7908   1
  -1   3 -12 7.63182 7.72206   3
   1   3  12 10.7504  5.6999   1
   2  -3  12 170.995   8.752   1
  -2  -3 -12 177.602  10.949   1
  -2   3 -12 187.894  14.385   3
   2   3  12 166.096  11.091   1
   3  -3  12 30.2648  5.9213   1
  -3  -3 -12 21.7446  6.3977   1
  -3   3 -12 32.3153  8.0086   3
   3   3  12 52.6054  7.5853   1
   4  -3  12 73.7388  7.8168   1
  -4  -3 -12 71.6993  8.4368   1
  -4   3 -12 78.5125 10.0239   3
   4   3  12 72.1723  8.4700   1
  -5  -3 -12 9.32452 6.71680   1
   5  -3  12 44.8478  7.4499   1
   5   3  12 39.5360  7.8726   1
  -5   3 -12 28.5602  7.1061   3
  -6  -3 -12 139.771  12.432   1
   6  -3  12 136.187  11.323   1
   6   3  12 142.777  11.205   1
  -6   3 -12 154.934  12.060   3
   7  -3  12 90.7654 10.4630   1
  -7  -3 -12 96.2559 11.6578   1
   7   3  12 80.6494 10.2049   1
  -7   3 -12 91.2132 10.3028   3
  -8  -3 -12 -9.8766  8.4499   1
   8  -3  12 -2.2183  8.4041   1
  -8   3 -12 14.7029  6.6086   3
   8   3  12 10.4289  8.1985   1
  -9  -3 -12 -2.7405  9.1298   1
   9  -3  12 14.4378  9.7592   1
   9   3  12 9.31147 8.78053   1
  10  -3  12  3.8404 10.1270   1
 -10  -3 -12 16.2063 10.7569   1
  10   3  12 10.7331  9.1769   1
 -11  -3 -12 27.8049 11.6883   1
  11  -3  12 32.4233 11.7854   1
  11   3  12 34.4489 10.5328   1
 -12  -4  12 -0.4762  8.9968   1
  12  -4 -12 22.9476 11.0013   1
 -12   4  12  3.2572 10.7059   1
 -11  -4  12 22.3890  9.4284   1
  11  -4 -12 17.1084  9.2921   1
 -11   4  12 29.4974 11.6808   1
  10  -4 -12 75.1542 11.1943   1
 -10  -4  12 67.0709  9.7713   1
 -10   4  12 60.2621 12.1556   1
  -9  -4  12 73.5108  9.0827   1
   9  -4 -12 89.5020 11.2674   1
  -9   4  12 79.8409 11.5533   1
  -8  -4  12 2.32449 6.17011   1
   8  -4 -12 -14.949   7.349   1
  -8   4  12 5.05849 8.64936   1
  -7  -4  12 205.079  10.474   1
   7  -4 -12 200.968  12.888   1
  -7   4  12 186.033  14.539   1
   7   4 -12 202.228  13.309   3
   6  -4 -12 293.621  15.312   1
  -6  -4  12 288.384  11.607   1
   6   4 -12 298.584  16.088   3
  -6   4  12 275.800  15.164   1
   5  -4 -12 41.3653  7.7490   1
  -5  -4  12 56.7806  5.4043   1
  -5  -4  12 56.1463  5.4328   1
   5   4 -12 48.5838  9.3438   3
  -5   4  12 61.4174  9.3755   1
  -4  -4  12 32.8561  4.2340   1
   4  -4 -12 34.2884  7.5994   1
  -4   4  12 38.3568  8.2033   1
   4   4 -12 32.7776  8.5171   3
   3  -4 -12 156.559  10.508   1
  -3  -4  12 157.806   6.320   1
  -3   4  12 139.975  11.112   1
   3   4 -12 160.950  13.630   3
  -2  -4  12 103.577   5.106   1
   2  -4 -12 108.454   9.514   1
  -2   4  12 86.5937  9.0870   1
   2   4 -12 81.9282 11.0797   3
  -1  -4  12 341.966  10.768   1
   1  -4 -12 365.325  15.481   1
  -1   4  12 332.510  15.034   1
   1   4 -12 360.193  19.501   3
   1   4 -12 381.377  21.409   2
   0  -4 -12 1.63290 5.93463   1
   0  -4  12 7.00484 3.53550   1
   0   4 -12 1.44371 7.22633   3
   0   4  12 7.69727 6.23986   1
   0   4 -12 -9.5516  8.4485   2
   1  -4  12 35.5072  5.0671   1
  -1  -4 -12 50.3345  7.6938   1
  -1   4 -12 37.1919  8.8174   3
  -1   4 -12 38.1893 10.6010   2
   1   4  12 46.5271  7.3002   1
   2  -4  12 440.576  15.102   1
  -2  -4 -12 460.081  18.358   1
  -2   4 -12 463.547  21.428   3
  -2   4 -12 452.461  21.675   2
   2   4  12 424.273  17.369   1
   3  -4  12 200.802  10.694   1
  -3  -4 -12 201.508  12.862   1
   3   4  12 213.615  12.275   1
  -3   4 -12 203.424  14.560   3
  -4  -4 -12 5.96368 6.97804   1
   4  -4  12 7.03897 5.89832   1
  -4   4 -12 -0.8491  6.9790   3
   4   4  12 7.98888 6.77349   1
  -5  -4 -12 -6.7425  6.2713   1
   5  -4  12 -5.1746  6.3404   1
   5   4  12 6.32941 6.96688   1
  -5   4 -12 -4.9563  6.8308   3
  -6  -4 -12 5.59820 8.12568   1
   6  -4  12 8.75373 7.23212   1
  -6   4 -12 -1.5012  7.1515   3
   6   4  12 -4.4858  6.9899   1
   6   4  12 -3.1699  8.0286   2
   7  -4  12 50.8020  9.6880   1
  -7  -4 -12 32.6401  9.5614   1
   7   4  12 55.1351  9.7568   2
   7   4  12 50.9909  9.0010   1
   8  -4  12 28.7844  9.5835   1
  -8  -4 -12 39.7153 10.8402   1
   8   4  12 22.8670  8.4377   1
   9  -4  12  5.2724 10.3296   1
  -9  -4 -12  5.4650 10.3504   1
   9   4  12 19.9410  9.5395   1
  10  -4  12 90.3751 13.3219   1
 -10  -4 -12 90.5341 14.5338   1
  10  -5 -12 134.369  14.075   1
 -10  -5  12 151.846  11.949   1
 -10   5  12 114.903  14.334   1
  -9  -5  12 0.92788 6.57118   1
   9  -5 -12 15.6652  8.9777   1
  -9   5  12 7.40494 9.04615   1
  -8  -5  12 15.9466  6.2219   1
   8  -5 -12 11.4502  9.2637   1
  -8   5  12 30.2388  9.6035   1
   7  -5 -12 58.9497 10.3869   1
  -7  -5  12 71.7377  6.9030   1
  -7   5  12 76.7904 11.0989   1
   6  -5 -12 4.37707 7.98728   1
  -6   5  12 8.80424 8.14568   1
   5  -5 -12 168.026  13.025   1
  -5   5  12 148.765  12.494   1
   4  -5 -12 2.40669 7.21663   1
  -4   5  12 -7.3852  6.8013   1
   4   5 -12  5.0506 10.2171   2
   3  -5 -12 7.97663 6.70081   1
  -3   5  12 3.98025 6.81512   1
   3   5 -12 -11.108  10.335   2
   2  -5 -12 199.880  12.880   1
  -2   5  12 200.990  12.284   1
   2   5 -12 238.663  18.397   2
   2   5 -12 172.689  15.494   3
  -1  -5  12 10.5339  3.2181   1
   1  -5 -12 2.95553 6.85364   1
   1   5 -12 3.34075 9.78291   2
  -1   5  12 7.50036 6.54124   1
   1   5 -12 22.0309  8.4623   3
   0  -5  12 87.9506  5.8010   1
   0  -5 -12 73.6908  8.8148   1
   0   5 -12 98.4522 13.0513   3
   0   5  12 72.3532  8.8417   1
   0   5 -12 69.1843 12.4037   2
  -1  -5 -12 129.066  10.860   1
   1  -5  12 129.070   8.102   1
  -1   5 -12 146.198  14.492   2
   1   5  12 148.897  10.889   1
  -1   5 -12 125.133  13.651   3
   2  -5  12 4.62970 5.40644   1
  -2  -5 -12 -10.867   6.494   1
  -2   5 -12 18.5695 10.1735   2
   2   5  12 2.47826 6.52598   1
   3  -5  12 240.092  12.174   1
  -3  -5 -12 256.059  15.174   1
   3   5  12 266.275  14.021   1
  -3   5 -12 252.103  17.661   2
  -4  -5 -12 1.32761 6.95171   1
   4  -5  12 9.80358 6.67556   1
  -4   5 -12 14.2313  9.6315   2
   4   5  12 -1.5095  7.0347   1
  -5  -5 -12 24.2261  8.8123   1
   5  -5  12 40.4929  8.4614   1
   5   5  12 34.7102  8.3914   1
  -5   5 -12 38.3649 10.5435   2
   5   5  12 26.9269  9.8029   2
   6  -5  12 127.424  12.041   1
  -6  -5 -12 150.115  13.943   1
   6   5  12 176.910  14.590   2
   7  -5  12 41.8581 10.1005   1
  -7  -5 -12 67.1625 11.5917   1
   7   5  12 53.8176 11.1762   2
   8  -5  12 47.5302 11.0404   1
  -8  -5 -12 82.4811 12.9759   1
  -9  -5 -12  8.5636 11.0141   1
   9  -5  12  3.8535 10.2781   1
   8  -6 -12 12.5367 10.1704   1
   7  -6 -12 13.5195  9.7781   1
  -7   6  12 9.96448 8.89939   1
   6  -6 -12 54.9949 10.8618   1
  -6   6  12 45.7522  9.6190   1
   6   6 -12 44.5965 14.4683   2
   5  -6 -12 -3.7381  8.0952   1
  -5   6  12 5.89332 7.60775   1
   5   6 -12 -10.897  10.883   2
   4  -6 -12 23.5620  9.1890   1
   4   6 -12 39.7241 12.5505   2
  -4   6  12 18.2354  7.6454   1
   3  -6 -12 52.3207  9.8695   1
   3   6 -12 60.2534 13.9774   2
  -3   6  12 55.8436  8.8433   1
   2  -6 -12 62.2267 10.0718   1
  -2   6  12 65.3400  8.8734   1
   2   6 -12 41.4976 12.4572   2
   1  -6 -12 80.7348 10.2670   1
   1   6 -12 90.2062 14.9526   2
   0  -6 -12 8.01747 7.77955   1
   0   6 -12 16.5251 11.7129   2
  -1  -6 -12 42.3849  8.9632   1
   1  -6  12 46.4250  6.4759   1
  -1   6 -12 58.4058 13.5261   2
   2  -6  12 10.7227  6.3711   1
  -2  -6 -12 -2.4293  7.6731   1
   2   6  12 -6.0121 10.1773   2
  -2   6 -12  2.4016 10.6037   2
   3  -6  12 10.8320  6.8294   1
  -3  -6 -12 -7.4221  7.7290   1
   3   6  12  1.5820 10.0792   2
  -3   6 -12 24.2936 11.2709   2
  -4  -6 -12 32.7328  9.7483   1
   4  -6  12 41.3437  8.5222   1
   4   6  12 37.6117 11.7818   2
  -4   6 -12 60.9847 12.4888   2
   5  -6  12 -2.8039  7.6337   1
  -5  -6 -12 3.64525 8.89955   1
   5   6  12  4.3534 10.4368   2
  -5   6 -12 -14.623   9.158   2
  -6  -6 -12 37.6788 11.1771   1
   6  -6  12 31.0850  9.5378   1
  -6   6 -12 32.8351 10.9004   2
   6   6  12 38.0487 12.1888   2
  -7  -6 -12 13.2642 10.8249   1
   7  -6  12 -0.6727  9.0997   1
   7   6  12 11.8801 10.8448   2
  -7   6 -12 18.5668 10.2738   2
  -5   7  12 -7.9278 10.1691   2
   5   7 -12 -12.095  13.598   2
   4  -7 -12 -4.8844  8.9706   1
   4   7 -12  2.0446 12.6272   2
  -4   7  12  4.9644 11.3342   2
   3  -7 -12 67.4072 11.2226   1
  -3   7  12 70.3881 13.5154   2
   3   7 -12 83.0924 16.6858   2
   2  -7 -12 7.10134 9.01927   1
   2   7 -12 -16.689  11.714   2
  -2   7  12 -9.4358 10.1746   2
   1  -7 -12 -19.264   7.621   1
  -1   7  12  0.2694 10.4719   2
   1   7 -12 11.2463 12.7519   2
   0  -7 -12 20.7155  8.9833   1
   0   7 -12 24.7675 12.7713   2
   0   7  12 19.8773 11.5228   2
  -1  -7 -12 -10.950   7.696   1
   1   7  12 21.5102 11.6149   2
  -1   7 -12 -13.449  11.702   2
  -2  -7 -12 39.0718 10.3574   1
  -2   7 -12 39.6547 13.7496   2
   2   7  12 27.8035 12.5605   2
  -3  -7 -12 6.98753 9.00072   1
   3   7  12 21.1377 12.4330   2
  -3   7 -12 18.6122 12.4793   2
 -14   0  13 10.4211 13.6900   1
 -13   0  13  1.8265 12.0987   1
 -12   0  13  0.0534 10.8508   1
 -11   0  13 1.04985 9.96846   1
 -10   0  13 7.91346 8.42304   1
  10   0 -13 -6.8349  5.1061   3
   9   0 -13 0.68186 5.13118   1
   9   0 -13 4.16659 6.01464   3
  -9   0  13 4.87739 8.50108   1
   8   0 -13 -5.7161  5.5063   3
  -8   0  13 5.94893 7.61020   1
   8   0 -13 -10.817   4.392   1
   7   0 -13 1.47300 4.53307   1
  -7   0  13 -8.6616  6.6046   1
  -6   0  13 0.12631 6.16716   1
   6   0 -13 -0.2484  4.1126   1
  -5   0  13 6.47054 5.66401   1
   5   0 -13 1.46903 3.74926   1
   4   0 -13 6.64761 3.85630   1
  -4   0  13 -0.2911  5.3396   1
  -3   0  13 -1.6807  4.9872   1
   3   0 -13 -0.9000  3.4913   1
   2   0 -13 -1.1149  3.4877   1
  -2   0  13 5.10285 4.90317   1
   1   0 -13 -2.1013  3.3143   1
  -1   0  13 -3.4896  4.6120   1
   0   0  13 1.48193 4.59746   1
   0   0 -13 -3.0159  3.6104   1
   1   0  13 1.62391 4.97057   1
  -1   0 -13 1.72836 4.31284   1
  -2   0 -13 0.44248 4.45186   1
   2   0  13 -4.2112  4.7671   1
  -3   0 -13 -0.8583  4.7199   1
   3   0  13 2.61363 5.36298   1
   4   0  13 2.63973 5.75998   1
  -4   0 -13 -9.7792  4.9978   1
  -5   0 -13 4.16129 6.29763   1
   5   0  13 0.29816 6.35489   1
  -5   0 -13 7.44413 6.32237   3
  -6   0 -13 -6.1378  5.6782   3
  -6   0 -13 -1.7822  6.3531   1
   6   0  13 7.69215 6.51437   1
   7   0  13 -2.3264  6.7158   1
  -7   0 -13 -5.8239  5.5108   3
  -7   0 -13 -1.4653  6.4297   1
   8   0  13 8.19759 7.59104   1
  -8   0 -13 -1.8527  5.8478   3
  -8   0 -13 -14.261   6.929   1
  -9   0 -13 5.44143 5.99834   3
   9   0  13 -1.1666  7.8760   1
  -9   0 -13 -0.3149  8.1019   1
 -10   0 -13 8.71090 9.19430   1
  10   0  13 4.50964 9.68183   1
  11   0  13 -6.7969  9.4269   1
 -11   0 -13 -1.4537  9.4898   1
  12   0  13 12.0923 11.7677   1
 -12   0 -13 0.39188 9.79855   1
 -14  -1  13 55.2633 14.8077   1
 -14   1  13 21.4860 14.6354   1
 -13  -1  13  6.6997 12.0215   1
 -13   1  13  0.0063 12.6527   1
  12  -1 -13 0.61140 7.12847   1
 -12  -1  13 -0.8617 10.8551   1
 -12   1  13  0.0714 10.3762   1
 -11  -1  13 83.5889 12.6763   1
  11  -1 -13 58.1695  8.6619   1
 -11   1  13 57.3274 11.7911   1
  10  -1 -13 11.1633  7.0146   1
 -10  -1  13 -2.1276  8.6771   1
 -10   1  13 1.24900 8.73777   1
  10   1 -13 -12.008   4.907   3
  -9  -1  13 69.1420 10.6207   1
   9  -1 -13 70.7619  7.9874   1
  -9   1  13 71.0581 10.9590   1
   9   1 -13 55.7326  7.8964   3
  -8  -1  13 40.2672  8.2165   1
   8  -1 -13 29.3929  6.3253   1
   8   1 -13 33.1496  6.9042   3
  -8   1  13 27.9334  8.1123   1
   7  -1 -13 11.0173  5.4548   1
  -7  -1  13 13.4034  7.1569   1
  -7   1  13 1.87044 7.30352   1
   7   1 -13 17.3312  6.7393   3
  -6  -1  13 453.329  17.101   1
   6  -1 -13 456.836  15.813   1
   6   1 -13 440.511  13.561   1
   6   1 -13 469.738  19.754   3
  -6   1  13 411.918  17.937   1
  -5  -1  13 118.053   8.685   1
   5  -1 -13 107.412   7.786   1
   5   1 -13 82.7945 10.3543   3
  -5   1  13 93.4143  9.3258   1
   5   1 -13 102.781   5.538   1
   4  -1 -13 13.7691  4.6739   1
  -4  -1  13 22.4864  5.8121   1
   4   1 -13 14.4292  3.1436   1
   4   1 -13 4.12199 7.53042   3
  -4   1  13 15.7936  6.0364   1
   3  -1 -13 381.798  13.340   1
  -3  -1  13 359.805  13.655   1
   3   1 -13 376.045  19.546   3
   3   1 -13 354.631  11.274   1
  -3   1  13 365.685  15.013   1
  -2  -1  13 35.8003  5.5912   1
   2  -1 -13 30.2268  4.9711   1
  -2   1  13 24.7392  5.9958   1
   2   1 -13 37.3236  9.0668   3
   2   1 -13 38.9633  3.9288   1
  -1  -1  13 102.089   7.242   1
   1  -1 -13 102.138   7.258   1
  -1   1  13 90.9919  7.8438   1
   1   1 -13 105.685   6.156   1
   1   1 -13 81.4586 11.1307   3
   0  -1 -13 77.4282  6.5435   1
   0  -1  13 78.9194  6.6580   1
   0   1  13 82.6953  7.6611   1
   0   1 -13 69.8182 10.3659   3
   0   1 -13 80.1734  5.8693   1
   1  -1  13 40.9169  5.6483   1
  -1  -1 -13 44.2431  6.1429   1
  -1   1 -13 49.4069  5.6297   1
   1   1  13 34.4760  6.0761   1
  -1   1 -13 50.9308  9.2856   3
  -2  -1 -13 422.083  15.457   1
   2  -1  13 389.321  14.257   1
  -2   1 -13 398.309  19.164   3
   2   1  13 398.157  15.016   1
  -2   1 -13 368.262  14.470   1
   3  -1  13 217.240  11.246   1
  -3  -1 -13 230.968  11.900   1
  -3   1 -13 199.909  13.971   3
  -3   1 -13 224.085  11.601   1
   3   1  13 241.865  12.201   1
  -4  -1 -13 1.44847 5.91964   1
   4  -1  13 15.9899  6.0671   1
   4   1  13 -4.1386  5.3918   1
  -4   1 -13 0.94126 5.60177   1
  -4   1 -13 -2.7370  5.9465   3
  -5  -1 -13 237.202  13.398   1
   5  -1  13 251.178  12.795   1
   5   1  13 210.974  12.923   1
  -5   1 -13 210.795  13.964   3
  -5   1 -13 225.749  13.350   1
  -6  -1 -13 315.542  15.452   1
   6  -1  13 317.544  15.149   1
  -6   1 -13 290.568  15.678   3
   6   1  13 330.457  15.771   1
  -6   1 -13 318.103  15.744   1
  -7  -1 -13 24.3763  8.7468   1
   7  -1  13 34.9727  8.6203   1
  -7   1 -13 18.0058  7.7669   1
   7   1  13 29.2762  7.9374   1
  -7   1 -13 23.9996  7.0575   3
   8  -1  13 -3.2757  7.5224   1
  -8  -1 -13 1.03407 6.03534   3
  -8  -1 -13 0.76389 8.14902   1
  -8   1 -13 -2.0428  7.2913   1
  -8   1 -13 1.07063 5.65727   3
   8   1  13 -4.8622  7.1383   1
   9  -1  13 20.4959  9.4087   1
  -9  -1 -13 16.7522  6.8618   3
  -9  -1 -13 16.0986  9.5780   1
  -9   1 -13 20.2297  8.9960   1
  -9   1 -13 17.4494  6.4432   3
   9   1  13 16.1948  9.5071   1
 -10  -1 -13 18.9943 10.4677   1
  10  -1  13 24.0402 10.5407   1
  10   1  13 4.62630 9.64845   1
 -10   1 -13 2.56709 8.31428   1
  11  -1  13 80.3670 13.3660   1
 -11  -1 -13 106.649  15.253   1
 -11   1 -13 110.937  13.100   1
  11   1  13 105.902  13.955   1
  12  -1  13 19.5224 12.4303   1
 -12  -1 -13 -7.4914 10.8562   1
 -12   1 -13 -13.571   8.694   1
  12   1  13 -0.7436 11.0179   1
  13  -2 -13 36.8890  9.7010   1
 -13  -2  13 18.6116 12.0146   1
 -13  -2  13 13.4025 11.4377   1
 -13   2  13 44.6402 14.6716   1
  12  -2 -13 11.8904  8.2548   1
 -12  -2  13  2.0179 10.6357   1
 -12  -2  13 -1.8721 10.8162   1
 -12   2  13  4.7727 12.0210   1
 -11  -2  13 14.5423  9.3196   1
 -11  -2  13 11.0035 10.0765   1
  11  -2 -13 12.3274  8.2453   1
 -11   2  13 -3.5516 10.6042   1
  10  -2 -13 334.366  16.088   1
 -10  -2  13 371.234  18.687   1
 -10  -2  13 317.559  17.872   1
  10   2 -13 390.135  16.431   3
 -10   2  13 304.478  19.979   1
   9  -2 -13 285.937  14.663   1
  -9  -2  13 282.739  15.714   1
  -9   2  13 292.659  17.994   1
   9   2 -13 306.158  14.851   3
  -8  -2  13 -8.3671  6.5259   1
   8  -2 -13 0.99390 6.31364   1
   8   2 -13 7.05580 6.33309   3
  -8   2  13 1.06729 7.20769   1
  -7  -2  13 391.823  16.444   1
   7  -2 -13 417.587  16.306   1
   7   2 -13 416.908  18.428   3
  -7   2  13 372.829  18.493   1
   6  -2 -13 31.5301  6.1550   1
  -6  -2  13 28.5288  6.5168   1
   6   2 -13 35.5109  7.7986   3
  -6   2  13 36.9145  7.7892   1
  -5  -2  13 89.4531  7.6566   1
   5  -2 -13 82.2570  7.7649   1
   5   2 -13 93.5415 10.9506   3
  -5   2  13 78.8243  9.5199   1
  -4  -2  13 -4.5872  4.6345   1
   4  -2 -13 1.98444 4.98495   1
  -4   2  13 0.82976 5.91513   1
   4   2 -13 -0.3048  6.7264   3
   3  -2 -13 -3.1393  4.7620   1
  -3  -2  13 1.93049 4.20432   1
   3   2 -13 3.23770 7.23499   3
  -3   2  13 5.19392 6.29501   1
  -2  -2  13 753.732  21.296   1
   2  -2 -13 708.654  22.453   1
   2   2 -13 672.542  28.478   3
  -2   2  13 745.564  23.833   1
   1  -2 -13 1271.01   34.35   1
  -1  -2  13 1229.84   32.51   1
   1   2 -13 1108.53   40.66   3
  -1   2  13 1188.45   34.82   1
   0  -2  13 31.1781  4.8447   1
   0  -2 -13 27.3681  5.7969   1
   0   2 -13 36.9337  9.0019   3
   0   2  13 35.8747  6.7983   1
   1  -2  13 205.203   9.319   1
  -1  -2 -13 201.476  10.844   1
  -1   2 -13 199.049  14.765   3
   1   2  13 210.567  11.692   1
  -2  -2 -13 436.797  16.418   1
   2  -2  13 451.219  15.354   1
  -2   2 -13 451.361  15.472   1
  -2   2 -13 462.407  21.458   3
   2   2  13 416.762  16.902   1
  -3  -2 -13 139.055  10.147   1
   3  -2  13 125.138   8.780   1
   3   2  13 119.022   9.807   1
  -3   2 -13 169.946  13.435   3
  -3   2 -13 118.120   9.403   1
  -4  -2 -13 23.1171  7.1529   1
   4  -2  13 20.0737  6.3128   1
  -4   2 -13 20.9601  7.3566   3
  -4   2 -13 31.5666  6.9981   1
   4   2  13 26.7630  7.2609   1
  -5  -2 -13 6.49250 6.94874   1
   5  -2  13 8.19416 6.31932   1
  -5   2 -13 2.61373 6.70810   1
  -5   2 -13 7.83189 6.25023   3
   5   2  13 0.80432 6.98297   1
   6  -2  13 28.1154  7.7647   1
  -6  -2 -13 37.8090  8.8638   1
  -6   2 -13 28.1466  8.6423   1
   6   2  13 26.1881  7.5079   1
  -6   2 -13 25.8017  7.3813   3
   7  -2  13 339.275  16.953   1
  -7  -2 -13 361.728  18.257   1
  -7   2 -13 322.529  17.213   1
   7   2  13 351.805  17.154   1
  -7   2 -13 317.892  16.653   3
  -8  -2 -13 -12.603   8.166   1
   8  -2  13 -14.282   8.068   1
  -8   2 -13 6.87233 6.57446   3
   8   2  13 -0.0400  8.1794   1
   9  -2  13 39.2631 10.4302   1
  -9  -2 -13 63.3537 11.9912   1
  -9   2 -13 33.2258  7.4607   3
   9   2  13 38.3515 10.1531   1
  10  -2  13 154.199  15.057   1
 -10  -2 -13 146.751  16.147   1
  10   2  13 133.029  13.360   1
 -11  -2 -13 -2.2896 11.1589   1
  11  -2  13  5.6958 11.3024   1
  11   2  13 -3.9688  9.8994   1
 -13  -3  13 23.4032 12.0600   1
 -13   3  13 -19.666  12.223   1
  12  -3 -13 12.8670  9.0982   1
 -12  -3  13 -4.9107  9.7634   1
 -12  -3  13 2.67002 9.84703   1
 -12   3  13 10.7011 12.2743   1
 -11  -3  13 184.605  14.593   1
 -11  -3  13 150.537  13.812   1
  11  -3 -13 144.961  13.200   1
 -11   3  13 168.767  16.112   1
 -10  -3  13 48.4761  9.6789   1
  10  -3 -13 35.7838  9.2945   1
 -10  -3  13 43.9017  9.4418   1
 -10   3  13 33.0152 10.7495   1
  10   3 -13 38.9896  7.4525   3
   9  -3 -13 146.135  11.921   1
  -9  -3  13 170.626  12.177   1
  -9  -3  13 143.091  11.624   1
  -9   3  13 148.080  13.891   1
   9   3 -13 172.371  12.753   3
  -8  -3  13 44.0531  7.9784   1
   8  -3 -13 36.4581  8.2423   1
  -8  -3  13 28.9876  7.3564   1
  -8   3  13 26.4668  9.4447   1
   8   3 -13 44.4776  8.0734   3
  -7  -3  13 7.55178 5.94983   1
   7  -3 -13 16.6542  7.2810   1
  -7   3  13 3.64898 8.26908   1
   7   3 -13 12.6792  6.9745   3
   6  -3 -13 217.532  12.325   1
  -6  -3  13 175.116   9.862   1
  -6   3  13 176.046  13.469   1
   6   3 -13 191.440  13.108   3
   5  -3 -13 120.004   9.848   1
  -5  -3  13 124.231   8.086   1
  -5   3  13 111.385  11.084   1
   5   3 -13 95.6969 10.8864   3
  -4  -3  13 34.9112  5.0871   1
   4  -3 -13 31.9640  6.8748   1
   4   3 -13 23.8909  8.1629   3
  -4   3  13 19.5501  7.3351   1
  -3  -3  13 270.530  10.422   1
   3  -3 -13 303.802  13.643   1
   3   3 -13 303.430  18.124   3
  -3   3  13 295.138  14.724   1
  -2  -3  13 305.261  10.724   1
   2  -3 -13 290.813  13.488   1
  -2   3  13 292.948  13.737   1
   2   3 -13 326.980  18.840   3
   1  -3 -13 258.587  12.044   1
  -1  -3  13 250.021   9.425   1
  -1   3  13 244.996  12.382   1
   1   3 -13 245.500  16.458   3
   0  -3  13 3.98795 3.98783   1
   0  -3 -13 -0.0587  5.0321   1
   0   3  13 7.47504 6.31373   1
   0   3 -13 7.66469 7.52837   3
  -1  -3 -13 181.275  11.096   1
   1  -3  13 179.203   8.530   1
   1   3  13 181.000  11.411   1
  -1   3 -13 124.567  13.001   3
   2  -3  13 102.941   7.629   1
  -2  -3 -13 117.431   9.842   1
  -2   3 -13 95.0710 11.3181   3
   2   3  13 115.920   9.529   1
   3  -3  13 347.133  14.151   1
  -3  -3 -13 367.423  16.239   1
   3   3  13 398.560  16.335   1
  -3   3 -13 380.981  19.495   3
   4  -3  13 36.8123  7.1678   1
  -4  -3 -13 30.1994  7.4488   1
   4   3  13 46.0040  8.1605   1
  -4   3 -13 27.3193  8.0491   3
   5  -3  13 167.663  11.672   1
  -5  -3 -13 187.668  13.125   1
  -5   3 -13 159.239  12.778   3
   5   3  13 158.050  11.302   1
   6  -3  13 153.696  11.864   1
  -6  -3 -13 133.222  12.742   1
   6   3  13 170.063  11.793   1
  -6   3 -13 151.990  12.503   3
  -7  -3 -13 20.1682  8.5974   1
   7  -3  13 12.7137  8.4105   1
  -7   3 -13 38.6812  8.2742   3
   7   3  13 22.1325  8.7225   1
  -8  -3 -13 49.3951 10.5063   1
   8  -3  13 42.6540 10.2114   1
  -8   3 -13 60.6813  9.0700   3
   8   3  13 32.6364  9.4899   1
  -9  -3 -13 36.8459 11.3303   1
   9  -3  13 30.5680 10.6253   1
  -9   3 -13 48.0648  8.5182   3
   9   3  13 39.0367 10.1019   1
  10  -3  13 -4.5335 10.3020   1
 -10  -3 -13 -9.0536  9.3282   1
  10   3  13 -5.1454  9.1662   1
  11  -3  13 114.227  15.410   1
 -11  -3 -13 150.348  16.862   1
  11   3  13 167.878  15.365   1
  11  -4 -13 52.1474 11.3654   1
 -11  -4  13 47.5353 10.3493   1
 -11   4  13 55.2982 13.1514   1
 -10  -4  13 6.64522 8.09346   1
  10  -4 -13 8.61533 9.25371   1
 -10   4  13 -1.4775 10.0459   1
   9  -4 -13 9.74713 8.89680   1
  -9  -4  13 1.99716 7.02639   1
  -9   4  13 8.15991 9.84804   1
  -8  -4  13 50.5233  7.9425   1
   8  -4 -13 56.5970 10.0668   1
  -8  -4  13 56.2894  7.8055   1
   8   4 -13 60.8335  9.1991   3
  -8   4  13 42.5190 10.5264   1
  -7  -4  13 42.7967  6.9853   1
  -7  -4  13 32.4961  6.6565   1
   7  -4 -13 33.0069  8.3427   1
   7   4 -13 32.5900  8.0780   3
  -7   4  13 44.2940  9.2377   1
   6  -4 -13 100.723  10.582   1
  -6  -4  13 94.1548  7.2826   1
  -6   4  13 83.3434 10.8340   1
   6   4 -13 113.021  11.635   3
   5  -4 -13 144.637  11.229   1
  -5  -4  13 150.927   7.924   1
   5   4 -13 130.440  12.818   3
  -5   4  13 138.381  12.173   1
  -4  -4  13 90.7015  5.8668   1
   4  -4 -13 76.4418  9.3696   1
   4   4 -13 66.4685 10.6349   3
  -4   4  13 65.6365  9.5294   1
   3  -4 -13 99.4649  9.7491   1
  -3  -4  13 89.1848  5.5058   1
  -3   4  13 81.7570  9.3971   1
   3   4 -13 100.848  11.819   3
  -2  -4  13 6.70103 3.41436   1
   2  -4 -13 -1.3792  6.2923   1
  -2   4  13 19.6173  6.9543   1
   2   4 -13 0.38548 7.37995   3
  -1  -4  13 24.6982  3.9519   1
   1  -4 -13 28.3290  6.6629   1
  -1   4  13 23.4808  6.5183   1
   1   4 -13 14.0541  8.4489   3
   0  -4  13 248.882   9.437   1
   0  -4 -13 252.081  12.725   1
   0   4  13 257.136  13.319   1
   0   4 -13 234.091  16.511   3
   1  -4  13 33.9128  5.1673   1
  -1  -4 -13 19.2590  7.1125   1
   1   4  13 36.9809  7.3591   1
  -1   4 -13 37.3062  9.3003   3
  -2  -4 -13 29.1700  7.2434   1
   2  -4  13 54.0908  6.2184   1
  -2   4 -13 40.9388  9.6810   3
   2   4  13 42.2579  7.7418   1
  -3  -4 -13 47.5887  8.6030   1
   3  -4  13 37.0938  6.5426   1
  -3   4 -13 27.8319  8.5025   3
   3   4  13 37.1586  7.8741   1
  -4  -4 -13 -1.1977  7.0139   1
   4  -4  13 5.51160 6.17382   1
  -4   4 -13 4.67058 7.11774   3
   4   4  13 6.60910 6.90919   1
  -5  -4 -13 61.8678 10.2264   1
   5  -4  13 97.9856  9.6328   1
   5   4  13 88.5456  9.9185   1
  -5   4 -13 102.036  11.410   3
  -6  -4 -13 0.84061 8.43230   1
   6  -4  13 4.81330 7.57300   1
  -6   4 -13 3.07383 7.45982   3
   6   4  13 -1.0186  7.4810   1
   7  -4  13 60.7659 10.4998   1
  -7  -4 -13 51.5120 10.7925   1
   7   4  13 42.2804  9.8512   2
   7   4  13 62.8366  9.7959   1
  -7   4 -13 45.6975  9.7037   3
  -8  -4 -13 67.9318 12.5978   1
   8  -4  13 78.2637 11.6711   1
   8   4  13 83.6098 11.3253   1
   9  -4  13 8.69379 9.99183   1
  -9  -4 -13  1.1154 10.0708   1
   9   4  13 5.90732 8.94033   1
 -10  -4 -13 22.2746 12.1393   1
  10  -4  13 18.3239 11.1019   1
 -10  -5  13 13.9234  8.0644   1
  10  -5 -13  9.7362 10.4649   1
 -10   5  13 -9.2422  9.5401   1
  -9  -5  13 13.2110  7.4500   1
   9  -5 -13 4.17152 9.77511   1
  -9   5  13 6.50060 9.52527   1
  -8  -5  13 10.3086  6.3230   1
   8  -5 -13 -3.1468  8.9080   1
  -8   5  13 7.14141 8.93162   1
   7  -5 -13 64.9735 10.7981   1
  -7   5  13 65.3871 10.6742   1
   6  -5 -13 19.1063  8.8805   1
  -6   5  13 39.2521  9.3027   1
   5  -5 -13 -1.8147  7.5709   1
  -5   5  13 0.47792 7.52762   1
   4  -5 -13 75.9894 10.2494   1
   4   5 -13 62.3921 11.2023   3
  -4   5  13 67.3111  9.5782   1
   3  -5 -13 45.9943  8.4255   1
   3   5 -13 41.5210 10.7814   3
  -3   5  13 69.6967  9.1911   1
   2  -5 -13 21.9872  7.8128   1
   2   5 -13 24.3251  9.7190   3
  -2   5  13 16.0115  7.2833   1
   2   5 -13 15.4785 11.1224   2
  -1  -5  13 13.9915  3.5217   1
   1  -5 -13 6.71334 6.56011   1
   1   5 -13 19.0663 10.8837   2
  -1   5  13 9.90288 6.79451   1
   1   5 -13 -5.2618  7.6384   3
   0  -5  13 -1.3229  3.8269   1
   0  -5 -13 1.41003 6.15530   1
   0   5 -13 -16.339  10.212   2
   0   5 -13 -3.6624  7.3845   3
   0   5  13 -10.181   6.210   1
   1  -5  13 16.5844  5.0457   1
  -1  -5 -13 14.8572  7.6351   1
  -1   5 -13  0.6912 10.4963   2
   1   5  13 15.2766  7.1619   1
  -1   5 -13 4.08674 8.45935   3
  -2  -5 -13 109.883  11.381   1
   2  -5  13 115.653   8.363   1
  -2   5 -13 93.9034 13.7139   2
   2   5  13 94.7691  9.8667   1
  -2   5 -13 119.339  13.995   3
  -3  -5 -13 16.1452  8.2681   1
   3  -5  13 2.63718 6.04593   1
   3   5  13 13.8443  7.4328   1
  -3   5 -13 7.74716 9.99603   2
   4  -5  13 84.0268  9.2565   1
  -4  -5 -13 101.132  11.568   1
   4   5  13 91.5204 10.3654   1
   5  -5  13 51.3353  8.8718   1
  -5  -5 -13 42.9968  9.2138   1
   5   5  13 29.1166 11.0383   2
   5   5  13 46.3956  9.0527   1
  -6  -5 -13 6.21751 9.26062   1
   6  -5  13 13.8147  8.4906   1
   6   5  13 -0.7633  9.0756   2
   6   5  13 23.2948  8.5999   1
  -7  -5 -13 7.37208 8.80067   1
   7  -5  13 -4.5938  8.3560   1
   7   5  13 -7.8384  9.1821   2
   8  -5  13 0.21551 9.16122   1
  -8  -5 -13  3.6970 10.2364   1
   8  -6 -13 17.2962 10.9012   1
  -8   6  13 23.1292  9.3763   1
   7  -6 -13 78.6148 12.2668   1
  -7   6  13 80.6208 11.2270   1
   6  -6 -13 3.56591 8.99791   1
  -6   6  13 -0.2515  8.0599   1
   5  -6 -13 -14.296   8.297   1
  -5   6  13 4.64687 7.68307   1
   4  -6 -13 -4.4584  8.3434   1
   4   6 -13 15.5502 12.0969   2
  -4   6  13 -7.2493  6.8402   1
   3  -6 -13 7.13620 8.43543   1
   3   6 -13 27.1545 12.5663   2
  -3   6  13 22.4122  7.8092   1
   2  -6 -13 65.3437 10.4053   1
   2   6 -13 70.9680 14.6393   2
  -2   6  13 58.3529  9.3616   1
   1  -6 -13 6.09137 7.39564   1
   1   6 -13 -7.9278 10.5757   2
  -1   6  13 15.1361  7.3362   1
   0  -6 -13 5.43180 8.08162   1
   0   6 -13  2.6980 12.1476   2
  -1  -6 -13 50.0346  9.7600   1
  -1   6 -13 47.0809 13.3961   2
  -2  -6 -13 15.9756  8.8156   1
   2  -6  13 30.7753  7.2339   1
  -2   6 -13 18.6857 11.6886   2
   2   6  13 -2.8590 10.9991   2
  -3  -6 -13 -14.396   7.749   1
   3  -6  13 -6.5379  7.0048   1
   3   6  13  9.9250 10.6619   2
  -3   6 -13 10.6805 11.1777   2
  -4  -6 -13 -7.4785  8.3797   1
   4  -6  13 3.77625 7.53178   1
   4   6  13  8.4296 10.5555   2
  -4   6 -13 14.2534 11.1386   2
   5  -6  13 -7.2339  8.0327   1
  -5  -6 -13 -6.2982  8.7829   1
   5   6  13  7.2655 10.6601   2
  -5   6 -13  7.3868 11.0109   2
  -6  -6 -13 12.0459 10.2485   1
   6  -6  13 4.26940 9.04338   1
   6   6  13 22.5294 11.5630   2
   3  -7 -13 35.9680 10.7205   1
   3   7 -13 33.5107 15.5083   2
  -3   7  13 21.9319 12.8128   2
   2  -7 -13 14.2898  9.3486   1
   2   7 -13 21.0717 14.0537   2
  -2   7  13  6.1341 12.3541   2
   1  -7 -13 5.95563 9.06655   1
   1   7 -13  1.4916 12.3699   2
  -1   7  13 11.1576 12.1322   2
   0  -7 -13 0.80483 8.63421   1
   0   7  13 -11.135  11.538   2
   0   7 -13 -14.459  12.726   2
  -1  -7 -13 2.41166 8.80353   1
  -1   7 -13 18.8880 12.5042   2
   1   7  13 14.9118 12.2652   2
 -13   0  14 26.1716 13.2452   1
 -12   0  14 17.1124 11.9006   1
 -11   0  14 322.655  20.313   1
 -10   0  14 227.168  16.548   1
  10   0 -14 219.069  12.968   3
  -9   0  14 21.1108  9.0037   1
   9   0 -14 0.21734 5.82430   3
  -8   0  14 76.8985 10.2979   1
   8   0 -14 76.6724  9.5265   3
   8   0 -14 83.6462  7.2904   1
  -7   0  14 405.451  17.795   1
   7   0 -14 409.925  14.453   1
   6   0 -14 185.123   8.958   1
  -6   0  14 153.583  11.417   1
  -5   0  14 356.515  15.578   1
   5   0 -14 358.078  12.694   1
   4   0 -14 91.3424  6.4642   1
  -4   0  14 84.6844  8.3867   1
  -3   0  14 337.873  14.374   1
   3   0 -14 339.349  12.106   1
  -2   0  14 1076.22   30.87   1
   2   0 -14 1058.77   29.44   1
  -1   0  14 1.73253 5.17251   1
   1   0 -14 4.25485 4.16272   1
   0   0 -14 -1.7722  3.9083   1
   0   0  14 2.51753 5.14181   1
  -1   0 -14 825.901  24.378   1
   1   0  14 797.297  24.703   1
   2   0  14 2.61673 5.51304   1
  -2   0 -14 5.28190 5.07625   1
   3   0  14 423.916  16.373   1
  -3   0 -14 448.458  16.739   1
  -4   0 -14 120.028  11.567   3
   4   0  14 105.812   9.433   1
  -4   0 -14 123.122   9.692   1
  -5   0 -14 14.4364  6.6116   1
   5   0  14 14.2216  6.8800   1
  -5   0 -14 8.87840 6.43451   3
  -6   0 -14 630.041  24.228   3
  -6   0 -14 632.306  23.383   1
   6   0  14 625.706  23.101   1
  -7   0 -14 49.6837  9.2350   1
  -7   0 -14 63.6496  8.9414   3
   7   0  14 55.0071  9.0172   1
  -8   0 -14 3.01962 7.90748   1
  -8   0 -14 12.8280  6.9098   3
   8   0  14 -1.8447  8.3676   1
   9   0  14 139.814  13.388   1
  -9   0 -14 153.304  14.459   1
  -9   0 -14 185.844  13.086   3
 -10   0 -14 95.9500 12.8222   1
  10   0  14 94.0045 13.2857   1
 -11   0 -14 72.8003 13.2126   1
  11   0  14 56.0866 12.8640   1
 -13  -1  14  1.2696 12.7375   1
 -13   1  14 14.4348 13.3937   1
 -12  -1  14  3.7185 10.8247   1
 -12   1  14 16.9272 11.1760   1
  11  -1 -14 30.5969  8.2062   1
 -11  -1  14 7.51258 9.93464   1
 -11   1  14 10.2049 11.0837   1
  10  -1 -14 15.8198  6.8761   1
 -10  -1  14 17.8468  9.0233   1
 -10   1  14 19.4312 10.3259   1
  10   1 -14 6.08306 5.92777   3
   9  -1 -14 53.1146  7.9412   1
  -9  -1  14 69.6447 10.4351   1
  -9   1  14 70.1574 11.0770   1
   9   1 -14 76.6519  9.0589   3
   8  -1 -14 47.0945  6.9826   1
  -8  -1  14 46.2149  8.7399   1
  -8   1  14 45.8692  9.4133   1
   8   1 -14 50.3370  8.1248   3
  -7  -1  14 225.156  12.961   1
   7  -1 -14 225.109  10.956   1
   7   1 -14 220.506  14.293   3
  -7   1  14 218.341  14.214   1
  -6  -1  14 399.715  16.927   1
   6  -1 -14 420.567  15.366   1
   6   1 -14 450.722  20.393   3
  -6   1  14 416.253  18.355   1
   5  -1 -14 33.1837  5.7159   1
  -5  -1  14 18.4342  6.4611   1
   5   1 -14 39.1499  8.6856   3
  -5   1  14 22.1012  7.5109   1
  -4  -1  14 21.6894  5.7652   1
   4  -1 -14 21.6848  4.9521   1
   4   1 -14 14.2890  8.5070   3
   4   1 -14 13.4758  3.3294   1
  -4   1  14 27.6253  7.1078   1
   3  -1 -14 550.841  18.202   1
  -3  -1  14 576.006  18.703   1
   3   1 -14 567.249  16.281   1
   3   1 -14 538.056  24.882   3
  -3   1  14 584.743  20.211   1
  -2  -1  14 50.9130  6.4676   1
   2  -1 -14 40.1961  5.7314   1
  -2   1  14 41.1074  6.5791   1
   2   1 -14 50.8748 10.1583   3
   2   1 -14 53.8982  4.6952   1
  -1  -1  14 366.022  13.620   1
   1  -1 -14 401.094  13.997   1
   1   1 -14 368.107  19.990   3
   1   1 -14 380.733  12.627   1
  -1   1  14 349.014  14.373   1
   0  -1 -14 42.2724  5.6454   1
   0  -1  14 35.6866  5.8336   1
   0   1 -14 30.0283  4.7672   1
   0   1 -14 40.9394  9.5689   3
   0   1  14 35.2665  6.5072   1
   1  -1  14 22.5594  5.8113   1
  -1  -1 -14 26.3492  5.7614   1
  -1   1 -14 33.4084  5.2808   1
  -1   1 -14 14.4564  8.1991   3
   1   1  14 20.8000  6.3251   1
  -2  -1 -14 767.973  24.431   1
   2  -1  14 754.802  23.467   1
   2   1  14 789.986  24.743   1
  -2   1 -14 759.107  29.683   3
  -2   1 -14 781.223  23.939   1
   3  -1  14 16.4794  6.2376   1
  -3  -1 -14 14.8825  6.2367   1
  -3   1 -14 13.8297  7.4060   3
  -3   1 -14 15.8858  5.9484   1
   3   1  14 18.6421  6.2799   1
  -4  -1 -14 8.03579 6.34697   1
   4  -1  14 -0.1003  5.6230   1
  -4   1 -14 14.5704  6.8270   3
   4   1  14 22.4915  6.4389   1
  -4   1 -14 13.1112  6.4830   1
   5  -1  14 423.628  16.899   1
  -5  -1 -14 388.874  17.502   1
  -5   1 -14 392.962  17.027   1
   5   1  14 397.455  17.416   1
  -5   1 -14 383.329  18.632   3
   6  -1  14 5.32228 7.07108   1
  -6  -1 -14 -1.8599  7.1208   1
  -6   1 -14 11.2150  6.9736   1
   6   1  14 9.78310 7.72161   1
  -6   1 -14 -3.3716  5.9561   3
   7  -1  14 163.560  12.881   1
  -7  -1 -14 199.327  14.535   1
  -7   1 -14 173.625  13.772   1
  -7   1 -14 183.736  13.078   3
   7   1  14 171.008  13.433   1
   8  -1  14 1.98994 8.49756   1
  -8  -1 -14 10.4858  8.6071   1
  -8  -1 -14 0.26749 6.35686   3
  -8   1 -14 2.17553 6.17376   3
  -8   1 -14 -1.8413  7.4091   1
   8   1  14 7.75332 7.78613   1
  -9  -1 -14 12.0275  9.3856   1
   9  -1  14 6.27312 9.60141   1
  -9   1 -14 -1.2324  7.8368   1
  -9   1 -14 -1.2208  6.1008   3
   9   1  14 -10.732   8.893   1
  10  -1  14 93.2342 13.2668   1
 -10  -1 -14 125.976  14.903   1
 -10   1 -14 118.038  13.279   1
  10   1  14 93.8841 13.2955   1
  11  -1  14  3.6552 11.2151   1
 -11  -1 -14 15.1858 11.5500   1
  11   1  14 30.9480 11.5802   1
 -11   1 -14 18.5158 10.0659   1
  13  -2 -14 9.84547 9.32387   1
 -13  -2  14 15.2312 11.7668   1
 -13   2  14 16.4606 13.8505   1
  12  -2 -14 35.6893  9.6484   1
 -12  -2  14 44.7717 12.0479   1
 -12   2  14 49.1727 13.7735   1
  11  -2 -14 9.13068 8.08191   1
 -11  -2  14 -0.1555  9.8115   1
 -11   2  14  9.1282 10.0972   1
  10  -2 -14 62.7868  9.1961   1
 -10  -2  14 47.7752 10.5705   1
  10   2 -14 69.7625  8.7224   3
 -10   2  14 55.4114 11.6820   1
   9  -2 -14 5.51659 7.01534   1
  -9  -2  14 3.69254 7.90549   1
  -9   2  14 1.06396 8.82129   1
   9   2 -14 1.90142 6.07983   3
   8  -2 -14 5.07104 6.69295   1
  -8  -2  14 7.45740 6.91665   1
  -8   2  14 9.44257 7.91277   1
   8   2 -14 -0.4916  6.2202   3
  -7  -2  14 18.8864  6.9202   1
   7  -2 -14 15.0489  6.6219   1
  -7   2  14 34.5581  8.9710   1
   7   2 -14 41.3904  7.8422   3
   6  -2 -14 27.9080  6.5592   1
  -6  -2  14 33.5754  6.8452   1
   6   2 -14 36.3308  8.2614   3
  -6   2  14 38.8648  8.8998   1
  -5  -2  14 26.4318  6.0447   1
   5  -2 -14 27.9525  6.3015   1
   5   2 -14 26.7460  8.5743   3
  -5   2  14 23.7684  7.9160   1
  -4  -2  14 124.701   8.419   1
   4  -2 -14 138.484   8.840   1
   4   2 -14 130.392  12.945   3
  -4   2  14 146.170  11.263   1
   3  -2 -14 26.1140  5.8870   1
  -3  -2  14 29.5553  5.5241   1
   3   2 -14 20.9012  8.5297   3
  -3   2  14 17.3868  7.2202   1
  -2  -2  14 1.40033 4.65528   1
   2  -2 -14 3.92215 5.03546   1
   2   2 -14 3.19977 7.72146   3
  -2   2  14 -5.4916  6.0065   1
  -1  -2  14 164.889   8.731   1
   1  -2 -14 179.576   9.847   1
   1   2 -14 126.843  13.420   3
  -1   2  14 169.960  11.061   1
   0  -2 -14 8.55644 5.59367   1
   0  -2  14 7.49256 4.65045   1
   0   2  14 10.2831  6.1920   1
   0   2 -14 15.8292  8.7778   3
   1  -2  14 24.6082  5.3117   1
  -1  -2 -14 29.8865  6.4313   1
   1   2  14 25.8853  7.0184   1
  -1   2 -14 30.7170  8.8761   3
  -2  -2 -14 4.34883 5.45153   1
   2  -2  14 10.6582  5.2648   1
  -2   2 -14 8.31221 7.55460   3
   2   2  14 12.7526  6.5043   1
   3  -2  14 23.3790  5.8703   1
  -3  -2 -14 20.4002  6.7704   1
  -3   2 -14 10.1079  7.3223   3
   3   2  14 20.1052  7.1529   1
   4  -2  14 46.7654  7.3038   1
  -4  -2 -14 35.0413  7.5910   1
   4   2  14 55.3208  8.3730   1
  -4   2 -14 47.8847  8.5427   3
   5  -2  14 90.2238  9.2357   1
  -5  -2 -14 83.7674  9.4290   1
   5   2  14 80.8646  9.8568   1
  -5   2 -14 76.1617  9.8640   3
   6  -2  14 59.7281  9.0876   1
  -6  -2 -14 70.4986 10.4399   1
   6   2  14 64.3740  9.8037   1
  -6   2 -14 58.9633  9.3944   3
  -7  -2 -14 3.72956 8.36351   1
   7  -2  14 3.83759 8.18095   1
   7   2  14 11.8751  8.0801   1
  -7   2 -14 0.37665 6.54038   3
   8  -2  14 11.4878  8.9800   1
  -8  -2 -14 14.8881  8.6578   1
  -8   2 -14 19.2047  7.3574   3
   8   2  14 24.0641  9.0866   1
   9  -2  14 6.02947 9.66480   1
  -9  -2 -14 7.31443 9.19442   1
   9   2  14 -4.4544  8.9065   1
  -9   2 -14 0.13447 6.46800   3
 -10  -2 -14 13.0961 10.6875   1
  10  -2  14  5.4842 10.6442   1
  10   2  14 9.88938 9.43979   1
 -11  -2 -14  3.9509 11.5965   1
  11  -2  14 -17.009  10.937   1
  11   2  14 16.4621 11.1935   1
 -12  -3  14 49.5314 11.9790   1
  12  -3 -14 44.3773 10.6385   1
 -12  -3  14 54.3825 11.9619   1
 -12   3  14 40.8112 13.6122   1
  11  -3 -14 5.41917 8.83250   1
 -11  -3  14 -2.4009  9.1083   1
 -11  -3  14 4.01669 9.23894   1
 -11   3  14  7.5107 10.8128   1
  10  -3 -14 -1.5215  8.1180   1
 -10  -3  14 -5.8866  7.9762   1
 -10  -3  14 14.1032  8.3513   1
  10   3 -14 4.27335 6.77424   3
 -10   3  14  3.9254 10.3575   1
  -9  -3  14 1.15839 7.24299   1
   9  -3 -14 6.00985 7.98564   1
   9   3 -14 15.6188  7.0186   3
  -9   3  14 15.6228  9.3856   1
   8  -3 -14 74.6748  9.7428   1
  -8  -3  14 82.3775  8.8383   1
   8   3 -14 70.4541  9.3247   3
  -8   3  14 58.6620 11.0468   1
  -7  -3  14 64.1591  7.7140   1
   7  -3 -14 75.0098  9.3867   1
  -7   3  14 81.0673 11.1761   1
   7   3 -14 60.6994  9.3433   3
   6  -3 -14 16.5453  6.4486   1
  -6  -3  14 5.66278 5.48456   1
   6   3 -14 9.51438 7.43343   3
  -6   3  14 19.0592  7.8228   1
   5  -3 -14 28.6072  6.8746   1
  -5  -3  14 37.6942  5.8367   1
  -5   3  14 22.6294  8.2225   1
   5   3 -14 36.7958  8.5629   3
  -4  -3  14 181.007   9.146   1
   4  -3 -14 161.601  10.388   1
  -4   3  14 197.666  13.130   1
   4   3 -14 177.855  14.757   3
  -3  -3  14 -6.2801  4.0154   1
   3  -3 -14 -4.2826  5.6727   1
  -3   3  14 0.65088 6.94480   1
   3   3 -14 -4.0884  7.2311   3
  -2  -3  14 2.22258 4.17524   1
   2  -3 -14 3.51704 5.11706   1
  -2   3  14 7.69383 6.66885   1
   2   3 -14 -6.0032  7.2782   3
   1  -3 -14 112.475   8.923   1
  -1  -3  14 116.583   6.997   1
  -1   3  14 109.147   9.408   1
   1   3 -14 114.669  12.909   3
   0  -3 -14 218.886  11.855   1
   0  -3  14 210.245   9.201   1
   0   3  14 173.875  11.191   1
   0   3 -14 191.572  16.177   3
   1  -3  14 172.516   8.861   1
  -1  -3 -14 163.995  10.483   1
  -1   3 -14 186.582  15.521   3
   1   3  14 171.770  11.601   1
   2  -3  14 127.096   8.424   1
  -2  -3 -14 135.102  10.789   1
   2   3  14 129.336  10.501   1
  -2   3 -14 114.683  12.696   3
  -3  -3 -14 -6.7144  5.5526   1
   3  -3  14 -2.2716  5.3688   1
   3   3  14 4.68220 6.01574   1
  -3   3 -14 -0.0938  7.3945   3
  -4  -3 -14 121.811  11.107   1
   4  -3  14 100.520   9.213   1
   4   3  14 111.546  10.353   1
  -4   3 -14 113.131  12.063   3
   5  -3  14 43.5900  8.2151   1
  -5  -3 -14 34.7769  8.8313   1
  -5   3 -14 36.3925  8.9008   3
   5   3  14 27.0112  8.2195   1
  -6  -3 -14 32.2542  9.2298   1
   6  -3  14 32.3063  8.3871   1
  -6   3 -14 17.6209  7.7586   3
   6   3  14 25.1291  8.6199   1
   7  -3  14 0.25730 8.16597   1
  -7  -3 -14 10.4078  8.3922   1
   7   3  14 9.06215 8.26391   1
  -7   3 -14 4.04866 6.89719   3
  -8  -3 -14 -18.538   8.470   1
   8  -3  14 7.77538 9.15057   1
  -8   3 -14 4.28173 7.15788   3
   8   3  14 1.48053 8.49078   1
  -9  -3 -14 40.7625 11.6667   1
   9  -3  14 31.1318 10.9435   1
   9   3  14 31.8425 10.3171   1
 -10  -3 -14 20.2737 11.9274   1
  10  -3  14 15.4672 11.3872   1
  10   3  14  3.3956 10.0259   1
 -11  -4  14 69.7417 11.2464   1
 -11  -4  14 72.8478 11.3788   1
  11  -4 -14 93.6317 12.8332   1
 -11   4  14 91.5692 13.8335   1
  10  -4 -14 36.0328  9.8900   1
 -10  -4  14 37.9298  9.2414   1
 -10  -4  14 52.8339  9.4323   1
 -10   4  14 44.1808 12.1255   1
  -9  -4  14 -10.713   6.961   1
  -9  -4  14 -3.3622  7.3198   1
   9  -4 -14 -5.8042  8.4834   1
  -9   4  14 23.1517 10.2744   1
   9   4 -14 5.49421 7.11499   3
   8  -4 -14 66.3888 10.4724   1
  -8  -4  14 78.7322  8.4574   1
  -8   4  14 77.7751 11.9412   1
   8   4 -14 94.1999 10.8560   3
  -7  -4  14 113.976   8.790   1
   7  -4 -14 120.934  11.313   1
   7   4 -14 98.8918 11.8840   3
  -7   4  14 81.3984 11.7531   1
   6  -4 -14 181.380  13.424   1
  -6  -4  14 186.842   9.936   1
  -6   4  14 200.130  14.951   1
   6   4 -14 216.644  14.935   3
  -5  -4  14 30.4590  5.3457   1
   5  -4 -14 22.3771  7.4696   1
  -5   4  14 24.1315  8.7869   1
   5   4 -14 18.8830  8.4430   3
   4  -4 -14 30.2011  7.3545   1
  -4  -4  14 22.4412  4.4314   1
  -4   4  14 20.8218  7.6472   1
   4   4 -14 27.6832  8.8417   3
  -3  -4  14 189.269   7.936   1
   3  -4 -14 186.560  11.850   1
  -3   4  14 178.312  12.852   1
   3   4 -14 179.717  15.417   3
   2  -4 -14 370.238  16.530   1
  -2  -4  14 381.182  11.773   1
   2   4 -14 330.601  19.952   3
  -2   4  14 361.765  16.557   1
  -1  -4  14 0.32746 3.66289   1
   1  -4 -14 4.78902 6.62301   1
   1   4 -14 6.34178 8.07633   3
  -1   4  14 -0.0988  6.5852   1
   0  -4  14 25.2968  4.6569   1
   0  -4 -14 32.7074  7.5317   1
   0   4 -14 25.6350  8.8501   3
   0   4  14 27.3439  7.5818   1
  -1  -4 -14 37.9055  7.5577   1
   1  -4  14 59.7388  6.1682   1
  -1   4 -14 52.9533 10.1654   3
   1   4  14 77.4986  9.1100   1
  -2  -4 -14 6.38306 6.30075   1
   2  -4  14 9.25232 5.22783   1
  -2   4 -14 7.64446 7.88745   3
   2   4  14 -0.8873  6.7016   1
  -3  -4 -14 61.1460  9.1975   1
   3  -4  14 64.8191  7.3250   1
  -3   4 -14 57.0687 10.2075   3
   3   4  14 40.3848  7.8405   1
   4  -4  14 13.0531  6.6945   1
  -4  -4 -14 8.95709 7.38214   1
  -4   4 -14 33.3834  8.9333   3
   4   4  14 25.5812  7.8707   1
  -5  -4 -14 85.4650 11.4016   1
   5  -4  14 97.7436  9.9832   1
   5   4  14 94.9231 10.7479   1
  -5   4 -14 90.2335 11.8031   3
   6  -4  14 139.932  12.001   1
  -6  -4 -14 114.593  12.949   1
   6   4  14 112.207  11.691   1
  -6   4 -14 124.488  12.441   3
  -7  -4 -14 -6.4571  8.7204   1
   7  -4  14 10.1281  8.5014   1
   7   4  14 -0.6513  8.1532   1
  -7   4 -14 -5.9203  7.3788   3
   7   4  14 2.98990 9.08884   2
  -8  -4 -14 29.1617 11.3289   1
   8  -4  14 35.2312 10.4206   1
   8   4  14 35.8619  9.5921   1
   9  -4  14 19.3886 11.1236   1
  -9  -4 -14  3.5225 10.7556   1
   9   4  14 7.55473 9.62959   1
   9  -5 -14 -2.7711  9.6948   1
  -9  -5  14 7.77916 7.44023   1
  -9  -5  14 -1.9667  7.1279   1
  -9   5  14 -16.432   9.009   1
   8  -5 -14 25.2695 10.2176   1
  -8   5  14 22.9250  9.9007   1
   7  -5 -14 76.0063 10.9642   1
  -7   5  14 60.3033 10.7861   1
   6  -5 -14 45.0647  9.7777   1
  -6   5  14 66.7985 10.5936   1
   5  -5 -14 18.8854  8.0673   1
  -5   5  14 2.92203 8.03931   1
   5   5 -14 7.22819 8.91751   3
   4  -5 -14 55.5769  9.8682   1
  -4   5  14 52.7989  9.3476   1
   4   5 -14 36.6308 10.1916   3
   3  -5 -14 99.3473 10.6734   1
   3   5 -14 127.605  14.269   3
  -3   5  14 107.245  10.988   1
   2  -5 -14 27.5388  8.4510   1
  -2   5  14 28.8407  7.7132   1
   2   5 -14 28.0113  9.8566   3
   1  -5 -14 6.88631 7.52129   1
  -1  -5  14 20.8384  3.9849   1
  -1   5  14 10.7594  7.0450   1
   1   5 -14 4.61834 9.23195   3
   0  -5  14 59.8886  5.6452   1
   0  -5 -14 60.5726  9.0621   1
   0   5 -14 51.7208 11.0329   3
   0   5  14 65.6345  8.9630   1
   1  -5  14 28.6741  5.3572   1
  -1  -5 -14 38.5819  8.6998   1
   1   5  14 43.8790  8.2463   1
  -1   5 -14 17.6536  9.9510   3
  -2  -5 -14 140.573  12.683   1
   2  -5  14 126.925   9.030   1
   2   5  14 142.921  11.403   1
  -2   5 -14 131.005  14.446   3
  -3  -5 -14 4.98270 8.06317   1
   3  -5  14 26.1604  6.7876   1
  -3   5 -14 26.0258  9.5868   3
   3   5  14 4.47773 7.11320   1
   4  -5  14 -3.7712  6.7446   1
  -4  -5 -14 -6.6799  7.8299   1
   4   5  14 4.42353 7.52001   1
  -5  -5 -14 92.2518 11.5825   1
   5  -5  14 89.2632 10.1704   1
   5   5  14 93.3137 13.0755   2
   5   5  14 110.951  11.343   1
   6  -5  14 4.04635 8.32480   1
  -6  -5 -14 2.08714 9.32759   1
   6   5  14  8.8042 10.1432   2
   6   5  14 -1.8162  7.9546   1
   7  -5  14 22.7796  9.9712   1
  -7  -5 -14 42.5038 11.6202   1
   7   5  14 45.1479 11.3959   2
   7  -6 -14 39.6594 11.2106   1
  -7   6  14 35.1671  9.9241   1
   6  -6 -14 13.3260  9.8734   1
  -6   6  14 6.40063 8.73707   1
   5  -6 -14 18.7315  9.0390   1
  -5   6  14 2.15590 7.83414   1
   4  -6 -14 106.367  12.483   1
  -4   6  14 113.362  11.343   1
   3  -6 -14 -4.3200  8.5748   1
  -3   6  14 6.02716 7.60411   1
   2  -6 -14 30.9704  9.2121   1
  -2   6  14 22.0875  8.0603   1
   2   6 -14 28.0921 13.7855   2
   1  -6 -14 0.76001 7.41902   1
   1   6 -14 11.4473 12.9427   2
  -1   6  14 -0.9660  7.4351   1
   0  -6 -14 10.4967  8.5000   1
   0   6 -14 28.4640 12.5232   2
  -1  -6 -14 62.4397 10.5983   1
  -1   6 -14 47.4264 13.2520   2
   2  -6  14 1.75343 6.61334   1
  -2  -6 -14 -15.091   7.867   1
  -2   6 -14  0.9289 11.5670   2
  -3  -6 -14 32.2310 10.1097   1
   3  -6  14 22.5259  7.7104   1
   3   6  14 27.4949 12.1199   2
  -3   6 -14 54.0637 13.2172   2
   4  -6  14 25.7314  8.5459   1
  -4  -6 -14 12.4574  9.7761   1
   4   6  14 14.5100 11.3594   2
   5  -6  14 -0.7916  7.9203   1
  -5  -6 -14 8.03421 9.73145   1
   5   6  14 12.6271 11.3080   2
 -13   0  15 16.9386 13.2678   1
 -12   0  15  5.1548 11.1085   1
 -11   0  15  1.4322 10.2259   1
  10   0 -15 14.9463  6.5761   3
 -10   0  15 1.53862 9.68782   1
  -9   0  15 -11.033   8.484   1
   9   0 -15 4.88546 6.44459   3
  -8   0  15 5.07459 7.70752   1
   8   0 -15 8.19138 6.74401   3
  -7   0  15 0.27947 7.07866   1
   7   0 -15 5.57667 4.52295   1
   7   0 -15 0.76751 6.28105   3
  -6   0  15 -4.7096  6.4980   1
   6   0 -15 -6.5477  3.9967   1
   5   0 -15 -3.2497  3.8972   1
  -5   0  15 -11.228   5.890   1
   4   0 -15 0.64191 3.95664   1
  -4   0  15 1.04051 6.06207   1
   3   0 -15 2.67404 3.81529   1
  -3   0  15 -1.1040  5.6447   1
   2   0 -15 -6.9064  3.9016   1
  -2   0  15 5.67570 5.58331   1
  -1   0  15 2.70425 5.29958   1
   1   0 -15 -4.4665  3.9257   1
   0   0  15 1.48092 5.38403   1
   0   0 -15 -8.7545  3.9913   1
   1   0  15 -0.0758  5.6879   1
  -1   0 -15 -6.2704  4.3417   1
  -2   0 -15 4.17167 5.10957   1
   2   0  15 4.43069 5.84166   1
  -3   0 -15 -12.379   4.814   1
   3   0  15 -2.2091  5.7693   1
   4   0  15 -8.9050  5.9357   1
  -4   0 -15 7.00703 6.22016   1
  -4   0 -15 -4.1074  6.7771   3
  -5   0 -15 7.65009 6.51497   1
  -5   0 -15 -5.7341  6.3707   3
   5   0  15 -4.7420  6.5991   1
   6   0  15 6.30956 7.06079   1
  -6   0 -15 0.58681 6.73832   1
  -6   0 -15 8.24608 6.48180   3
  -7   0 -15 -2.6200  7.3453   1
  -7   0 -15 -3.8962  6.2739   3
   7   0  15 0.31906 8.11785   1
  -8   0 -15 -2.0668  7.9984   1
  -8   0 -15 2.76849 6.29429   3
   8   0  15 -8.1851  7.6691   1
  -9   0 -15 10.1908  9.0073   1
   9   0  15 1.29838 9.49902   1
  10   0  15  3.5963 10.5555   1
 -10   0 -15 1.78819 9.24462   1
 -11   0 -15 -8.1937 10.0249   1
  11   0  15  2.9897 10.9612   1
 -13  -1  15  8.1258 11.9410   1
 -13   1  15  6.0586 13.3035   1
 -12  -1  15 23.4251 12.2195   1
 -12   1  15 38.7442 12.8237   1
 -11  -1  15 0.03701 9.71391   1
 -11   1  15 29.2919 11.4895   1
  10  -1 -15 114.971  10.099   1
 -10  -1  15 94.0723 12.1712   1
  10   1 -15 115.579  10.289   3
 -10   1  15 109.078  12.818   1
  -9  -1  15 -12.844   8.069   1
   9  -1 -15 8.17732 6.14869   1
  -9   1  15 -4.9811  8.5583   1
   9   1 -15 15.3190  6.4856   3
  -8  -1  15 34.5649  8.6434   1
   8  -1 -15 33.1821  6.6484   1
  -8   1  15 44.4431  9.3910   1
   8   1 -15 35.4255  7.8884   3
   7  -1 -15 300.280  13.454   1
  -7  -1  15 310.753  15.057   1
   7   1 -15 309.154  16.260   3
  -7   1  15 299.581  16.509   1
   6  -1 -15 16.9482  5.6635   1
  -6  -1  15 7.80156 6.60183   1
  -6   1  15 9.46466 6.82963   1
   6   1 -15 22.6341  7.8302   3
  -5  -1  15 11.5897  6.5794   1
   5  -1 -15 15.1320  5.2148   1
  -5   1  15 23.5731  7.6814   1
   5   1 -15 3.00302 7.41995   3
   4  -1 -15 112.496   7.930   1
  -4  -1  15 88.3494  8.4007   1
   4   1 -15 97.4128 11.9664   3
  -4   1  15 78.9178  9.1479   1
  -3  -1  15 2.41552 5.57528   1
   3  -1 -15 6.69441 4.62528   1
  -3   1  15 7.26812 6.28831   1
   3   1 -15 1.55136 8.65025   3
   2  -1 -15 512.991  16.990   1
  -2  -1  15 482.824  16.965   1
   2   1 -15 496.383  15.221   1
   2   1 -15 493.900  23.941   3
  -2   1  15 496.674  18.111   1
   1  -1 -15 1.46450 4.63046   1
  -1  -1  15 -5.3470  4.7294   1
  -1   1  15 -5.6964  5.4953   1
   1   1 -15 -5.6790  3.6416   1
   1   1 -15 7.24781 8.23595   3
   0  -1  15 48.1074  6.5758   1
   0  -1 -15 50.8134  6.4931   1
   0   1 -15 31.3162  9.3880   3
   0   1 -15 54.2499  5.6251   1
   0   1  15 36.3979  6.5094   1
  -1  -1 -15 286.212  12.370   1
   1  -1  15 266.793  11.900   1
   1   1  15 236.402  12.893   1
  -1   1 -15 284.416  18.229   3
  -1   1 -15 266.015  11.361   1
  -2  -1 -15 117.449   9.444   1
   2  -1  15 111.879   8.624   1
   2   1  15 97.6214  9.3046   1
  -2   1 -15 131.653   9.072   1
  -2   1 -15 108.574  12.012   3
   3  -1  15 21.5149  6.5059   1
  -3  -1 -15 13.0384  6.3060   1
  -3   1 -15 14.5115  5.9335   1
  -3   1 -15 27.0036  8.1285   3
   3   1  15 22.1883  7.1440   1
  -4  -1 -15 127.592  10.838   1
   4  -1  15 128.798   9.773   1
  -4   1 -15 133.906  12.065   3
   4   1  15 105.733   9.995   1
  -4   1 -15 131.435  10.561   1
  -5  -1 -15 44.9177  8.4150   1
   5  -1  15 20.3415  7.4792   1
  -5   1 -15 40.8945  8.0409   1
  -5   1 -15 22.5596  7.8687   3
   5   1  15 28.6671  8.2205   1
  -6  -1 -15 191.914  13.951   1
   6  -1  15 167.040  12.511   1
  -6   1 -15 168.977  12.980   1
   6   1  15 167.388  13.008   1
  -6   1 -15 162.793  12.309   3
   7  -1  15 37.5559  9.3647   1
  -7  -1 -15 41.2298  9.7321   1
   7   1  15 48.6703  9.5876   1
  -7   1 -15 38.2083  9.2093   1
  -7   1 -15 40.8384  8.3334   3
   8  -1  15 7.34667 8.95133   1
  -8  -1 -15 9.57749 6.81573   3
  -8  -1 -15 6.73228 8.59271   1
   8   1  15 -1.2389  8.7840   1
  -8   1 -15 -3.0028  6.1931   3
  -8   1 -15 -0.9629  7.3926   1
   9  -1  15 13.0762 10.1789   1
  -9  -1 -15 28.8029 10.4802   1
   9   1  15 25.8960 10.6251   1
  -9   1 -15 50.9495 10.0235   1
  10  -1  15  9.3773 10.6663   1
 -10  -1 -15 19.1201 10.9819   1
  10   1  15  4.6583 10.7743   1
  11  -1  15 -13.037  10.730   1
 -11  -1 -15 -0.5111 10.9267   1
  11   1  15 -5.0471 10.8464   1
  12  -2 -15 85.8358 11.3608   1
 -12  -2  15 78.9419 13.3054   1
 -12   2  15 69.7633 14.4768   1
  11  -2 -15 145.111  12.538   1
 -11  -2  15 145.399  14.145   1
 -11   2  15 156.592  16.152   1
 -10  -2  15 9.10398 8.89095   1
  10  -2 -15 13.6332  7.6271   1
  10   2 -15 2.55665 6.21116   3
 -10   2  15 8.39208 9.74771   1
   9  -2 -15 33.9503  8.1240   1
  -9  -2  15 29.9617  8.7559   1
  -9   2  15 23.0451 10.2153   1
   9   2 -15 51.2508  8.4422   3
  -8  -2  15 45.8131  8.6693   1
   8  -2 -15 50.0226  8.2592   1
  -8   2  15 36.6172  9.9087   1
   8   2 -15 42.3216  8.2871   3
   7  -2 -15 -1.9106  6.0782   1
  -7  -2  15 6.57574 6.72785   1
  -7   2  15 7.40297 8.19229   1
   7   2 -15 21.9068  7.4409   3
  -6  -2  15 439.405  16.580   1
   6  -2 -15 398.708  16.529   1
  -6   2  15 435.099  19.488   1
   6   2 -15 439.091  20.766   3
   5  -2 -15 -4.6105  5.2878   1
  -5  -2  15 6.07550 5.48655   1
   5   2 -15 8.68386 7.93527   3
  -5   2  15 7.44844 7.33128   1
  -4  -2  15 0.19667 5.02751   1
   4  -2 -15 -1.6737  5.3302   1
  -4   2  15 -0.4886  7.1983   1
   4   2 -15 -5.1881  7.2797   3
  -3  -2  15 537.080  17.448   1
   3  -2 -15 505.940  18.322   1
  -3   2  15 540.946  20.238   1
   3   2 -15 527.165  24.634   3
  -2  -2  15 84.8031  6.9980   1
   2  -2 -15 69.8944  7.6433   1
  -2   2  15 70.2017  8.5592   1
   2   2 -15 87.8618 12.2191   3
  -1  -2  15 -7.3288  4.4323   1
   1  -2 -15 2.13311 5.20399   1
   1   2 -15 -4.6434  7.5158   3
  -1   2  15 -4.7175  5.5970   1
   0  -2  15 252.237  10.878   1
   0  -2 -15 246.634  12.217   1
   0   2 -15 231.335  17.029   3
   0   2  15 251.897  13.241   1
  -1  -2 -15 29.9575  6.7529   1
   1  -2  15 30.7760  5.8195   1
   1   2  15 22.4364  6.6523   1
  -1   2 -15 39.4056  9.7117   3
   2  -2  15 297.509  12.678   1
  -2  -2 -15 292.756  13.896   1
   2   2  15 282.389  14.292   1
  -2   2 -15 276.748  17.293   3
  -3  -2 -15 19.3209  6.9932   1
   3  -2  15 22.9558  6.2220   1
  -3   2 -15 27.6111  8.4079   3
   3   2  15 16.0314  7.4331   1
   4  -2  15 8.73252 6.20052   1
  -4  -2 -15 7.54575 6.42105   1
   4   2  15 -0.9015  6.8108   1
  -4   2 -15 6.80302 6.79937   3
  -5  -2 -15 162.691  12.978   1
   5  -2  15 152.565  11.601   1
  -5   2 -15 144.749  12.705   3
   5   2  15 173.258  12.671   1
   6  -2  15 266.541  14.849   1
  -6  -2 -15 301.260  16.737   1
   6   2  15 274.913  15.785   1
  -6   2 -15 249.118  15.245   3
   7  -2  15 -2.8445  7.9692   1
  -7  -2 -15 -1.6146  8.3658   1
  -7   2 -15 7.38457 6.79756   3
   7   2  15 -5.7704  8.4674   1
   8  -2  15 84.7605 11.6573   1
  -8  -2 -15 76.2730 12.2406   1
   8   2  15 70.8731 11.1846   1
  -8   2 -15 82.7949 10.2496   3
  -9  -2 -15 111.578  14.646   1
   9  -2  15 81.2678 12.6913   1
   9   2  15 75.3649 12.3342   1
 -10  -2 -15 59.5130 13.2856   1
  10  -2  15 33.8089 12.1656   1
  10   2  15 45.5141 12.1642   1
 -12  -3  15 49.8765 11.8191   1
  12  -3 -15 51.3206 11.4149   1
 -12   3  15 60.2432 14.2863   1
  11  -3 -15 31.2362  9.7115   1
 -11  -3  15 18.1523 10.0215   1
 -11   3  15 -7.2253 10.8094   1
 -10  -3  15 25.7815  8.9687   1
  10  -3 -15 10.1608  8.7407   1
  10   3 -15 42.8163  8.1335   3
 -10   3  15 40.6027 10.9018   1
   9  -3 -15 6.07331 8.20002   1
  -9  -3  15 26.9338  8.1987   1
  -9   3  15 25.8715 10.6235   1
   9   3 -15 34.5666  7.9942   3
  -8  -3  15 0.60099 6.77744   1
   8  -3 -15 -0.1783  6.8341   1
   8   3 -15 1.19902 6.89535   3
  -8   3  15 4.91047 9.42034   1
   7  -3 -15 280.271  14.752   1
  -7  -3  15 310.262  13.759   1
  -7   3  15 258.317  16.942   1
   7   3 -15 277.028  16.814   3
  -6  -3  15 36.9781  6.7848   1
   6  -3 -15 25.7157  7.7378   1
  -6   3  15 28.3829  8.4766   1
   6   3 -15 27.5508  8.4047   3
  -5  -3  15 1.28875 5.18372   1
   5  -3 -15 0.43346 6.39953   1
  -5   3  15 3.05193 7.54172   1
   5   3 -15 -0.3308  7.5389   3
   4  -3 -15 39.3574  7.2793   1
[truncated: 95,823 more chars]
