# Supplementary material for: Crystal structure and Hirshfeld surface analysis of 4,5-di­bromo-2-(4-meth­oxy­phen­yl)-2,3,4,4a,5,6,7,7a-octa­hydro-1H-4,6-ep­oxy-1H-cyclo­penta­[c]pyridin-1-one
Source: Acta Crystallogr E Crystallogr Commun. 2021 Apr 16;77(Pt 5):532–6. doi: 10.1107/S2056989021003273 (PMC8100279; doi:10.1107/S2056989021003273)
Supplement: Supplementary file 2 [file e-77-00532-Isup2.hkl]

data_I                                                                          
_shelx_title ' M429 in P2(1)/c'                                                 
_shelx_refln_list_code          4                                               
_shelx_F_calc_maximum      273.59                                               
_exptl_crystal_F_000       824.00                                               
_reflns_d_resolution_high  0.7696                                               
                                                                                
loop_                                                                           
 _space_group_symop_operation_xyz                                               
 'x, y, z'                                                                      
 '-x, y+1/2, -z+1/2'                                                            
 '-x, -y, -z'                                                                   
 'x, -y-1/2, z-1/2'                                                             
                                                                                
_cell_length_a    12.0238                                                       
_cell_length_b     6.4316                                                       
_cell_length_c    19.4630                                                       
_cell_angle_alpha  90.000                                                       
_cell_angle_beta   96.618                                                       
_cell_angle_gamma  90.000                                                       
                                                                                
_shelx_F_squared_multiplier     1.000                                           
                                                                                
loop_                                                                           
 _refln_index_h                                                                 
 _refln_index_k                                                                 
 _refln_index_l                                                                 
 _refln_F_squared_calc                                                          
 _refln_F_squared_meas                                                          
 _refln_F_squared_sigma                                                         
 _refln_observed_status                                                         
   2   0   0       4506.76       4286.10       312.57 o                         
   3   0   0      10929.44      11258.88       203.93 o                         
   4   0   0       7385.65       7665.18       117.44 o                         
   5   0   0      28151.97      29645.30       425.64 o                         
   6   0   0        687.84        742.22        30.13 o                         
   7   0   0        225.57        234.98        29.41 o                         
   8   0   0      23055.86      22568.61       415.42 o                         
   9   0   0       7020.64       6801.45       152.42 o                         
  10   0   0        293.64        338.23        43.34 o                         
  11   0   0       2885.17       2800.08        92.44 o                         
  12   0   0        380.25        337.95        48.20 o                         
  13   0   0       1441.95       1421.70       116.71 o                         
  14   0   0        179.96        137.91        51.92 o                         
  15   0   0          5.77        -39.60        50.51 o                         
   1   1   0        358.99        399.08        17.57 o                         
   2   1   0        267.97        292.55        14.79 o                         
   3   1   0         57.38         62.92         9.28 o                         
   4   1   0      24819.27      24963.20       255.50 o                         
   5   1   0         58.28         59.85         7.29 o                         
   6   1   0        357.89        453.86        15.68 o                         
   7   1   0       2547.34       2379.82        35.75 o                         
   8   1   0       1990.99       2075.65        37.09 o                         
   9   1   0       4356.93       4110.57        75.89 o                         
  10   1   0          5.80         12.69        24.56 o                         
  11   1   0        333.96        321.47        43.15 o                         
  12   1   0       1768.09       1683.77        55.76 o                         
  13   1   0       1757.44       1716.73        73.98 o                         
  14   1   0         64.34        110.98        36.54 o                         
  15   1   0        103.74        113.80        58.32 o                         
   0   2   0       7690.58       7695.93       142.48 o                         
   2   2   0       1403.32       1579.19        25.60 o                         
   3   2   0       1068.32       1090.15        19.73 o                         
   4   2   0        466.96        496.89        15.44 o                         
   5   2   0       2754.95       2870.33        34.62 o                         
   6   2   0        209.64        245.28        11.55 o                         
   7   2   0        332.21        372.72        14.17 o                         
   8   2   0        826.18        815.62        20.51 o                         
   9   2   0        282.17        339.52        15.10 o                         
  10   2   0         91.65         84.86        27.49 o                         
  11   2   0        136.93        146.06        29.28 o                         
  12   2   0         53.58         -6.00        29.37 o                         
  13   2   0        366.49        376.17        49.34 o                         
  14   2   0          1.36         16.99        66.17 o                         
  15   2   0         72.82         76.36        43.70 o                         
   1   3   0         32.75         21.95         8.81 o                         
   2   3   0       1063.26       1085.12        22.95 o                         
   3   3   0       1564.39       1682.90        59.58 o                         
   4   3   0       2505.28       2543.15        36.39 o                         
   5   3   0       3794.26       3989.84        52.04 o                         
   6   3   0       2324.43       2443.75        36.21 o                         
   7   3   0        676.07        697.29        21.44 o                         
   8   3   0        391.47        379.80        19.12 o                         
   9   3   0          9.12         -0.14        20.97 o                         
  10   3   0         81.68        113.25        21.33 o                         
  11   3   0        593.77        501.60        42.62 o                         
  12   3   0        357.76        388.18        59.62 o                         
  13   3   0        485.04        537.36        48.89 o                         
  14   3   0        558.28        560.17        75.86 o                         
   0   4   0      10201.39      10186.62       196.31 o                         
   1   4   0       1085.76       1073.93        29.22 o                         
   2   4   0       1123.96       1170.86        26.42 o                         
   3   4   0       1817.98       1845.82        35.59 o                         
   4   4   0         91.06        107.97        17.05 o                         
   5   4   0       1972.08       2120.35        41.69 o                         
   6   4   0       1016.59       1060.93        32.68 o                         
   7   4   0        139.21        160.64        22.01 o                         
   8   4   0       2826.24       2719.10        52.62 o                         
   9   4   0       1444.50       1512.75        48.59 o                         
  10   4   0         23.57         63.39        24.55 o                         
  11   4   0        408.49        423.54        48.39 o                         
  12   4   0        348.21        301.09        48.90 o                         
  13   4   0         80.24        169.15        49.89 o                         
   1   5   0       6650.12       6364.74       103.23 o                         
   2   5   0          4.92         -1.50        20.59 o                         
   3   5   0         47.65         42.72        19.60 o                         
   4   5   0       3536.49       3384.60        63.89 o                         
   5   5   0        483.29        495.39        51.32 o                         
   6   5   0         13.21         13.35        22.38 o                         
   7   5   0        331.72        302.22        28.80 o                         
   8   5   0        203.49        194.95        29.11 o                         
   9   5   0       1149.83       1145.98        45.91 o                         
  10   5   0        356.68        350.39        34.86 o                         
  11   5   0          6.08         63.43        47.49 o                         
  12   5   0       1020.44        969.59        77.02 o                         
   0   6   0         28.53         30.06        28.29 o                         
   1   6   0        286.78        254.67        26.74 o                         
   2   6   0        367.31        392.21        27.41 o                         
   3   6   0        140.89        129.33        23.54 o                         
   4   6   0          1.41          9.83        22.54 o                         
   5   6   0        216.27        228.80        27.54 o                         
   6   6   0          5.31         23.23        28.87 o                         
   7   6   0        386.41        424.15        34.00 o                         
   8   6   0        358.64        399.56        35.71 o                         
   9   6   0         25.66         17.20        42.41 o                         
  10   6   0        541.00        552.25        51.34 o                         
   1   7   0        150.29        145.11        26.49 o                         
   2   7   0        125.41        154.10        25.93 o                         
   3   7   0        782.33        786.65        38.35 o                         
   4   7   0         19.12         18.05        33.36 o                         
   5   7   0        257.14        265.51        31.55 o                         
   6   7   0        411.47        422.02        35.52 o                         
   7   7   0          7.06         -4.65        30.13 o                         
   8   7   0         70.09         71.34        33.39 o                         
   0   8   0        120.71         89.47        51.05 o                         
   1   8   0        154.94        104.22        28.00 o                         
   2   8   0         25.53         71.45        28.21 o                         
   3   8   0         37.05         62.77        34.84 o                         
   4   8   0          6.79         19.61        28.45 o                         
 -15   1   1          5.88         29.64        45.94 o                         
 -14   1   1        377.87        324.07        39.94 o                         
 -13   1   1       1668.03       1722.70        59.16 o                         
 -12   1   1         73.95         83.28        30.25 o                         
 -11   1   1         75.44         54.61        29.02 o                         
 -10   1   1         52.44         58.34        25.76 o                         
  -9   1   1        326.53        301.31        27.70 o                         
  -8   1   1       7281.70       7098.08        94.04 o                         
  -7   1   1        249.33        219.72        14.43 o                         
  -6   1   1         98.33         85.01        10.23 o                         
  -5   1   1      12050.04      12314.84       131.35 o                         
  -4   1   1       4534.06       4884.78        56.14 o                         
  -3   1   1        250.28        226.51        12.19 o                         
  -2   1   1       1506.52       1768.89        24.78 o                         
   1   1   1      14467.17      14357.02       447.96 o                         
   2   1   1        381.39        418.87         9.40 o                         
   3   1   1      17896.55      18544.34       175.85 o                         
   4   1   1      15637.29      16424.84       157.77 o                         
   5   1   1       1107.50       1224.44        21.63 o                         
   6   1   1       2103.15       2320.23        30.51 o                         
   7   1   1       3341.87       3450.47        46.19 o                         
   8   1   1        116.82         92.82        21.46 o                         
   9   1   1       2958.96       2940.95        62.14 o                         
  10   1   1        688.28        620.80        42.32 o                         
  11   1   1       1126.64       1038.21        54.71 o                         
  12   1   1       1692.30       1720.96        56.42 o                         
  13   1   1        280.51        318.37        50.63 o                         
  14   1   1         24.82         24.66        34.40 o                         
  15   1   1        297.27        320.44        50.82 o                         
 -15   2   1          9.33         34.05        50.25 o                         
 -14   2   1        316.63        284.32        44.09 o                         
 -13   2   1        378.62        376.48        43.48 o                         
 -12   2   1       1823.14       1841.36        71.64 o                         
 -11   2   1        395.23        362.71        34.19 o                         
 -10   2   1       1802.41       1783.75        42.30 o                         
  -9   2   1       8493.51       8588.00        93.68 o                         
  -8   2   1        642.07        671.79        18.18 o                         
  -7   2   1        262.93        334.36        18.19 o                         
  -6   2   1       3761.76       4263.55        51.10 o                         
  -5   2   1         82.64        112.26        10.98 o                         
  -4   2   1      33346.84      34332.17       349.35 o                         
  -3   2   1        362.40        315.08        21.87 o                         
  -2   2   1       4767.19       5098.46        63.25 o                         
  -1   2   1      21452.20      22238.76       224.77 o                         
   0   2   1      21004.59      22161.40       223.51 o                         
   1   2   1       3807.68       4073.26        50.66 o                         
   2   2   1       4547.08       4863.04        51.28 o                         
   3   2   1        576.94        612.55        28.45 o                         
   4   2   1       7303.28       7231.10        70.26 o                         
   5   2   1       5151.68       5108.99        53.60 o                         
   6   2   1          2.69          4.39        10.55 o                         
   7   2   1       9334.02       9311.49        91.58 o                         
   8   2   1       6558.25       6414.43        67.39 o                         
   9   2   1         57.05         86.66        15.26 o                         
  10   2   1         50.05         21.73        35.42 o                         
  11   2   1       2510.56       2235.94        60.21 o                         
  12   2   1        321.95        301.29        36.17 o                         
  13   2   1        713.17        586.27       130.64 o                         
  14   2   1         33.17        -49.18        57.35 o                         
 -14   3   1        132.34         49.50        46.17 o                         
 -13   3   1       1631.20       1617.29        75.78 o                         
 -12   3   1        162.44        289.38        45.43 o                         
 -11   3   1          4.18         20.01        36.28 o                         
 -10   3   1        501.40        586.81        34.74 o                         
  -9   3   1        153.98        129.26        23.12 o                         
  -8   3   1       3876.61       3764.41        50.64 o                         
  -7   3   1          0.89         -1.09        12.90 o                         
  -6   3   1         84.46        109.27        13.30 o                         
  -5   3   1       7860.62       7739.25        90.05 o                         
  -4   3   1       4242.46       4387.50        56.00 o                         
  -3   3   1       2314.80       2384.97        35.04 o                         
  -2   3   1       2219.47       2262.04        35.08 o                         
  -1   3   1       1801.22       1816.85        29.89 o                         
   0   3   1       8212.93       8017.76        95.63 o                         
   1   3   1       2175.61       2077.54        32.15 o                         
   2   3   1        673.18        791.41        17.31 o                         
   3   3   1       7839.31       7738.57        85.81 o                         
   4   3   1       7024.68       6902.37        79.23 o                         
   5   3   1        815.53        829.37        22.75 o                         
   6   3   1        205.36        227.25        17.00 o                         
   7   3   1       1299.10       1293.13        27.86 o                         
   8   3   1       2275.84       2251.83        37.30 o                         
   9   3   1       2065.70       2117.22        47.73 o                         
  10   3   1        180.49        180.23        27.26 o                         
  11   3   1        511.25        492.64        51.71 o                         
  12   3   1       1723.13       1613.36        64.87 o                         
  13   3   1          5.71         52.30        39.77 o                         
  14   3   1          1.91        -43.41        43.41 o                         
 -13   4   1        158.40        141.89        49.14 o                         
 -12   4   1         74.27        116.50        43.96 o                         
 -11   4   1        541.51        579.72       135.75 o                         
 -10   4   1        381.68        390.89        29.24 o                         
  -9   4   1        547.10        595.15        31.39 o                         
  -8   4   1         47.72         62.54        21.61 o                         
  -7   4   1       2216.22       2212.09        51.58 o                         
  -6   4   1       1709.83       1683.90        39.50 o                         
  -5   4   1        994.51        986.31        29.31 o                         
  -4   4   1        729.42        781.33        40.14 o                         
  -3   4   1        971.73       1060.78        27.08 o                         
  -2   4   1       3203.10       3387.62        50.59 o                         
  -1   4   1        530.88        452.17        26.42 o                         
   0   4   1       2023.07       2169.49        70.33 o                         
   1   4   1       2206.05       2150.90        42.73 o                         
   2   4   1         85.48         55.84        14.03 o                         
   3   4   1       1028.36       1021.37        26.99 o                         
   4   4   1       2522.36       2411.11        43.49 o                         
   5   4   1         13.74         -1.04        15.48 o                         
   6   4   1       2972.90       3014.30        52.59 o                         
   7   4   1        142.95        114.51        21.87 o                         
   8   4   1       1065.87        978.65        42.99 o                         
   9   4   1        253.49        281.57        26.35 o                         
  10   4   1        292.12        290.44        33.82 o                         
  11   4   1          7.03         48.82        39.14 o                         
  12   4   1        179.37        244.22        56.04 o                         
  13   4   1        193.72        240.61        58.28 o                         
 -12   5   1          7.28         60.78        68.02 o                         
 -11   5   1        134.89        204.39        53.59 o                         
 -10   5   1         37.51         21.98        28.38 o                         
  -9   5   1        178.91        185.39        36.01 o                         
  -8   5   1        532.85        499.99        39.62 o                         
  -7   5   1       1068.05       1079.48        41.24 o                         
  -6   5   1        224.61        245.69        25.78 o                         
  -5   5   1        181.05        205.38        21.45 o                         
  -4   5   1         84.01        125.42        18.16 o                         
  -3   5   1       2998.13       3061.78        58.32 o                         
  -2   5   1          6.13        -12.08        17.44 o                         
  -1   5   1         70.29         50.32        17.67 o                         
   0   5   1         60.68         75.55        18.19 o                         
   1   5   1        459.96        506.04        25.53 o                         
   2   5   1       2063.80       2066.02        50.70 o                         
   3   5   1       1186.68       1163.36        48.95 o                         
   4   5   1        303.26        320.51        25.59 o                         
   5   5   1       1269.47       1202.03        40.07 o                         
   6   5   1        481.01        496.72        31.23 o                         
   7   5   1          8.84         -0.31        23.46 o                         
   8   5   1         41.31         66.55        27.15 o                         
   9   5   1        112.03        116.81        29.40 o                         
  10   5   1        730.23        797.15        50.59 o                         
  11   5   1        421.10        344.22        59.84 o                         
  12   5   1        130.17        191.64        58.63 o                         
 -10   6   1        168.24        216.26        36.08 o                         
  -9   6   1        709.27        719.83        42.75 o                         
  -8   6   1         77.29        125.62        30.23 o                         
  -7   6   1        222.24        217.58        30.14 o                         
  -6   6   1        488.76        504.07        32.68 o                         
  -5   6   1         60.62         48.78        23.37 o                         
  -4   6   1       1296.97       1210.98        41.26 o                         
  -3   6   1        254.28        263.16        29.54 o                         
  -2   6   1        317.31        341.24        26.12 o                         
  -1   6   1       1244.79       1235.29        38.73 o                         
   0   6   1        895.43        827.06        42.35 o                         
   1   6   1        161.53        171.13        23.67 o                         
   2   6   1          3.01          7.87        20.29 o                         
   3   6   1        516.94        491.72        30.26 o                         
   4   6   1        816.62        918.03        37.76 o                         
   5   6   1        354.90        398.33        35.63 o                         
   6   6   1        221.54        265.16        35.50 o                         
   7   6   1        479.31        527.34        36.40 o                         
   8   6   1        360.19        437.86        38.09 o                         
   9   6   1        272.24        272.59        56.40 o                         
  10   6   1          4.43         38.45        39.45 o                         
  -8   7   1         68.21        114.53        34.57 o                         
  -7   7   1          1.62          8.08        29.75 o                         
  -6   7   1          3.61        -27.30        27.30 o                         
  -5   7   1       1009.70        952.13        42.89 o                         
  -4   7   1          8.17         20.20        24.38 o                         
  -3   7   1          0.88        -12.03        37.69 o                         
  -2   7   1         44.69         37.20        23.07 o                         
  -1   7   1        115.60        109.41        24.95 o                         
   0   7   1        365.64        436.76        69.42 o                         
   1   7   1         41.39         28.60        24.87 o                         
   2   7   1         16.47         -3.94        27.26 o                         
   3   7   1        325.28        319.44        30.52 o                         
   4   7   1         30.30         26.80        26.13 o                         
   5   7   1          1.22          7.70        27.01 o                         
   6   7   1          0.57         18.66        29.19 o                         
   7   7   1         33.90         55.60        31.21 o                         
   8   7   1        128.89        208.19        35.74 o                         
  -4   8   1         23.49         41.92        28.39 o                         
  -3   8   1         13.38         -8.47        27.44 o                         
  -2   8   1        278.49        214.71        31.34 o                         
  -1   8   1        172.85        165.06        30.88 o                         
   0   8   1         12.96          6.77        26.36 o                         
   1   8   1        137.63         84.45        39.62 o                         
   2   8   1          5.42         -3.72        27.17 o                         
   3   8   1        181.39        213.69        32.26 o                         
   4   8   1        372.91        439.14        54.24 o                         
 -15   0   2         55.98         42.16        71.86 o                         
 -14   0   2         18.19         49.10        48.29 o                         
 -13   0   2       2239.71       2027.82        86.96 o                         
 -12   0   2        746.84        748.36        58.62 o                         
 -11   0   2       2346.70       2317.64        82.56 o                         
 -10   0   2       6936.02       6907.21       157.28 o                         
  -9   0   2        980.56       1045.88        55.87 o                         
  -8   0   2       1455.55       1279.58        55.73 o                         
  -7   0   2        524.53        540.44       101.93 o                         
  -6   0   2       1029.75       1100.91        43.62 o                         
  -5   0   2      18025.21      17933.19       293.86 o                         
  -4   0   2      21872.67      22709.03       400.81 o                         
  -3   0   2       5786.53       6270.79       118.00 o                         
  -2   0   2      11657.81      13249.78       232.03 o                         
   2   0   2       6883.14       7519.85       136.54 o                         
   3   0   2       7692.70       7347.64       113.29 o                         
   4   0   2      13583.20      13595.05       203.74 o                         
   5   0   2       3280.14       3551.31        63.39 o                         
   7   0   2      20807.30      20786.73       382.86 o                         
   8   0   2        495.78        590.77        54.12 o                         
   9   0   2        307.74        314.02        40.08 o                         
  10   0   2       1958.73       1921.21       149.74 o                         
  11   0   2        171.47         80.33        40.52 o                         
  12   0   2       3982.68       3810.60       201.29 o                         
  13   0   2        321.74        405.50        53.42 o                         
  14   0   2          3.25        -28.55        47.96 o                         
  15   0   2       1109.95       1096.67        78.41 o                         
 -15   1   2         76.86        101.40        47.11 o                         
 -14   1   2       1744.57       1636.82        73.17 o                         
 -13   1   2        627.84        704.70        62.32 o                         
 -12   1   2        783.34        697.06        60.21 o                         
 -11   1   2        544.56        479.42        34.96 o                         
 -10   1   2        722.29        771.85        37.20 o                         
  -9   1   2       4556.32       4321.27        77.63 o                         
  -8   1   2       2254.48       2175.62        39.57 o                         
  -7   1   2        507.77        565.63        50.85 o                         
  -6   1   2      12114.19      12121.56       161.77 o                         
  -5   1   2      17472.98      18275.80       209.12 o                         
  -4   1   2        606.06        643.26        15.72 o                         
  -3   1   2        734.05        731.70        14.71 o                         
  -2   1   2       4077.67       4384.25        45.05 o                         
  -1   1   2      28984.02      28841.09       358.53 o                         
   0   1   2        237.47        197.16        20.27 o                         
   1   1   2        911.86        864.67        12.32 o                         
   2   1   2      15272.28      15997.80       142.81 o                         
   3   1   2      38640.83      39834.38       329.65 o                         
   4   1   2         22.66         36.72         7.71 o                         
   5   1   2        669.47        706.56        21.98 o                         
   6   1   2       3123.67       3093.32        37.82 o                         
   7   1   2       2334.43       2227.58        56.98 o                         
   8   1   2       5465.71       5412.89        88.99 o                         
   9   1   2        897.75        922.20        56.34 o                         
  10   1   2        185.66        196.12        29.12 o                         
  11   1   2       1886.39       1865.18        58.78 o                         
  12   1   2        543.15        540.74        60.33 o                         
  13   1   2          3.56        -25.90        36.18 o                         
  14   1   2         44.90         47.80        65.93 o                         
  15   1   2          7.39         66.07        48.70 o                         
 -15   2   2         54.40         20.03        42.04 o                         
 -14   2   2         11.38         58.29        39.54 o                         
 -13   2   2         32.26         29.34        37.74 o                         
 -12   2   2         58.12         50.81        35.32 o                         
 -11   2   2        127.56        156.60        27.60 o                         
 -10   2   2        228.44        268.51        22.72 o                         
  -9   2   2         35.44         25.10        18.50 o                         
  -8   2   2         25.04         31.13        13.19 o                         
  -7   2   2        290.50        349.14        16.60 o                         
  -6   2   2         93.01         49.98        11.16 o                         
  -5   2   2       1611.95       1666.59        32.12 o                         
  -4   2   2       2905.95       3434.57        48.28 o                         
  -3   2   2        700.92        705.11        18.06 o                         
  -2   2   2        316.07        279.65        11.63 o                         
  -1   2   2        785.24        789.01        36.64 o                         
   0   2   2       1258.01       1379.17        20.70 o                         
   1   2   2       3314.33       3528.29        46.09 o                         
   2   2   2        935.57        912.31        16.41 o                         
   3   2   2        431.87        441.27        12.94 o                         
   4   2   2         94.75         93.77         9.38 o                         
   5   2   2        274.81        282.33        13.04 o                         
   6   2   2        197.80        222.38        13.67 o                         
   7   2   2        120.71        127.05        13.45 o                         
   8   2   2         67.75         62.63        11.33 o                         
   9   2   2        591.54        619.18        17.67 o                         
  10   2   2         74.63         44.50        36.21 o                         
  11   2   2         17.20         20.71        28.38 o                         
  12   2   2        223.87        213.02        61.82 o                         
  13   2   2        148.21        141.54        35.19 o                         
  14   2   2        108.36         78.20        46.71 o                         
 -14   3   2        125.35        172.19        61.48 o                         
 -13   3   2         58.94          8.42        47.30 o                         
 -12   3   2         14.37         37.47        39.75 o                         
 -11   3   2          1.31         34.10        34.92 o                         
 -10   3   2        383.86        423.48        32.56 o                         
  -9   3   2        675.46        749.20        63.65 o                         
  -8   3   2        553.29        580.32        21.20 o                         
  -7   3   2       2937.34       3062.23        42.83 o                         
  -6   3   2       2765.78       2910.12        49.04 o                         
  -5   3   2       1179.42       1289.66        42.62 o                         
  -4   3   2         78.33        122.47        19.77 o                         
  -3   3   2       1034.96       1178.81        24.91 o                         
  -2   3   2        473.44        468.59        19.03 o                         
  -1   3   2       2596.23       2502.63        32.66 o                         
   0   3   2       8606.67       9318.05        99.84 o                         
   1   3   2       2073.42       2274.19        34.97 o                         
   2   3   2       1444.10       1500.73        27.78 o                         
   3   3   2       3616.61       3810.20        47.91 o                         
   4   3   2       2574.09       2821.09        39.94 o                         
   5   3   2         84.73        104.33        14.13 o                         
   6   3   2          2.87         -9.81        14.60 o                         
   7   3   2        371.56        394.73        21.26 o                         
   8   3   2        579.14        620.08        21.31 o                         
   9   3   2       2302.89       2327.31        75.05 o                         
  10   3   2        239.15        302.58        37.95 o                         
  11   3   2        501.01        525.99        43.30 o                         
  12   3   2        146.89        180.17        40.69 o                         
  13   3   2         48.36        142.24        42.24 o                         
  14   3   2         66.87         38.97        42.74 o                         
 -13   4   2       1144.88       1071.19       104.23 o                         
 -12   4   2        278.87        257.87        48.21 o                         
 -11   4   2        577.33        539.30        49.63 o                         
 -10   4   2       1835.24       1894.36        60.60 o                         
  -9   4   2       1731.12       1746.42        45.36 o                         
  -8   4   2        224.65        218.76        24.46 o                         
  -7   4   2         58.81         71.86        20.48 o                         
  -6   4   2        173.64        198.08        20.91 o                         
  -5   4   2       3239.59       3007.20        50.79 o                         
  -4   4   2       5075.99       5009.81        94.48 o                         
  -3   4   2         85.80         69.37        14.50 o                         
  -2   4   2       5611.03       5672.46        74.75 o                         
  -1   4   2       5320.44       5368.90        76.36 o                         
   0   4   2         25.02         31.09        11.61 o                         
   1   4   2        183.50        230.87        14.71 o                         
   2   4   2       1813.75       1922.28        44.91 o                         
   3   4   2       3758.74       3768.82        49.33 o                         
   4   4   2       4316.73       4283.75        55.74 o                         
   5   4   2         12.52         10.09        14.30 o                         
   6   4   2       1390.18       1399.69        39.22 o                         
   7   4   2       8613.83       8342.42       110.97 o                         
   8   4   2         67.48         80.57        23.13 o                         
   9   4   2         16.00        -25.53        25.53 o                         
  10   4   2        554.74        534.41        55.97 o                         
  11   4   2          3.78        -38.34        38.34 o                         
  12   4   2        924.73        962.04        75.04 o                         
  13   4   2        480.84        496.78        69.20 o                         
 -12   5   2          0.60         37.88        64.57 o                         
 -11   5   2        120.39        102.30        49.06 o                         
 -10   5   2         96.85        174.03        31.69 o                         
  -9   5   2       1031.29        994.36        43.92 o                         
  -8   5   2        274.04        256.48        26.12 o                         
  -7   5   2         85.92         73.87        21.91 o                         
  -6   5   2        295.64        309.56        23.96 o                         
  -5   5   2       3835.21       3765.39        73.40 o                         
  -4   5   2        883.44        853.71        28.42 o                         
  -3   5   2        177.21        192.69        18.19 o                         
  -2   5   2       2745.77       2725.71        46.11 o                         
  -1   5   2       1029.29       1037.08        65.54 o                         
   0   5   2       2791.72       2607.55        52.19 o                         
   1   5   2         12.80          4.61        17.91 o                         
   2   5   2         11.45         -6.13        18.58 o                         
   3   5   2       3351.86       3316.89        62.37 o                         
   4   5   2         42.04         54.77        21.43 o                         
   5   5   2       2243.61       2169.83        51.39 o                         
   6   5   2        506.40        505.98        31.35 o                         
   7   5   2          4.19         -0.79        24.61 o                         
   8   5   2       1040.66        992.61        41.67 o                         
   9   5   2         46.94         61.17        28.13 o                         
  10   5   2         56.52         72.98        37.49 o                         
  11   5   2        625.53        586.65        65.59 o                         
  12   5   2          0.76        -51.91        51.91 o                         
 -10   6   2        195.97        134.48        34.78 o                         
  -9   6   2        196.70        188.85        33.47 o                         
  -8   6   2        128.97         76.86        29.82 o                         
  -7   6   2         82.07         49.37        27.29 o                         
  -6   6   2       2197.21       2131.93        55.68 o                         
  -5   6   2        245.46        248.75        27.58 o                         
  -4   6   2         54.00         70.91        27.09 o                         
  -3   6   2        227.42        221.86        34.24 o                         
  -2   6   2          7.22        -12.08        28.75 o                         
  -1   6   2        304.57        294.63        24.80 o                         
   0   6   2       1063.59       1024.27        36.38 o                         
   1   6   2          4.46        -19.81        19.81 o                         
   2   6   2       1538.70       1429.05        48.49 o                         
   3   6   2        286.83        295.25        26.59 o                         
   4   6   2        804.59        849.93        46.88 o                         
   5   6   2        463.91        500.99        33.67 o                         
   6   6   2         46.00         55.85        26.73 o                         
   7   6   2        221.27        255.43        31.61 o                         
   8   6   2         95.71         85.65        30.22 o                         
   9   6   2        544.87        577.18        40.38 o                         
  10   6   2         13.09         -2.67        49.40 o                         
  -8   7   2        139.74        180.65        36.00 o                         
  -7   7   2        531.34        552.18        39.56 o                         
  -6   7   2         16.29         -6.51        27.45 o                         
  -5   7   2         64.77         58.29        26.56 o                         
  -4   7   2        243.38        210.05        36.33 o                         
  -3   7   2         82.26         88.80        24.71 o                         
  -2   7   2        755.38        677.94        34.83 o                         
  -1   7   2         24.83         62.76        22.94 o                         
   0   7   2         12.28         19.40        22.77 o                         
   1   7   2        948.15        887.37        38.86 o                         
   2   7   2        448.06        382.41        30.76 o                         
   3   7   2          4.00         12.86        24.21 o                         
   4   7   2        479.45        464.11        37.97 o                         
   5   7   2        216.11        144.29        30.77 o                         
   6   7   2        201.73        133.71        31.66 o                         
   7   7   2          5.09        -13.61        30.33 o                         
   8   7   2         21.63        -27.13        31.66 o                         
  -4   8   2         11.08         -2.65        33.48 o                         
  -3   8   2        225.82        254.64        32.30 o                         
  -2   8   2        202.24        169.56        29.65 o                         
  -1   8   2         15.64         33.20        26.50 o                         
   0   8   2         10.27         -2.13        25.58 o                         
   1   8   2         67.54         47.83        28.31 o                         
   2   8   2         55.60         -8.29        27.19 o                         
   3   8   2          1.05        -27.56        27.56 o                         
   4   8   2         64.80         48.45        45.03 o                         
 -15   1   3        144.99        111.31        47.44 o                         
 -14   1   3        359.56        398.76        50.38 o                         
 -13   1   3         12.92        -11.82        30.70 o                         
 -12   1   3        249.92        230.79        33.59 o                         
 -11   1   3        138.32        151.52        30.13 o                         
 -10   1   3       2206.83       2158.98        54.56 o                         
  -9   1   3       7077.99       6767.95        92.09 o                         
  -8   1   3       1902.04       2035.82        47.01 o                         
  -7   1   3        925.25        944.34        31.20 o                         
  -6   1   3       3099.90       2979.96        55.53 o                         
  -5   1   3         29.48         32.87         9.40 o                         
  -4   1   3        231.81        184.01         9.52 o                         
  -3   1   3        596.42        625.20        15.68 o                         
  -2   1   3        176.77        195.35         7.47 o                         
  -1   1   3      48998.97      48839.62       544.78 o                         
   0   1   3       3954.78       4101.52        41.97 o                         
   1   1   3        990.34        997.58        14.70 o                         
   2   1   3      16783.78      17448.80       166.97 o                         
   3   1   3       1485.02       1723.60        23.90 o                         
   4   1   3        229.93        168.51         8.69 o                         
   5   1   3       2233.31       2445.25        29.42 o                         
   6   1   3          9.79         -2.02        11.93 o                         
   7   1   3       3460.64       3179.78        60.32 o                         
   8   1   3       1315.64       1325.34        67.49 o                         
   9   1   3         40.57         47.89        24.04 o                         
  10   1   3       1927.19       1899.88        53.34 o                         
  11   1   3       1450.10       1563.23        69.82 o                         
  12   1   3         18.81         65.75        31.69 o                         
  13   1   3         16.25         12.23        32.94 o                         
  14   1   3          0.57         41.22        35.99 o                         
  15   1   3        199.11        141.35        40.83 o                         
 -15   2   3        121.90         92.27        44.21 o                         
 -14   2   3       1047.52       1005.16        57.82 o                         
 -13   2   3       1378.53       1334.97        59.43 o                         
 -12   2   3         43.18         47.30        34.32 o                         
 -11   2   3       1385.57       1373.22        44.98 o                         
 -10   2   3       4005.57       4012.29        70.31 o                         
  -9   2   3        984.64        938.65        34.82 o                         
  -8   2   3        273.99        260.46        17.99 o                         
  -7   2   3       1162.77       1204.79        25.98 o                         
  -6   2   3       2594.88       2604.55        38.86 o                         
  -5   2   3      13537.60      12917.91       138.27 o                         
  -4   2   3       2606.92       2641.03        39.89 o                         
  -3   2   3       1917.61       1989.78        27.67 o                         
  -2   2   3      35725.71      37614.01       424.61 o                         
  -1   2   3       1061.67       1057.61        25.12 o                         
   0   2   3         43.71         42.13         9.48 o                         
   1   2   3        616.13        696.87        15.88 o                         
   2   2   3         81.33         80.38         8.17 o                         
   3   2   3      26551.95      27151.24       240.50 o                         
   4   2   3       1523.14       1480.66        23.86 o                         
   5   2   3       2308.37       2402.21        33.22 o                         
   6   2   3      13829.62      13862.27       139.18 o                         
   7   2   3       3941.89       4054.08        50.58 o                         
   8   2   3       1515.36       1457.53        28.23 o                         
   9   2   3         77.22        102.27        16.78 o                         
  10   2   3         13.92         33.66        42.24 o                         
  11   2   3       3407.29       3232.54        73.88 o                         
  12   2   3       1588.94       1454.35        55.44 o                         
  13   2   3         82.24        139.32        36.76 o                         
  14   2   3        645.74        707.09        58.64 o                         
 -14   3   3        915.71        889.73        65.57 o                         
 -13   3   3        269.27        290.69        49.62 o                         
 -12   3   3          0.55         21.06        39.35 o                         
 -11   3   3        334.04        329.70        64.45 o                         
 -10   3   3        798.24        786.12        38.81 o                         
  -9   3   3       3263.63       3135.05        66.29 o                         
  -8   3   3        171.63        134.58        20.28 o                         
  -7   3   3        587.63        652.17        35.68 o                         
  -6   3   3      11300.40      11172.16       153.16 o                         
  -5   3   3        554.73        579.12        24.36 o                         
  -4   3   3       1163.80       1019.44        30.15 o                         
  -3   3   3       1157.74       1191.20        22.86 o                         
  -2   3   3          5.63          1.61         8.83 o                         
  -1   3   3      21850.60      22000.16       244.79 o                         
   1   3   3        175.92        204.87        12.87 o                         
   2   3   3      14495.71      14733.85       170.27 o                         
   3   3   3       1901.08       2021.07        35.66 o                         
   4   3   3       3416.92       3377.99        45.54 o                         
   5   3   3         13.81         24.70        13.96 o                         
   6   3   3        713.17        783.19        24.23 o                         
   7   3   3       5553.36       5443.30        65.89 o                         
   8   3   3       1112.25       1180.91        48.36 o                         
   9   3   3        254.94        227.10        21.94 o                         
  10   3   3       2426.74       2358.16        56.28 o                         
  11   3   3        648.68        614.34        70.44 o                         
  12   3   3        187.29        175.32        61.83 o                         
  13   3   3        157.84        156.14        42.47 o                         
  14   3   3        146.61         68.21        73.05 o                         
 -13   4   3         35.21        151.90        48.15 o                         
 -12   4   3        158.43        186.01        44.25 o                         
 -11   4   3         24.80         12.32        37.76 o                         
 -10   4   3       2854.63       2604.49        70.14 o                         
  -9   4   3         33.69         44.16        24.07 o                         
  -8   4   3         67.32        118.61        22.92 o                         
  -7   4   3         55.07         43.05        20.54 o                         
  -6   4   3        945.22        980.19        31.55 o                         
  -5   4   3       1178.83       1171.41        31.81 o                         
  -4   4   3       1316.10       1387.34        32.53 o                         
  -3   4   3        470.21        546.63        38.56 o                         
  -2   4   3       2081.79       2101.07        37.87 o                         
  -1   4   3         96.55         91.86        10.94 o                         
   0   4   3       4632.05       4914.42        66.54 o                         
   1   4   3        653.50        657.57        21.69 o                         
   2   4   3        509.50        539.83        20.54 o                         
   3   4   3       2448.36       2587.17        44.23 o                         
   4   4   3        188.82        225.21        16.19 o                         
   5   4   3       2015.89       2038.52        39.27 o                         
   6   4   3         37.49         51.91        16.55 o                         
   7   4   3         73.74         81.58        18.22 o                         
   8   4   3        791.06        808.82        32.86 o                         
   9   4   3          3.15          5.40        26.07 o                         
  10   4   3        171.89        200.88        40.53 o                         
  11   4   3        636.14        645.06        62.11 o                         
  12   4   3          0.44         26.70        57.17 o                         
  13   4   3        418.76        458.96        68.45 o                         
 -12   5   3         41.81         19.41        50.68 o                         
 -11   5   3        191.58        189.29        41.73 o                         
 -10   5   3        555.21        526.23        35.01 o                         
  -9   5   3        243.38        264.37        28.56 o                         
  -8   5   3       1738.51       1612.15        64.58 o                         
  -7   5   3        961.02       1058.11        36.24 o                         
  -6   5   3         22.03         23.35        19.43 o                         
  -5   5   3         60.98         82.34        18.78 o                         
  -4   5   3         35.23         23.14        16.90 o                         
  -3   5   3        223.93        210.81        18.10 o                         
  -2   5   3        867.09        772.56        25.45 o                         
  -1   5   3        321.22        316.44        22.70 o                         
   0   5   3       3195.03       3285.71        59.73 o                         
   1   5   3        994.62       1063.70        54.36 o                         
   2   5   3        698.38        651.65        29.30 o                         
   3   5   3          7.73          5.88        20.20 o                         
   4   5   3         38.99         55.95        22.07 o                         
   5   5   3        495.29        469.07        30.50 o                         
   6   5   3         13.30         -9.60        26.13 o                         
   7   5   3         19.60         13.04        31.55 o                         
   8   5   3        475.19        451.97        35.60 o                         
   9   5   3        816.89        871.97        42.03 o                         
  10   5   3        127.86        126.93        83.59 o                         
  11   5   3        147.45        217.98        54.44 o                         
  12   5   3         17.36        146.15        56.23 o                         
 -10   6   3        100.47         98.40        33.58 o                         
  -9   6   3          0.03          1.37        30.35 o                         
  -8   6   3          0.18        -25.41        27.75 o                         
  -7   6   3          5.82         10.59        25.97 o                         
  -6   6   3        886.81        862.84        39.15 o                         
  -5   6   3         64.90         74.57        23.15 o                         
  -4   6   3       1583.34       1637.88        80.21 o                         
  -3   6   3        369.18        397.60        26.70 o                         
  -2   6   3        687.58        681.26        30.58 o                         
  -1   6   3         32.15         23.18        19.41 o                         
   0   6   3          2.70        -18.78        18.78 o                         
   1   6   3          2.24        -11.13        19.42 o                         
   2   6   3        351.98        372.50        27.39 o                         
   3   6   3        291.08        229.76        26.84 o                         
   4   6   3        808.95        792.89        37.99 o                         
   5   6   3       1154.00       1198.89        44.77 o                         
   6   6   3        271.88        287.99        31.52 o                         
   7   6   3        107.65        161.95        31.08 o                         
   8   6   3          1.52        -10.33        29.01 o                         
   9   6   3          7.88         10.79        31.46 o                         
  10   6   3          2.33         -3.47        49.61 o                         
  -8   7   3         26.98         63.74        34.41 o                         
  -7   7   3         57.39         47.67        30.28 o                         
  -6   7   3        417.61        457.23        35.90 o                         
  -5   7   3         18.85         64.55        25.99 o                         
  -4   7   3         23.89         32.30        24.20 o                         
  -3   7   3        294.74        323.43        28.69 o                         
  -2   7   3         86.70         88.90        39.16 o                         
  -1   7   3        512.27        527.39        34.09 o                         
   0   7   3         18.76         28.52        23.03 o                         
   1   7   3         28.25        -22.54        22.54 o                         
   2   7   3        572.52        549.37        44.75 o                         
   3   7   3          0.96          7.91        24.45 o                         
   4   7   3         45.00         40.68        27.32 o                         
   5   7   3          0.70        -32.22        32.22 o                         
   6   7   3         15.81         52.67        30.25 o                         
   7   7   3        475.64        511.54        40.69 o                         
   8   7   3        143.28        130.78        36.38 o                         
  -4   8   3        145.62         65.34        30.15 o                         
  -3   8   3         26.46         66.76        27.86 o                         
  -2   8   3        169.78        170.65        29.19 o                         
  -1   8   3         25.66        -25.74        25.74 o                         
   0   8   3        174.90        233.81        45.12 o                         
   1   8   3        141.51        182.90        29.72 o                         
   2   8   3         98.13         88.98        28.59 o                         
   3   8   3        147.61        160.29        32.06 o                         
 -15   0   4        399.82        367.90        59.97 o                         
 -14   0   4       1367.63       1249.70       182.97 o                         
 -13   0   4        324.51        307.23        54.00 o                         
 -12   0   4        102.76         38.33        64.23 o                         
 -11   0   4       2944.76       2846.52       105.03 o                         
 -10   0   4       2237.65       2221.09        79.22 o                         
  -9   0   4       1789.29       1591.90        62.90 o                         
  -8   0   4        397.18        378.50        35.90 o                         
  -7   0   4        661.85        656.36        26.52 o                         
  -6   0   4      27359.79      27225.31       484.73 o                         
  -5   0   4       3653.67       3564.10        78.57 o                         
  -4   0   4         22.35         42.61        20.64 o                         
  -3   0   4      25766.09      27040.55       470.43 o                         
  -2   0   4      33577.46      35682.15       614.80 o                         
  -1   0   4        655.29        635.65        18.65 o                         
   0   0   4      11253.01      11435.54       201.36 o                         
   1   0   4       2305.45       2118.51        44.39 o                         
   2   0   4      32005.78      30315.90       526.01 o                         
   3   0   4      28063.92      27661.47       787.33 o                         
   4   0   4         45.82         47.09        13.64 o                         
   5   0   4      14216.12      14442.91       220.09 o                         
   6   0   4       7083.52       7190.20       119.50 o                         
   7   0   4       1035.35        866.46        31.37 o                         
   8   0   4       1300.83       1212.66        35.76 o                         
   9   0   4         82.16         93.09        34.46 o                         
  10   0   4       3355.44       3244.78       100.31 o                         
  11   0   4       5270.58       5072.62       132.98 o                         
  12   0   4        195.71        219.47        47.72 o                         
  13   0   4        243.52        293.35        54.56 o                         
  14   0   4       1523.85       1604.88        89.34 o                         
  15   0   4         79.01         81.16        75.54 o                         
 -15   1   4        717.95        627.38        52.75 o                         
 -14   1   4         18.55          5.13        41.90 o                         
 -13   1   4       1141.00       1214.35        76.42 o                         
 -12   1   4         39.08         18.11        29.83 o                         
 -11   1   4        236.66        209.39        30.77 o                         
 -10   1   4       4451.88       4196.26        79.63 o                         
  -9   1   4       1285.27       1303.36        41.60 o                         
  -8   1   4        345.52        350.82        25.22 o                         
  -7   1   4       4599.14       4816.89        84.53 o                         
  -6   1   4       1417.84       1531.91        29.59 o                         
  -5   1   4       7306.41       7462.43        84.22 o                         
  -4   1   4        873.09        797.53        18.38 o                         
  -3   1   4         68.82         50.37         9.58 o                         
  -2   1   4      22107.98      22027.57       209.48 o                         
  -1   1   4      13755.87      13701.45       131.80 o                         
   0   1   4      14977.20      15481.01       148.50 o                         
   1   1   4       3298.11       3416.65        37.86 o                         
   2   1   4      11867.08      12475.25       122.26 o                         
   3   1   4       6567.19       6562.13        68.83 o                         
   4   1   4       1538.39       1588.48        24.57 o                         
   5   1   4       3555.56       4035.20        46.30 o                         
   6   1   4       7348.00       7352.92        85.37 o                         
   7   1   4       9756.39       9203.64       133.12 o                         
   8   1   4        289.22        285.26        19.12 o                         
   9   1   4         14.97         26.39        25.69 o                         
  10   1   4       4322.50       4108.83        80.90 o                         
  11   1   4         25.66         54.61        31.27 o                         
  12   1   4        556.76        495.52        61.97 o                         
  13   1   4         76.05         57.20        34.19 o                         
  14   1   4        243.63        227.36        40.87 o                         
 -15   2   4        127.67        210.41        46.89 o                         
 -14   2   4         76.66         96.22        42.03 o                         
 -13   2   4         11.93          5.57        37.12 o                         
 -12   2   4          9.02         30.17        42.72 o                         
 -11   2   4        422.50        402.44        38.11 o                         
 -10   2   4         38.34          6.33        23.12 o                         
  -9   2   4        521.56        506.43        27.91 o                         
  -8   2   4       2095.70       2135.52        47.73 o                         
  -7   2   4         67.69         64.65        21.40 o                         
  -6   2   4        185.47        197.00        13.73 o                         
  -5   2   4          0.01         -2.82         9.07 o                         
  -4   2   4       6326.81       6658.87        77.25 o                         
  -3   2   4       6417.64       6773.62        70.25 o                         
  -2   2   4       2625.93       2583.99        40.56 o                         
  -1   2   4       4056.15       4304.37        58.44 o                         
   0   2   4        265.81        276.66        21.25 o                         
   1   2   4       8457.27       9214.86       100.62 o                         
   2   2   4         15.05         14.36         7.49 o                         
   3   2   4         12.21         10.26         8.50 o                         
   4   2   4        240.86        263.33        11.99 o                         
   5   2   4        136.07        191.44        13.03 o                         
   6   2   4        342.08        312.57        15.50 o                         
   7   2   4         80.71        102.13        13.89 o                         
   8   2   4          2.51         11.01        13.35 o                         
   9   2   4        258.14        258.81        22.30 o                         
  10   2   4         36.04        102.56        29.79 o                         
  11   2   4        257.50        249.56        61.94 o                         
  12   2   4        183.49        195.59        35.68 o                         
  13   2   4         75.79         77.53        34.62 o                         
  14   2   4         17.86         35.24        44.88 o                         
 -14   3   4        241.96        126.80        62.44 o                         
 -13   3   4         62.69         30.80        44.75 o                         
 -12   3   4        229.56        201.38        43.14 o                         
 -11   3   4       1311.86       1165.02        46.91 o                         
 -10   3   4       2394.99       2416.91        99.93 o                         
  -9   3   4         49.22         17.40        32.84 o                         
  -8   3   4       1335.29       1366.26        70.50 o                         
  -7   3   4       2209.39       2364.27        67.85 o                         
  -6   3   4       1093.25       1055.38        42.58 o                         
  -5   3   4       1207.40       1155.98        38.66 o                         
  -4   3   4        405.73        490.46        20.75 o                         
  -3   3   4        585.21        513.11        18.61 o                         
  -2   3   4      12754.32      13675.75       207.54 o                         
  -1   3   4       1010.07        935.86        30.46 o                         
   0   3   4        337.71        319.11        12.57 o                         
   1   3   4       1143.81       1233.27        36.62 o                         
   2   3   4       1064.88       1244.40        48.56 o                         
   3   3   4        102.97        158.16        12.76 o                         
   4   3   4        649.16        801.58        22.15 o                         
   5   3   4       1545.86       1591.90        31.71 o                         
   6   3   4        379.56        354.22        18.39 o                         
   7   3   4        674.12        738.68        25.60 o                         
   8   3   4       1810.21       1864.46        35.71 o                         
   9   3   4       2040.79       2099.97        39.41 o                         
  10   3   4        215.01        218.55        29.59 o                         
  11   3   4        233.73        228.17        40.04 o                         
  12   3   4          3.51         79.04        37.95 o                         
  13   3   4         40.48         64.50        51.81 o                         
 -13   4   4        123.86        128.70        47.86 o                         
 -12   4   4        166.21        141.32        44.35 o                         
 -11   4   4       1067.71       1183.81        49.17 o                         
 -10   4   4          0.74        -24.64        24.64 o                         
  -9   4   4        449.28        370.62        32.29 o                         
  -8   4   4        394.06        358.28        27.11 o                         
  -7   4   4         25.66         10.31        25.03 o                         
  -6   4   4       6245.68       5991.34        93.80 o                         
  -5   4   4       1586.08       1612.17        38.44 o                         
  -4   4   4       2213.65       2303.81        44.63 o                         
  -3   4   4       1176.21       1155.40        24.26 o                         
  -2   4   4        922.63        931.66        20.47 o                         
  -1   4   4       1341.57       1252.76        23.32 o                         
   0   4   4        147.60        151.48        14.53 o                         
   1   4   4        162.62        147.21        15.93 o                         
   2   4   4       7851.08       7689.46        98.45 o                         
   3   4   4       6067.47       6087.93        85.53 o                         
   4   4   4         25.88         26.64        16.64 o                         
   5   4   4       2459.93       2443.59        40.52 o                         
   6   4   4        963.97        955.02        28.17 o                         
   7   4   4        268.06        265.70        21.83 o                         
   8   4   4       1524.91       1365.93        39.21 o                         
   9   4   4         93.44         68.59        23.37 o                         
  10   4   4        396.16        453.13        55.67 o                         
  11   4   4       1480.66       1450.88       111.70 o                         
  12   4   4        347.56        362.12        61.80 o                         
  13   4   4        111.45         54.26        58.27 o                         
 -12   5   4        118.20         75.44        53.10 o                         
 -11   5   4          2.41         71.03        54.15 o                         
 -10   5   4        915.45        942.75        40.98 o                         
  -9   5   4        200.01        234.51        28.30 o                         
  -8   5   4         29.49         24.97        23.32 o                         
  -7   5   4       3110.37       3127.17        58.20 o                         
  -6   5   4          6.35         17.08        19.91 o                         
  -5   5   4       1220.82       1188.21        33.22 o                         
  -4   5   4        818.35        796.45        27.19 o                         
  -3   5   4        310.47        350.05        20.00 o                         
  -2   5   4       3462.99       3428.46        54.27 o                         
  -1   5   4       1344.95       1393.54        41.55 o                         
   0   5   4          6.19         20.39        14.45 o                         
   1   5   4        966.71        953.59        27.83 o                         
   2   5   4       1231.12       1179.38        37.26 o                         
   3   5   4        984.16        980.39        36.56 o                         
   4   5   4         29.07         16.01        22.49 o                         
   5   5   4        194.49        164.73        25.34 o                         
   6   5   4       1892.66       1951.96        62.25 o                         
   7   5   4        606.12        698.59        37.42 o                         
   8   5   4          1.20         12.22        27.62 o                         
   9   5   4        202.47        206.44        31.02 o                         
  10   5   4        361.46        410.65        57.31 o                         
  11   5   4         41.83        -37.29        50.01 o                         
 -10   6   4         71.02         74.68        35.76 o                         
  -9   6   4         96.72        127.52        32.86 o                         
  -8   6   4        415.50        407.58        35.33 o                         
  -7   6   4        155.42        140.95        30.87 o                         
  -6   6   4        135.86        191.69        42.22 o                         
  -5   6   4         17.29         12.30        22.84 o                         
  -4   6   4        960.61        888.15        35.18 o                         
  -3   6   4        615.09        657.20        43.62 o                         
  -2   6   4         63.60         40.79        19.23 o                         
  -1   6   4        884.20        835.92        32.90 o                         
   0   6   4          1.89         19.61        19.37 o                         
   1   6   4       1083.19       1026.79        37.01 o                         
   2   6   4        200.32        214.25        25.57 o                         
   3   6   4         21.38         18.30        22.86 o                         
   4   6   4        855.17        862.48        41.72 o                         
   5   6   4          8.85         29.12        25.98 o                         
   6   6   4        231.04        171.82        30.10 o                         
   7   6   4        520.15        535.23        38.23 o                         
   8   6   4        175.17        180.65        33.16 o                         
   9   6   4         79.41        109.59        40.59 o                         
  10   6   4          1.26         -6.74        48.40 o                         
  -8   7   4        291.41        338.61        38.00 o                         
  -7   7   4         43.27         55.98        29.97 o                         
  -6   7   4         36.03          8.32        28.20 o                         
  -5   7   4         73.68        106.93        34.49 o                         
  -4   7   4        216.98        258.22        28.06 o                         
  -3   7   4        754.43        671.47        45.74 o                         
  -2   7   4          7.61          2.46        21.74 o                         
  -1   7   4         19.97         -5.38        22.46 o                         
   0   7   4       1010.36        998.21        67.71 o                         
   1   7   4          1.08        -22.82        22.82 o                         
   2   7   4          2.65        -24.70        24.70 o                         
   3   7   4         59.28         39.64        26.01 o                         
   4   7   4          2.11        -26.58        26.58 o                         
   5   7   4        172.71        183.69        32.85 o                         
   6   7   4         56.47         56.40        31.66 o                         
   7   7   4         20.70         10.77        32.44 o                         
  -3   8   4         46.81         44.51        42.04 o                         
  -2   8   4          8.06        -38.74        38.74 o                         
  -1   8   4          0.62         -7.22        26.15 o                         
   0   8   4         42.52         66.50        27.00 o                         
   1   8   4         31.89         17.79        26.97 o                         
   2   8   4        105.00         95.92        28.76 o                         
   3   8   4         14.06         50.65        30.16 o                         
 -15   1   5         20.14        100.20        43.22 o                         
 -14   1   5        428.26        420.42        51.88 o                         
 -13   1   5        196.15        277.56        41.52 o                         
 -12   1   5        552.94        529.44        38.76 o                         
 -11   1   5       1635.63       1682.27        58.02 o                         
 -10   1   5         70.81         36.30        25.45 o                         
  -9   1   5        508.90        524.55        30.37 o                         
  -8   1   5       1199.46       1271.69        31.08 o                         
  -7   1   5        674.74        749.17        22.10 o                         
  -6   1   5       3016.02       2966.21        41.99 o                         
  -5   1   5       3673.80       3684.31        51.33 o                         
  -4   1   5        658.45        791.09        19.90 o                         
  -3   1   5       5361.14       5358.33        75.82 o                         
  -2   1   5       6017.78       6018.48        74.90 o                         
  -1   1   5        712.17        725.51        14.92 o                         
   0   1   5       7903.46       8364.25       127.75 o                         
   1   1   5       9322.86       9612.03       103.62 o                         
   2   1   5        381.99        351.57        13.02 o                         
   3   1   5       4576.02       4497.28        55.28 o                         
   4   1   5         29.78         12.96        11.30 o                         
   5   1   5       2012.07       1838.92        34.91 o                         
   6   1   5       7765.91       7801.80        90.55 o                         
   7   1   5       1230.84       1243.11        38.93 o                         
   8   1   5         88.22        108.89        25.09 o                         
   9   1   5       4635.66       4580.15        71.43 o                         
  10   1   5          1.27        -16.65        27.57 o                         
  11   1   5        797.49        637.63        40.53 o                         
  12   1   5         85.89         61.57        32.37 o                         
  13   1   5         26.85         17.06        34.32 o                         
  14   1   5       1041.73       1064.12        55.77 o                         
 -15   2   5       2299.61       2328.61        90.45 o                         
 -14   2   5        479.49        460.22        53.97 o                         
 -13   2   5         13.97         60.40        37.95 o                         
 -12   2   5        635.06        640.44        52.13 o                         
 -11   2   5        963.51       1065.00        59.83 o                         
 -10   2   5       3988.10       3787.82        90.40 o                         
  -9   2   5       1351.74       1269.80        39.93 o                         
  -8   2   5         21.97         38.06        18.90 o                         
  -7   2   5       9618.82       9291.36       116.12 o                         
  -6   2   5      13731.95      14359.32       172.25 o                         
  -5   2   5         15.42         43.89        11.95 o                         
  -4   2   5       1824.09       1848.76        41.78 o                         
  -3   2   5       7384.66       7936.39        81.71 o                         
  -2   2   5       6778.40       6998.87        89.32 o                         
  -1   2   5       9882.06       9740.03       119.24 o                         
   0   2   5        246.98        209.00         8.28 o                         
   1   2   5      13868.48      13354.29       142.98 o                         
   2   2   5      14811.47      13813.70       222.73 o                         
   3   2   5        457.15        440.26        14.34 o                         
   4   2   5        501.33        566.39        17.99 o                         
   5   2   5      12360.20      12746.10       121.11 o                         
   6   2   5        190.47        159.23        14.60 o                         
   7   2   5       3102.56       2799.61        73.43 o                         
   8   2   5        361.31        366.33        23.29 o                         
   9   2   5        875.06        857.24        57.51 o                         
  10   2   5       1873.19       1979.83        57.92 o                         
  11   2   5       1021.43       1049.87        59.83 o                         
  12   2   5         19.25         -9.53        32.02 o                         
  13   2   5        830.55        848.87        49.84 o                         
  14   2   5         99.27        177.65        47.99 o                         
 -14   3   5        299.25        317.34        53.20 o                         
 -13   3   5         60.00         95.56        42.85 o                         
 -12   3   5         57.85        100.43        40.69 o                         
 -11   3   5       2851.10       2883.27       130.61 o                         
 -10   3   5        545.58        565.26        43.59 o                         
  -9   3   5         10.34         29.26        44.93 o                         
  -8   3   5        513.70        574.06        54.10 o                         
  -7   3   5       5074.32       4809.25        87.05 o                         
  -6   3   5       4442.62       4346.32        72.89 o                         
  -5   3   5        990.78        850.16        28.92 o                         
  -4   3   5       2008.75       2035.03        33.51 o                         
  -3   3   5       6015.95       5919.60        73.25 o                         
  -2   3   5      10526.56      10137.26       159.43 o                         
  -1   3   5         73.32         84.04        15.19 o                         
   0   3   5        107.91        129.05        11.89 o                         
   1   3   5       8779.65       8924.31       109.56 o                         
   2   3   5        797.07        714.75        23.54 o                         
   3   3   5       4954.82       4905.83        91.35 o                         
   4   3   5       1048.74       1086.37        25.68 o                         
   5   3   5       1289.14       1360.19        37.78 o                         
   6   3   5       8976.01       9003.19        97.28 o                         
   7   3   5        114.76        115.13        17.83 o                         
   8   3   5        495.25        514.30        23.08 o                         
   9   3   5        981.05       1030.05        46.99 o                         
  10   3   5         10.65         26.08        29.54 o                         
  11   3   5        855.75        790.72        51.37 o                         
  12   3   5         38.30          3.97        40.62 o                         
  13   3   5         48.57        -38.57        38.57 o                         
 -13   4   5         12.72         31.29        45.04 o                         
 -12   4   5         98.61         94.14        41.86 o                         
 -11   4   5        221.85        255.73        34.18 o                         
 -10   4   5         21.54         44.17        29.16 o                         
  -9   4   5         59.22        -16.00        26.54 o                         
  -8   4   5        891.13        841.41        37.86 o                         
  -7   4   5        264.86        286.72        26.58 o                         
  -6   4   5          8.64         -7.09        22.84 o                         
  -5   4   5        343.98        360.53        30.16 o                         
  -4   4   5       1237.59       1317.12        29.33 o                         
  -3   4   5       4629.37       4583.28        61.20 o                         
  -2   4   5        113.73        113.60        22.60 o                         
  -1   4   5        248.02        274.95        12.17 o                         
   0   4   5        845.62        819.03        21.25 o                         
   1   4   5          8.94         -2.19        14.22 o                         
   2   4   5       1206.20       1173.08        32.09 o                         
   3   4   5        752.01        809.01        42.29 o                         
   4   4   5        930.47       1025.69        34.68 o                         
   5   4   5        668.39        679.35        27.56 o                         
   6   4   5        131.32        117.93        20.69 o                         
   7   4   5       1098.45       1131.44        50.14 o                         
   8   4   5        659.36        649.50        29.82 o                         
   9   4   5         14.83         48.94        30.77 o                         
  10   4   5        432.02        410.99        55.66 o                         
  11   4   5          1.47         25.29        47.73 o                         
  12   4   5        510.55        455.74        70.11 o                         
 -12   5   5        746.64        750.90       146.79 o                         
 -11   5   5        103.79        120.90        33.30 o                         
 -10   5   5        181.96        152.76        32.57 o                         
  -9   5   5        376.89        476.30        32.80 o                         
  -8   5   5        122.56        153.41        26.29 o                         
  -7   5   5        940.52        850.78        34.12 o                         
  -6   5   5         42.45         24.95        20.16 o                         
  -5   5   5         86.41         65.96        17.94 o                         
  -4   5   5        626.01        607.52        24.87 o                         
  -3   5   5        576.90        587.17        22.91 o                         
  -2   5   5        452.82        453.41        20.61 o                         
  -1   5   5       1316.62       1353.90        31.81 o                         
   0   5   5       1112.39       1164.18        30.01 o                         
   1   5   5        127.03         96.59        17.00 o                         
   2   5   5        264.02        303.85        21.18 o                         
   3   5   5         47.68         69.98        24.61 o                         
   4   5   5        582.44        610.17        38.30 o                         
   5   5   5        679.31        702.43        35.53 o                         
   6   5   5        292.40        262.26        40.58 o                         
   7   5   5        756.49        751.36        38.58 o                         
   8   5   5        434.81        480.71        35.57 o                         
   9   5   5        284.74        226.60        39.44 o                         
  10   5   5         42.23        -22.45        46.26 o                         
  11   5   5         30.83         78.24        53.44 o                         
 -10   6   5         90.84         75.61        35.09 o                         
  -9   6   5          3.40        -15.34        30.91 o                         
  -8   6   5        358.26        393.81        35.68 o                         
  -7   6   5        396.88        428.97        33.50 o                         
  -6   6   5       1290.64       1367.78        45.73 o                         
  -5   6   5         81.34        107.21        23.35 o                         
  -4   6   5        603.40        631.39        30.68 o                         
  -3   6   5         20.34         45.61        28.16 o                         
  -2   6   5        329.52        307.85        23.49 o                         
  -1   6   5         71.41         75.56        21.84 o                         
   0   6   5         34.61         21.34        19.75 o                         
   1   6   5       1674.92       1627.53        44.88 o                         
   2   6   5        481.61        575.36        37.80 o                         
   3   6   5        467.79        523.83        32.57 o                         
   4   6   5         98.67        107.19        27.29 o                         
   5   6   5        341.26        418.56        36.83 o                         
   6   6   5        149.23        154.47        30.95 o                         
   7   6   5         48.73         27.42        43.55 o                         
   8   6   5         58.79         28.52        31.18 o                         
   9   6   5        259.58        290.88        44.56 o                         
  -8   7   5        197.93        211.56        36.24 o                         
  -7   7   5        189.17        224.56        35.37 o                         
  -6   7   5        168.74        145.34        29.51 o                         
  -5   7   5          8.06         -4.39        24.72 o                         
  -4   7   5         80.74         60.47        24.86 o                         
  -3   7   5        434.84        478.22        30.95 o                         
  -2   7   5        251.86        283.05        39.26 o                         
  -1   7   5         11.86         11.76        30.29 o                         
   0   7   5         78.88         32.66        23.67 o                         
   1   7   5        266.31        285.79        33.86 o                         
   2   7   5        264.76        261.56        33.49 o                         
   3   7   5        279.38        301.57        30.79 o                         
   4   7   5        168.39        129.40        29.78 o                         
   5   7   5         17.54        -32.95        32.95 o                         
   6   7   5        463.81        506.29        40.20 o                         
   7   7   5          7.67         21.06        35.15 o                         
  -3   8   5        398.80        446.66        71.29 o                         
  -2   8   5         10.24         78.82        41.32 o                         
  -1   8   5         82.03         56.09        41.03 o                         
   0   8   5        229.11        219.52        70.89 o                         
   1   8   5         48.61         62.53        27.47 o                         
   2   8   5        108.42         63.21        29.34 o                         
 -15   0   6        727.54        692.37       115.42 o                         
 -14   0   6         16.31        -45.72        45.94 o                         
 -13   0   6        113.77        104.80        45.97 o                         
 -12   0   6        528.95        528.35        83.61 o                         
 -11   0   6       1772.57       1714.90        71.59 o                         
 -10   0   6       7351.75       7366.37       126.60 o                         
  -9   0   6         25.96         30.77        17.45 o                         
  -8   0   6       7120.04       7086.42       120.76 o                         
  -7   0   6      13820.03      12918.08       201.10 o                         
  -6   0   6          5.45         38.85        20.11 o                         
  -5   0   6       1549.67       1556.94        38.40 o                         
  -4   0   6       4453.69       4597.92        76.89 o                         
  -3   0   6       2476.67       2360.61        53.21 o                         
  -2   0   6      33254.30      32682.58       566.02 o                         
  -1   0   6        574.51        440.27        25.56 o                         
   1   0   6      74852.10      72374.02      1242.39 o                         
   2   0   6       4748.69       4319.15        88.41 o                         
   3   0   6       1506.51       1635.13        69.13 o                         
   4   0   6        714.11        720.97        35.17 o                         
   5   0   6        265.65        318.12        22.34 o                         
   6   0   6       4558.80       3985.09        62.65 o                         
   7   0   6       1015.56        858.82        39.96 o                         
   8   0   6        205.32        287.65        33.21 o                         
   9   0   6       9917.93       9352.45       210.17 o                         
  10   0   6       3103.07       3090.56        99.27 o                         
  11   0   6         21.30         -8.95        40.06 o                         
  12   0   6        334.98        427.56        57.03 o                         
  13   0   6        633.53        601.97        63.51 o                         
  14   0   6        528.13        473.07        65.75 o                         
 -15   1   6        304.56        247.74        45.29 o                         
 -14   1   6        321.73        347.10        44.71 o                         
 -13   1   6          0.06         25.68        35.95 o                         
 -12   1   6        870.46        785.00        39.73 o                         
 -11   1   6       3978.73       3737.22        69.96 o                         
 -10   1   6        910.35        894.10        48.94 o                         
  -9   1   6         84.59        102.82        15.85 o                         
  -8   1   6       3242.82       3205.86        48.59 o                         
  -7   1   6         25.26         -2.30        12.86 o                         
  -6   1   6       3990.92       3749.90        54.13 o                         
  -5   1   6          1.18         16.37        10.08 o                         
  -4   1   6       5084.13       5233.82        66.76 o                         
  -3   1   6      17945.99      18112.63       231.84 o                         
  -2   1   6        271.60        339.28        21.11 o                         
  -1   1   6         33.50         53.62         7.25 o                         
   0   1   6      22495.72      23328.44       374.10 o                         
   1   1   6       1581.03       1594.34        27.12 o                         
   2   1   6       6918.08       6369.50        79.48 o                         
   3   1   6        105.47         65.38        11.96 o                         
   4   1   6         15.89         28.72        12.28 o                         
   5   1   6      16939.31      17132.80       201.24 o                         
   6   1   6       2247.79       2181.44        44.85 o                         
   7   1   6        247.97        280.56        16.06 o                         
   8   1   6        440.13        510.45        32.86 o                         
   9   1   6        496.44        555.21        27.06 o                         
  10   1   6       1432.14       1331.79        66.01 o                         
  11   1   6        297.49        294.43        34.95 o                         
  12   1   6          0.08         20.09        31.38 o                         
  13   1   6        668.73        672.95        45.82 o                         
  14   1   6        409.76        370.62        44.90 o                         
 -15   2   6        235.46        276.19        76.25 o                         
 -14   2   6         38.92         15.15        42.72 o                         
 -13   2   6         12.25         48.37        61.07 o                         
 -12   2   6        388.81        392.52        46.31 o                         
 -11   2   6         17.03        -33.66        33.71 o                         
 -10   2   6         82.79        118.21        55.75 o                         
  -9   2   6        340.23        340.67        25.98 o                         
  -8   2   6        188.03        182.97        22.32 o                         
  -7   2   6       3691.11       3667.11        54.82 o                         
  -6   2   6        847.63        986.25        32.16 o                         
  -5   2   6       1813.05       1901.85        36.20 o                         
  -4   2   6       2331.84       2343.79        36.30 o                         
  -3   2   6       3992.86       4316.01        49.17 o                         
  -2   2   6       5405.26       5965.03        79.68 o                         
  -1   2   6         23.19         22.50        11.45 o                         
   0   2   6         92.56        114.66         8.13 o                         
   1   2   6        500.74        591.04        16.63 o                         
   2   2   6         83.02        100.59         9.24 o                         
   3   2   6       2238.89       2427.83        33.65 o                         
   4   2   6         70.92         79.42        11.89 o                         
   5   2   6          2.59          3.71        12.06 o                         
   6   2   6        248.45        274.37        18.71 o                         
   7   2   6          2.58          9.89        17.89 o                         
   8   2   6         36.39         56.84        19.36 o                         
   9   2   6       1347.63       1291.30        58.79 o                         
  10   2   6        420.41        386.53        36.40 o                         
  11   2   6        423.43        457.13        39.13 o                         
  12   2   6         34.74         26.00        34.20 o                         
  13   2   6          5.93         -3.88        36.20 o                         
  14   2   6         76.33        102.07        39.75 o                         
 -14   3   6        311.16        378.54        80.18 o                         
 -13   3   6        396.07        430.36        52.13 o                         
 -12   3   6        927.64        898.14        57.41 o                         
 -11   3   6        148.61        303.46        64.22 o                         
 -10   3   6        229.92        346.79        39.25 o                         
  -9   3   6          2.03         61.65        29.99 o                         
  -8   3   6        333.91        375.04        34.79 o                         
  -7   3   6       1230.87       1111.01        38.21 o                         
  -6   3   6       1794.30       1707.05        46.68 o                         
  -5   3   6       1268.34       1100.49        32.48 o                         
  -4   3   6        480.37        394.96        14.78 o                         
  -3   3   6       9080.25       9168.04       130.76 o                         
  -2   3   6       4417.84       4692.12        75.78 o                         
  -1   3   6        145.21        155.78        21.96 o                         
   0   3   6         53.89         77.03         8.23 o                         
   1   3   6       1646.90       1618.39        34.29 o                         
   2   3   6        740.92        666.72        22.52 o                         
   3   3   6       2543.17       2455.73        42.40 o                         
   4   3   6       1729.55       1828.68        37.77 o                         
   5   3   6       3730.83       3620.74        51.74 o                         
   6   3   6       1099.28       1090.97        27.60 o                         
   7   3   6        331.99        357.69        22.05 o                         
   8   3   6        639.68        650.76        27.67 o                         
   9   3   6         31.52          9.09        25.36 o                         
  10   3   6       1270.44       1182.86        50.02 o                         
  11   3   6         67.63        108.30        34.16 o                         
  12   3   6        185.34        120.25        45.65 o                         
  13   3   6         80.22        153.01        60.49 o                         
 -13   4   6         22.56         81.38        61.61 o                         
 -12   4   6        208.50        229.24        45.32 o                         
 -11   4   6        438.61        410.37        37.72 o                         
 -10   4   6       1030.44       1112.60        54.82 o                         
  -9   4   6        155.94        161.44        33.06 o                         
  -8   4   6       1617.35       1563.30        68.50 o                         
  -7   4   6       2103.02       2224.38        71.82 o                         
  -6   4   6       1189.69       1163.78        43.60 o                         
  -5   4   6          3.66          2.27        16.94 o                         
  -4   4   6        577.05        690.66        20.68 o                         
  -3   4   6        850.29        787.73        36.94 o                         
  -2   4   6       1226.45       1117.27        53.22 o                         
  -1   4   6        467.56        412.56        37.01 o                         
   0   4   6        329.93        347.14        15.81 o                         
   1   4   6       8526.96       8277.44       116.18 o                         
   2   4   6       1002.07        973.93        29.33 o                         
   3   4   6         19.79         37.51        17.76 o                         
   4   4   6        114.81        132.57        26.62 o                         
   5   4   6       1307.55       1435.35        37.22 o                         
   6   4   6        711.66        625.36        28.25 o                         
   7   4   6       1716.82       1643.17        42.93 o                         
   8   4   6        112.34        162.91        23.30 o                         
   9   4   6        743.87        820.86        45.75 o                         
  10   4   6       1096.29       1024.15        70.62 o                         
  11   4   6        118.78        227.86       145.37 o                         
  12   4   6        209.20        192.42       102.61 o                         
 -12   5   6        200.38        244.54        51.05 o                         
 -11   5   6        835.84        771.11        46.09 o                         
 -10   5   6         19.14        -13.09        28.07 o                         
  -9   5   6         91.15         86.92        27.50 o                         
  -8   5   6        807.01        799.38        36.15 o                         
  -7   5   6        383.27        340.52        27.35 o                         
  -6   5   6        661.35        672.00        29.44 o                         
  -5   5   6          5.93        -14.98        18.05 o                         
  -4   5   6         34.74         77.55        16.89 o                         
  -3   5   6       3602.42       3545.83        56.64 o                         
  -2   5   6         39.02         67.70        20.38 o                         
  -1   5   6        856.29        836.75        25.94 o                         
   0   5   6       2145.03       2137.41        41.70 o                         
   1   5   6         68.40         88.24        17.87 o                         
   2   5   6       3196.65       3179.65        58.84 o                         
   3   5   6        125.90        126.32        21.00 o                         
   4   5   6         21.81         56.36        24.50 o                         
   5   5   6       1642.58       1597.88        48.63 o                         
   6   5   6        167.44        228.55        29.12 o                         
   7   5   6        504.87        484.80        35.08 o                         
   8   5   6        265.96        266.38        31.91 o                         
   9   5   6        220.08        308.89        41.21 o                         
  10   5   6       1027.39        968.51       106.98 o                         
  11   5   6        306.27        287.87        60.46 o                         
 -10   6   6          6.84        -17.26        33.52 o                         
  -9   6   6        567.49        538.00        41.15 o                         
  -8   6   6        310.95        379.66        39.18 o                         
  -7   6   6        643.52        632.07        37.54 o                         
  -6   6   6         16.61         35.16        25.72 o                         
  -5   6   6          3.15         27.08        21.44 o                         
  -4   6   6        670.14        693.51        43.65 o                         
  -3   6   6         59.50         80.87        23.32 o                         
  -2   6   6        503.30        561.25        27.17 o                         
  -1   6   6        648.09        565.78        38.43 o                         
   0   6   6        272.09        234.94        23.45 o                         
   1   6   6        497.62        477.17        29.68 o                         
   2   6   6         17.03         55.35        37.30 o                         
   3   6   6        688.55        693.70        36.23 o                         
   4   6   6        261.36        247.67        33.37 o                         
   5   6   6        132.80        204.83        30.39 o                         
   6   6   6        456.87        458.38        37.33 o                         
   7   6   6         23.59         -0.25        33.30 o                         
   8   6   6        341.27        327.75        37.92 o                         
   9   6   6         83.13        107.98        42.70 o                         
  -8   7   6         46.63        -26.69        75.04 o                         
  -7   7   6        295.10        291.56        47.88 o                         
  -6   7   6        141.30        114.19        43.34 o                         
  -5   7   6        305.52        286.95        45.54 o                         
  -4   7   6        940.93        911.68        64.68 o                         
  -3   7   6          2.33         14.53        37.86 o                         
  -2   7   6         55.10         20.78        37.06 o                         
  -1   7   6        337.51        358.09        27.67 o                         
   0   7   6         10.65          4.16        22.52 o                         
   1   7   6        496.22        453.32        31.91 o                         
   2   7   6         65.73         78.42        26.06 o                         
   3   7   6          6.07         -4.45        25.80 o                         
   4   7   6        686.22        650.90        39.68 o                         
   5   7   6        110.71         53.41        31.53 o                         
   6   7   6         16.62         47.00        32.52 o                         
   7   7   6        136.18        170.19        37.16 o                         
  -2   8   6         49.67         42.55        44.41 o                         
  -1   8   6         89.59        115.04        43.57 o                         
   0   8   6        113.68         97.92        43.76 o                         
   1   8   6         41.43         27.22        41.22 o                         
   2   8   6         49.04        -57.26        66.09 o                         
 -15   1   7        230.69        225.94        46.05 o                         
 -14   1   7         52.66         71.51        39.57 o                         
 -13   1   7        517.88        609.04        47.08 o                         
 -12   1   7       1262.09       1241.65        54.91 o                         
 -11   1   7        174.93        201.86        27.49 o                         
 -10   1   7          3.23          4.81        15.52 o                         
  -9   1   7         72.22         88.83        16.79 o                         
  -8   1   7        516.58        489.86        26.06 o                         
  -7   1   7       6873.93       6687.15        88.11 o                         
  -6   1   7       2289.28       2155.02        45.11 o                         
  -5   1   7        760.52        736.07        20.54 o                         
  -4   1   7      11143.43      11286.12       133.24 o                         
  -3   1   7        561.69        490.61        19.55 o                         
  -2   1   7         13.02         -1.99         3.53 o                         
  -1   1   7        471.55        426.40        16.59 o                         
   0   1   7          4.20         20.68         8.81 o                         
   1   1   7       5445.45       5272.90        67.45 o                         
   2   1   7       4594.56       4320.28        58.36 o                         
   3   1   7        219.74        175.34        13.90 o                         
   4   1   7       5663.15       5586.73        75.28 o                         
   5   1   7       5441.47       5481.65        76.18 o                         
   6   1   7       1160.51       1238.54        32.88 o                         
   7   1   7         54.07         30.78        15.40 o                         
   8   1   7        386.19        388.95        24.60 o                         
   9   1   7          9.03         10.83        18.04 o                         
  10   1   7       1672.90       1675.79        54.79 o                         
  11   1   7         18.02          3.18        30.49 o                         
  12   1   7        316.48        299.98        39.32 o                         
  13   1   7        722.90        683.80        47.95 o                         
  14   1   7        127.95        198.69        41.84 o                         
 -14   2   7        307.58        303.68        50.47 o                         
 -13   2   7        343.93        322.85        47.94 o                         
 -12   2   7        271.51        259.57        43.94 o                         
 -11   2   7       3148.38       3040.66        96.11 o                         
 -10   2   7       1648.69       1644.87        97.05 o                         
  -9   2   7        109.80        112.93        30.88 o                         
  -8   2   7       8735.58       8470.74       109.25 o                         
  -7   2   7        234.12        252.82        22.77 o                         
  -6   2   7        504.90        466.27        23.92 o                         
  -5   2   7       2126.57       2181.70        42.06 o                         
  -4   2   7       1375.55       1607.34        32.71 o                         
  -3   2   7      17357.53      17516.10       172.28 o                         
  -2   2   7       6984.17       6857.37        77.48 o                         
  -1   2   7        609.36        697.74        15.06 o                         
   0   2   7      14499.62      13904.44       147.67 o                         
   1   2   7      20647.44      20802.31       248.90 o                         
   2   2   7       2227.63       2400.84        42.32 o                         
   3   2   7        598.33        677.91        20.02 o                         
   4   2   7       1323.30       1501.92        30.54 o                         
   5   2   7       2827.73       2605.15        46.25 o                         
   6   2   7       5263.32       5050.92        67.39 o                         
   7   2   7        226.23        222.04        18.67 o                         
   8   2   7       3775.17       3579.52        60.93 o                         
   9   2   7       5513.40       5337.78       147.88 o                         
  10   2   7          1.15          1.20        29.70 o                         
  11   2   7         91.24         57.14        33.57 o                         
  12   2   7        281.64        281.29        38.98 o                         
  13   2   7        186.92        166.71        39.03 o                         
 -14   3   7        104.20        168.33        50.87 o                         
 -13   3   7         64.57        -26.00        39.60 o                         
 -12   3   7       1494.58       1602.77        96.83 o                         
 -11   3   7        355.58        385.88        43.61 o                         
 -10   3   7        575.64        552.58        44.15 o                         
  -9   3   7        842.18        848.43        44.79 o                         
  -8   3   7         49.94         21.12        26.94 o                         
  -7   3   7       2162.26       2112.17        56.87 o                         
  -6   3   7       1406.95       1454.24        36.09 o                         
  -5   3   7         38.72         59.63        16.75 o                         
  -4   3   7       7273.27       7494.66        87.12 o                         
  -3   3   7       1501.49       1451.95        39.23 o                         
  -2   3   7       1607.06       1647.66        40.13 o                         
  -1   3   7          5.29         -3.44        15.73 o                         
   0   3   7       3834.35       4161.62        51.63 o                         
   1   3   7       4462.66       4278.02        60.99 o                         
   2   3   7       2728.57       2638.65        44.12 o                         
   3   3   7        196.81        228.35        13.55 o                         
   4   3   7       3164.05       3132.99        46.30 o                         
   5   3   7       2533.66       2536.82        36.56 o                         
   6   3   7        758.59        771.88        26.59 o                         
   7   3   7         12.08         27.49        18.52 o                         
   8   3   7        853.77        888.83        29.88 o                         
   9   3   7        289.11        333.24        34.08 o                         
  10   3   7       2193.27       2213.79        97.98 o                         
  11   3   7        135.51        188.76        36.18 o                         
  12   3   7        190.75        277.13        60.01 o                         
  13   3   7        587.39        565.52        72.88 o                         
 -13   4   7        755.06        723.20        60.09 o                         
 -12   4   7        183.70        250.30        44.71 o                         
 -11   4   7          9.94         -8.54        36.80 o                         
 -10   4   7         14.62         46.28        34.31 o                         
  -9   4   7        303.88        348.17        37.16 o                         
  -8   4   7       1014.43       1014.54        41.82 o                         
  -7   4   7        239.40        271.26        26.74 o                         
  -6   4   7       1515.53       1393.48        59.18 o                         
  -5   4   7        936.34        961.36        33.07 o                         
  -4   4   7        603.06        540.26        19.93 o                         
  -3   4   7        367.75        425.54        32.09 o                         
  -2   4   7         60.56         63.48        24.00 o                         
  -1   4   7       2168.17       2134.45        54.42 o                         
   0   4   7        660.08        663.19        20.60 o                         
   1   4   7        475.61        512.50        26.11 o                         
   2   4   7       1347.41       1370.12        36.67 o                         
   3   4   7        376.65        403.87        36.51 o                         
   4   4   7       1225.99       1223.62        35.25 o                         
   5   4   7       1009.51        973.43        32.53 o                         
   6   4   7        444.84        464.58        26.95 o                         
   7   4   7       1203.93       1238.57        37.91 o                         
   8   4   7        199.87        224.14        25.40 o                         
   9   4   7        428.78        445.23       109.89 o                         
  10   4   7        247.06        309.35        53.24 o                         
  11   4   7        253.93        313.95        58.73 o                         
  12   4   7         17.36         -0.86        54.60 o                         
 -12   5   7         49.89         39.23        57.54 o                         
 -11   5   7          9.61         47.69        33.48 o                         
 -10   5   7        318.81        337.01        36.34 o                         
  -9   5   7        126.87         76.83        27.10 o                         
  -8   5   7        401.38        405.41        33.41 o                         
  -7   5   7        630.28        602.06        34.06 o                         
  -6   5   7        399.32        370.17        26.97 o                         
  -5   5   7       2758.29       2658.94        83.70 o                         
  -4   5   7         14.88         33.09        17.27 o                         
  -3   5   7         43.36         34.04        26.78 o                         
  -2   5   7       1535.77       1451.86        50.31 o                         
  -1   5   7         24.52         19.89        14.69 o                         
   0   5   7       1313.86       1230.48        33.67 o                         
   1   5   7        407.71        374.91        24.04 o                         
   2   5   7        227.22        159.73        20.39 o                         
   3   5   7       1621.17       1537.05        39.60 o                         
   4   5   7        667.00        697.33        30.39 o                         
   5   5   7         24.74         31.22        25.78 o                         
   6   5   7        486.41        544.08        35.43 o                         
   7   5   7         60.36        108.25        29.06 o                         
   8   5   7         54.81        101.17        28.73 o                         
   9   5   7          0.52         46.36        52.98 o                         
  10   5   7         73.18         83.95        76.54 o                         
  11   5   7        285.67        339.71        80.74 o                         
 -10   6   7         69.43         28.62        34.48 o                         
  -9   6   7        290.64        309.77        38.02 o                         
  -8   6   7        899.53        999.84        46.39 o                         
  -7   6   7          1.13          6.81        26.66 o                         
  -6   6   7         11.28         21.36        24.01 o                         
  -5   6   7        290.91        322.85        33.75 o                         
  -4   6   7        106.72        120.48        21.79 o                         
  -3   6   7       1226.63       1107.71        54.32 o                         
  -2   6   7        240.11        189.29        19.48 o                         
  -1   6   7        195.88        214.10        30.49 o                         
   0   6   7        548.22        602.51        33.31 o                         
   1   6   7        677.53        695.93        33.22 o                         
   2   6   7         18.08         10.63        23.29 o                         
   3   6   7         29.82         13.61        26.03 o                         
   4   6   7         21.33         26.97        27.07 o                         
   5   6   7        376.33        318.69        33.58 o                         
   6   6   7        587.07        511.67        39.10 o                         
   7   6   7         48.90         79.90        43.41 o                         
   8   6   7        231.75        224.60        37.07 o                         
   9   6   7        109.29        136.32        53.52 o                         
  -7   7   7        158.23        162.68        47.84 o                         
  -6   7   7         86.07         64.62        42.60 o                         
  -5   7   7          2.74        -37.06        37.86 o                         
  -4   7   7        618.60        717.09        82.89 o                         
  -3   7   7         93.73        105.95        40.36 o                         
  -2   7   7         31.35        122.43        39.39 o                         
  -1   7   7        116.05        105.69        38.63 o                         
   0   7   7         31.87         51.65        24.39 o                         
   1   7   7        390.96        438.96        31.43 o                         
   2   7   7         51.37         47.22        28.52 o                         
   3   7   7         94.28         42.77        27.46 o                         
   4   7   7        405.96        416.97        36.81 o                         
   5   7   7         11.26        -13.15        30.00 o                         
   6   7   7         19.95         -8.10        32.52 o                         
  -1   8   7        194.93        128.30        47.01 o                         
   0   8   7          3.39         -6.07        41.01 o                         
 -15   0   8        173.42        162.20        72.72 o                         
 -14   0   8         65.54         66.43        64.05 o                         
 -13   0   8         53.01         76.06        40.50 o                         
 -12   0   8       3638.42       3499.54        92.69 o                         
 -11   0   8        161.22        110.68        34.53 o                         
 -10   0   8       1420.19       1327.50        41.93 o                         
  -9   0   8       6440.04       6333.39       101.27 o                         
  -8   0   8       5491.80       5430.27        88.11 o                         
  -7   0   8       4277.23       4389.42        84.86 o                         
  -6   0   8        508.92        482.42        27.10 o                         
  -5   0   8       4378.89       4505.13       126.25 o                         
  -4   0   8       3710.85       3409.21        74.75 o                         
  -3   0   8      28027.08      27593.39       483.38 o                         
  -2   0   8         81.70         77.51        14.69 o                         
  -1   0   8       6321.89       6125.09       116.93 o                         
   0   0   8      14332.13      13274.96       238.79 o                         
   1   0   8       5124.19       4942.86        98.78 o                         
   2   0   8       9134.10       9187.40       172.26 o                         
   3   0   8       1026.18       1074.14        38.44 o                         
   4   0   8       1888.59       1625.74        66.80 o                         
   5   0   8      11663.85      10492.19       171.02 o                         
   6   0   8       3135.33       2946.11        81.46 o                         
   7   0   8         10.53         25.28        21.61 o                         
   8   0   8       6642.37       6523.52       120.39 o                         
   9   0   8       1312.46       1438.75        50.02 o                         
  10   0   8       1969.35       1752.45        78.05 o                         
  11   0   8        104.13        165.75        46.94 o                         
  12   0   8         33.31         72.34        50.31 o                         
  13   0   8       1003.20       1107.50        80.36 o                         
  14   0   8       1397.93       1383.87        98.82 o                         
 -15   1   8        373.50        452.48        56.38 o                         
 -14   1   8         40.97         89.13        40.17 o                         
 -13   1   8        623.09        692.54        51.68 o                         
 -12   1   8       1054.87       1098.44        52.92 o                         
 -11   1   8        287.64        252.33        35.63 o                         
 -10   1   8       1095.85       1046.90        32.15 o                         
  -9   1   8        386.40        408.79        22.97 o                         
  -8   1   8       2571.86       2556.44        46.56 o                         
  -7   1   8       3819.01       3645.68        63.11 o                         
  -6   1   8        397.57        442.25        19.08 o                         
  -5   1   8       1655.12       1457.36        30.28 o                         
  -4   1   8       8754.59       8719.96        96.74 o                         
  -3   1   8       2611.24       2763.61        47.39 o                         
  -2   1   8       1331.94       1126.00        39.82 o                         
  -1   1   8        551.36        546.98        35.39 o                         
   0   1   8       4176.66       3951.54        53.25 o                         
   1   1   8      12078.52      11704.97       138.41 o                         
   2   1   8        716.20        885.32        23.02 o                         
   3   1   8        796.54        818.63        23.82 o                         
   4   1   8      12948.75      13422.23       161.21 o                         
   5   1   8        622.89        676.74        25.64 o                         
   6   1   8       5233.05       5573.16        80.20 o                         
   7   1   8       1396.17       1384.20        40.46 o                         
   8   1   8        611.46        559.80        22.76 o                         
   9   1   8        948.75        939.33        30.81 o                         
  10   1   8        962.69        916.87        45.95 o                         
  11   1   8         31.82         29.86        32.76 o                         
  12   1   8       1206.24       1218.67        63.08 o                         
  13   1   8         61.98         87.90        38.60 o                         
  14   1   8        121.10        202.01        59.41 o                         
 -14   2   8         14.54          8.92        45.43 o                         
 -13   2   8        187.76        178.46        45.04 o                         
 -12   2   8          2.67        -28.78        43.48 o                         
 -11   2   8          1.73          9.05        34.92 o                         
 -10   2   8          6.51          5.69        31.32 o                         
  -9   2   8         56.25         28.84        35.74 o                         
  -8   2   8        228.54        249.72        24.94 o                         
  -7   2   8        296.06        296.09        24.84 o                         
  -6   2   8         22.24         34.58        18.15 o                         
  -5   2   8       1785.94       1750.43        39.86 o                         
  -4   2   8        236.97        265.02        18.65 o                         
  -3   2   8         36.55         41.81        10.00 o                         
  -2   2   8         46.38         76.57        11.29 o                         
  -1   2   8       2166.82       2182.43        33.15 o                         
   0   2   8         25.39         64.99        11.43 o                         
   1   2   8         54.20         64.90        12.73 o                         
   2   2   8        321.24        355.06        15.52 o                         
   3   2   8        452.47        473.40        19.70 o                         
   4   2   8         53.33         53.25        15.53 o                         
   5   2   8         33.99         41.43        17.12 o                         
   6   2   8        995.90       1029.78        32.91 o                         
   7   2   8        281.87        289.78        20.59 o                         
   8   2   8        214.14        252.20        20.77 o                         
   9   2   8         72.22        103.80        29.65 o                         
  10   2   8        506.59        436.87        38.14 o                         
  11   2   8         25.25         47.52        33.25 o                         
  12   2   8         13.89        -34.01        34.01 o                         
  13   2   8         13.94        -31.07        37.61 o                         
 -14   3   8        186.12        146.50        70.56 o                         
 -13   3   8        276.72        298.94        50.63 o                         
 -12   3   8         11.64         44.18        39.95 o                         
 -11   3   8        122.31        105.99        38.33 o                         
 -10   3   8        205.48        156.50        36.61 o                         
  -9   3   8        765.24        689.67        57.33 o                         
  -8   3   8       1306.35       1242.01        49.96 o                         
  -7   3   8       1363.12       1422.91        42.05 o                         
  -6   3   8         24.74         21.19        19.46 o                         
  -5   3   8       1062.20        947.15        44.53 o                         
  -4   3   8        260.16        280.07        14.05 o                         
  -3   3   8         61.66        117.47        18.66 o                         
  -2   3   8         12.43          8.95        21.99 o                         
  -1   3   8       1028.05        970.14        33.36 o                         
   0   3   8       1362.01       1197.48        23.60 o                         
   1   3   8        637.30        548.04        35.64 o                         
   2   3   8        279.73        268.09        18.13 o                         
   3   3   8        905.00        821.30        26.74 o                         
   4   3   8        972.25        970.23        26.66 o                         
   5   3   8          3.77         61.04        15.24 o                         
   6   3   8        257.34        308.54        23.56 o                         
   7   3   8        638.47        655.18        30.71 o                         
   8   3   8        382.00        336.24        34.64 o                         
   9   3   8        361.27        336.33        42.46 o                         
  10   3   8        320.02        297.11        36.71 o                         
  11   3   8        218.88        117.68        52.43 o                         
  12   3   8        294.66        313.82        47.70 o                         
  13   3   8         66.00         88.00        60.18 o                         
 -13   4   8          5.68         33.74        44.00 o                         
 -12   4   8       1190.75       1094.89        62.78 o                         
 -11   4   8        434.85        420.69        44.55 o                         
 -10   4   8        286.40        267.57        38.89 o                         
  -9   4   8       1272.03       1255.74       126.43 o                         
  -8   4   8        866.78        931.59        48.85 o                         
  -7   4   8        169.75        158.74        26.11 o                         
  -6   4   8         39.55         64.93        26.46 o                         
  -5   4   8        156.88        149.41        28.85 o                         
  -4   4   8       6719.29       6580.63        99.10 o                         
  -3   4   8       3751.08       3839.63        82.42 o                         
  -2   4   8          2.62        -15.15        20.92 o                         
  -1   4   8       3865.69       3695.00        99.70 o                         
   0   4   8       3493.50       3481.99        77.31 o                         
   1   4   8          3.60          7.06        15.87 o                         
   2   4   8        483.41        390.82        26.02 o                         
   3   4   8        817.41        879.87        40.13 o                         
   4   4   8       2643.17       2543.69        50.23 o                         
   5   4   8       5320.05       5110.21        77.31 o                         
   6   4   8        217.52        229.99        24.00 o                         
   7   4   8        273.17        303.23        26.81 o                         
   8   4   8       1337.21       1339.87        40.86 o                         
   9   4   8         43.34         87.81        34.28 o                         
  10   4   8          8.47        -44.24        44.24 o                         
  11   4   8          1.08        -18.65        70.98 o                         
  12   4   8         86.55         36.55        88.01 o                         
 -11   5   8         24.53        -12.09        33.34 o                         
 -10   5   8        340.66        374.28        42.42 o                         
  -9   5   8        299.92        293.47        37.29 o                         
  -8   5   8       1481.36       1464.79        49.93 o                         
  -7   5   8        621.68        624.68        35.25 o                         
  -6   5   8        307.76        288.55        36.48 o                         
  -5   5   8        276.03        311.75        23.22 o                         
  -4   5   8       2869.17       2917.92        73.77 o                         
  -3   5   8        110.73         85.39        29.58 o                         
  -2   5   8        243.68        268.20        53.41 o                         
  -1   5   8       1138.90       1158.69        46.05 o                         
   0   5   8        535.09        568.40        40.09 o                         
   1   5   8       1129.46       1175.57        34.26 o                         
   2   5   8         33.91         60.97        20.30 o                         
   3   5   8         16.10         41.98        20.73 o                         
   4   5   8       1392.84       1431.54        51.25 o                         
   5   5   8          7.12         -5.74        26.21 o                         
   6   5   8        566.28        576.61        36.99 o                         
   7   5   8        206.31        209.01        31.40 o                         
   8   5   8         20.30          2.46        34.25 o                         
   9   5   8        637.65        618.81       112.86 o                         
  10   5   8         49.57        132.13        85.37 o                         
 -10   6   8        323.96        291.15        43.90 o                         
  -9   6   8         25.62         25.47        33.89 o                         
  -8   6   8        444.74        456.76        65.54 o                         
  -7   6   8        145.24        191.54        30.47 o                         
  -6   6   8         34.22         43.44        38.88 o                         
  -5   6   8       1749.31       1757.74        89.40 o                         
  -4   6   8        203.83        186.13        38.93 o                         
  -3   6   8         83.46         60.95        35.69 o                         
  -2   6   8        618.93        552.95        45.58 o                         
  -1   6   8          8.29         16.57        17.87 o                         
   0   6   8       1009.43       1041.48        36.79 o                         
   1   6   8       1068.84        982.39        37.93 o                         
   2   6   8        508.23        605.65        46.11 o                         
   3   6   8       1781.22       1773.36        53.91 o                         
   4   6   8          3.40          3.19        28.21 o                         
   5   6   8        649.69        708.35        41.69 o                         
   6   6   8        261.46        237.66        34.74 o                         
   7   6   8        162.76        127.33        33.08 o                         
   8   6   8        137.20        136.90        35.55 o                         
   9   6   8         21.94         27.93        53.75 o                         
  -7   7   8        111.54         95.13        46.50 o                         
  -6   7   8        448.10        461.39        53.69 o                         
  -5   7   8         77.43         73.68        71.91 o                         
  -4   7   8         53.54         81.09        57.33 o                         
  -3   7   8          5.83         11.94        38.56 o                         
  -2   7   8        117.89        134.47        45.44 o                         
  -1   7   8        293.81        223.03        43.67 o                         
   0   7   8        213.50        355.23        53.55 o                         
   1   7   8         45.02         53.36        29.30 o                         
   2   7   8        118.55         96.68        28.11 o                         
   3   7   8        161.44        211.46        44.38 o                         
   4   7   8          1.05         72.75        30.33 o                         
   5   7   8        147.91        172.46        34.92 o                         
   6   7   8         88.93        128.92        42.82 o                         
 -15   1   9          1.53        -27.09       106.20 o                         
 -14   1   9        102.04         67.02        45.59 o                         
 -13   1   9        169.56        211.67        45.00 o                         
 -12   1   9        403.09        418.15        45.86 o                         
 -11   1   9       1060.02       1143.68        60.13 o                         
 -10   1   9        349.38        352.42        23.74 o                         
  -9   1   9        835.89        807.12        29.65 o                         
  -8   1   9       3033.12       2953.66        50.94 o                         
  -7   1   9        560.06        577.27        23.16 o                         
  -6   1   9        669.26        694.68        22.40 o                         
  -5   1   9       1096.51       1002.23        24.81 o                         
  -4   1   9         43.10         71.82        11.31 o                         
  -3   1   9       1679.35       1579.35        36.57 o                         
  -2   1   9        466.14        463.52        28.69 o                         
  -1   1   9         28.85         13.69         9.24 o                         
   0   1   9       5739.92       5215.20        68.11 o                         
   1   1   9       5028.90       4857.57        65.19 o                         
   2   1   9        163.75        155.72        17.12 o                         
   3   1   9       5265.03       5208.02        71.62 o                         
   4   1   9        571.35        577.08        28.52 o                         
   5   1   9         14.90         15.91        16.76 o                         
   6   1   9        755.08        730.40        29.08 o                         
   7   1   9          0.58          6.83        18.39 o                         
   8   1   9       1393.90       1279.42        39.18 o                         
   9   1   9       1038.19       1014.03        33.32 o                         
  10   1   9        654.27        605.64        49.90 o                         
  11   1   9        329.76        388.71        40.17 o                         
  12   1   9        419.11        427.22        54.89 o                         
  13   1   9          2.37         -6.33        37.64 o                         
 -14   2   9         86.99        -13.75        45.07 o                         
 -13   2   9        772.43        652.54        55.03 o                         
 -12   2   9       2348.36       2386.78        78.41 o                         
 -11   2   9         36.90         96.07        37.73 o                         
 -10   2   9       1840.65       1680.04        49.08 o                         
  -9   2   9       2220.98       2230.29        63.30 o                         
  -8   2   9        190.77        189.07        30.69 o                         
  -7   2   9       4168.42       4278.98       102.30 o                         
  -6   2   9        322.44        364.69        32.01 o                         
  -5   2   9       2297.14       2193.04        54.96 o                         
  -4   2   9      13271.65      12586.69       150.47 o                         
  -3   2   9       3834.09       3804.33        62.59 o                         
  -2   2   9          6.57         14.76        12.80 o                         
  -1   2   9      18779.08      18297.92       237.36 o                         
   0   2   9       1336.70       1610.43        34.81 o                         
   1   2   9       6544.99       6169.22        90.37 o                         
   2   2   9         85.16         69.64        12.92 o                         
   3   2   9         23.61         43.62        14.54 o                         
   4   2   9      11376.52      10809.91       134.91 o                         
   5   2   9       2174.56       1999.43        67.66 o                         
   6   2   9        207.71        223.10        25.22 o                         
   7   2   9       3607.35       3596.72        63.62 o                         
   8   2   9       1558.24       1604.32        39.53 o                         
   9   2   9       2155.84       2019.43        73.73 o                         
  10   2   9          9.17         52.44        31.84 o                         
  11   2   9         97.58        100.67        35.04 o                         
  12   2   9        882.62        948.19        52.72 o                         
  13   2   9        601.51        628.36        49.03 o                         
 -14   3   9        144.70        106.12       110.21 o                         
 -13   3   9        596.92        588.40        67.99 o                         
 -12   3   9         96.47        110.74        60.98 o                         
 -11   3   9        186.31        134.78        40.21 o                         
 -10   3   9        411.08        435.14        41.93 o                         
  -9   3   9        646.08        556.85        40.67 o                         
  -8   3   9       3046.25       3087.98        64.07 o                         
  -7   3   9          1.09          4.00        20.28 o                         
  -6   3   9          0.86        -19.07        19.07 o                         
  -5   3   9       4472.83       4448.04        74.22 o                         
  -4   3   9        269.91        288.69        22.57 o                         
  -3   3   9       2911.06       3006.37        42.41 o                         
  -2   3   9        829.83        872.31        18.53 o                         
  -1   3   9        291.07        289.03        13.12 o                         
   0   3   9       7805.67       7584.44        88.27 o                         
   1   3   9        175.49        161.92        35.35 o                         
   2   3   9        320.85        345.32        20.47 o                         
   3   3   9       4434.04       4720.95        74.60 o                         
   4   3   9       1296.17       1346.51        27.75 o                         
   5   3   9       1258.67       1220.15        34.24 o                         
   6   3   9        615.53        646.65        26.70 o                         
   7   3   9        160.20        180.86        24.31 o                         
   8   3   9       2788.57       2769.11        62.74 o                         
   9   3   9        273.85        264.67        39.33 o                         
  10   3   9         36.94         12.54        36.13 o                         
  11   3   9        420.63        472.81        49.29 o                         
  12   3   9        423.48        448.75        50.53 o                         
 -13   4   9         42.01        -23.68        44.88 o                         
 -12   4   9        210.58        246.14        45.82 o                         
 -11   4   9        355.83        351.87        44.05 o                         
 -10   4   9         29.04         50.55        34.79 o                         
  -9   4   9       1277.38       1159.49        53.03 o                         
  -8   4   9         48.03         43.68        29.50 o                         
  -7   4   9        209.22        249.52        30.09 o                         
  -6   4   9        553.15        491.77        35.19 o                         
  -5   4   9        367.65        327.13        24.62 o                         
  -4   4   9        249.34        305.07        20.12 o                         
  -3   4   9        559.66        525.35        42.00 o                         
  -2   4   9        813.03        757.71        34.48 o                         
  -1   4   9       1248.58       1282.04        42.60 o                         
   0   4   9        544.23        497.08        23.68 o                         
   1   4   9       1351.90       1362.12        34.08 o                         
   2   4   9        193.39        148.35        20.68 o                         
   3   4   9       1331.35       1356.27        37.13 o                         
   4   4   9        431.09        440.69        29.06 o                         
   5   4   9          0.19        -20.44        20.44 o                         
   6   4   9        416.60        445.15        39.60 o                         
   7   4   9          6.38         -2.42        22.83 o                         
   8   4   9         90.79         72.77        24.57 o                         
   9   4   9         77.49         85.02        37.34 o                         
  10   4   9         50.21         76.90        49.77 o                         
  11   4   9        106.83        177.47        79.96 o                         
 -11   5   9          5.18         46.84        45.94 o                         
 -10   5   9        392.83        387.52        42.91 o                         
  -9   5   9        920.69        812.13        48.89 o                         
  -8   5   9          2.89         26.35        27.79 o                         
  -7   5   9        565.30        559.23        34.41 o                         
  -6   5   9        538.44        562.12        34.06 o                         
  -5   5   9        103.13         85.19        27.88 o                         
  -4   5   9         61.40         16.17        34.75 o                         
  -3   5   9        115.79        171.93        31.55 o                         
  -2   5   9         69.33         85.74        28.80 o                         
  -1   5   9       1531.50       1418.04        54.08 o                         
   0   5   9         98.91         85.99        22.27 o                         
   1   5   9        377.62        402.72        26.61 o                         
   2   5   9        978.69        885.60        32.97 o                         
   3   5   9        187.80        165.04        23.68 o                         
   4   5   9          8.24         30.90        21.93 o                         
   5   5   9        163.74        155.87        28.68 o                         
   6   5   9         45.73        -14.30        27.93 o                         
   7   5   9        413.63        462.24        36.54 o                         
   8   5   9          8.91         20.51        38.51 o                         
   9   5   9        119.27         98.49        52.59 o                         
  10   5   9        293.41        315.30        60.88 o                         
  -9   6   9        379.18        397.10        52.14 o                         
  -8   6   9        115.57         80.48        54.10 o                         
  -7   6   9          3.22          6.83        40.19 o                         
  -6   6   9          0.34        -38.06        38.06 o                         
  -5   6   9        742.39        661.25        51.07 o                         
  -4   6   9        732.47        783.30        63.20 o                         
  -3   6   9        271.15        259.64        41.19 o                         
  -2   6   9         51.98         71.82        35.29 o                         
  -1   6   9        516.38        580.17        47.02 o                         
   0   6   9          9.72         30.83        30.22 o                         
   1   6   9         61.24          8.32        23.21 o                         
   2   6   9         12.02        -10.86        25.33 o                         
   3   6   9        472.93        426.24        34.40 o                         
   4   6   9        355.80        336.30        34.90 o                         
   5   6   9        427.23        388.88        37.34 o                         
   6   6   9         31.01         51.59        36.83 o                         
   7   6   9        245.90        187.05        43.31 o                         
   8   6   9         44.54         40.18        39.86 o                         
  -7   7   9         23.30          6.86        61.09 o                         
  -6   7   9         10.65          8.15        43.75 o                         
  -5   7   9        352.52        406.97        51.78 o                         
  -4   7   9         31.45         45.60        41.78 o                         
  -3   7   9        114.14         64.58        43.04 o                         
  -2   7   9        146.98        131.19        51.67 o                         
  -1   7   9         24.64         22.52        38.32 o                         
   0   7   9        697.97        656.25        52.97 o                         
   1   7   9         17.13          4.22        36.93 o                         
   2   7   9         69.55         30.54        26.59 o                         
   3   7   9         83.73        105.72        31.45 o                         
   4   7   9         42.41         51.11        31.62 o                         
   5   7   9        214.77        221.34        37.42 o                         
 -14   0  10        668.86        730.17        84.56 o                         
 -13   0  10       2268.90       2386.64       153.56 o                         
 -12   0  10        626.05        698.69        76.94 o                         
 -11   0  10        388.23        362.63        79.93 o                         
 -10   0  10       4500.34       4380.59        80.35 o                         
  -9   0  10          1.40         16.46        23.23 o                         
  -8   0  10       6139.67       5884.18       108.37 o                         
  -7   0  10       1752.15       1824.84       148.47 o                         
  -6   0  10        186.99        234.95        50.18 o                         
  -5   0  10      22440.16      22084.64       395.92 o                         
  -4   0  10       3372.46       2901.25        68.41 o                         
  -3   0  10        145.25        198.36        20.50 o                         
  -2   0  10       1802.74       1534.69        43.73 o                         
  -1   0  10       2481.99       2236.32        55.24 o                         
   0   0  10       5350.31       5313.66       230.03 o                         
   1   0  10        270.20        187.90        21.73 o                         
   2   0  10        889.46        944.72        37.97 o                         
   3   0  10       9287.17       8560.16       168.11 o                         
   4   0  10       7683.97       7052.85       237.28 o                         
   5   0  10       1988.06       2225.04        83.07 o                         
   6   0  10       4314.40       4182.30        86.82 o                         
   7   0  10       1938.47       1929.61        57.40 o                         
   8   0  10        127.76        113.21        28.29 o                         
   9   0  10       1554.17       1590.16        55.28 o                         
  10   0  10        158.48        187.16        83.42 o                         
  11   0  10        682.30        752.45        67.03 o                         
  12   0  10       1806.08       1729.40       130.48 o                         
  13   0  10        141.30        182.26        90.72 o                         
 -14   1  10        696.45        736.27        68.47 o                         
 -13   1  10          3.69         35.14        37.61 o                         
 -12   1  10        755.82        822.39        89.54 o                         
 -11   1  10        516.42        554.03        45.99 o                         
 -10   1  10        200.20        200.02        24.47 o                         
  -9   1  10       2185.66       2162.25        44.28 o                         
  -8   1  10        994.12        963.54        28.19 o                         
  -7   1  10         83.54        123.89        16.03 o                         
  -6   1  10       3433.10       3436.07        53.39 o                         
  -5   1  10        419.88        445.03        32.63 o                         
  -4   1  10       4199.59       3939.76        56.20 o                         
  -3   1  10        714.70        702.85        23.69 o                         
  -2   1  10       2618.74       2665.88        62.69 o                         
  -1   1  10       8813.94       8173.59       136.34 o                         
   0   1  10      14201.59      13838.85       163.16 o                         
   1   1  10       4357.94       4755.29        65.43 o                         
   2   1  10        323.49        290.15        23.15 o                         
   3   1  10       6469.66       6602.30        87.77 o                         
   4   1  10       1382.97       1423.63        34.99 o                         
   5   1  10       2451.44       2514.14        47.82 o                         
   6   1  10         10.91         13.93        18.77 o                         
   7   1  10        384.37        376.19        25.71 o                         
   8   1  10       4840.25       4756.34       108.40 o                         
   9   1  10        334.05        303.20        26.76 o                         
  10   1  10         50.97         56.24        31.40 o                         
  11   1  10        530.16        493.15        42.67 o                         
  12   1  10          1.70        -13.39        40.11 o                         
  13   1  10        623.41        655.80        49.83 o                         
 -14   2  10         93.31        146.21        62.33 o                         
 -13   2  10         70.32        151.26        48.48 o                         
 -12   2  10         13.99         -5.96        41.22 o                         
 -11   2  10        142.43        160.27        39.33 o                         
 -10   2  10       1382.21       1353.11        56.95 o                         
  -9   2  10        230.18        230.74        27.31 o                         
  -8   2  10        591.83        604.26        32.75 o                         
  -7   2  10         60.28          1.86        20.28 o                         
  -6   2  10       1336.47       1267.19        43.90 o                         
  -5   2  10        290.70        314.20        20.38 o                         
  -4   2  10        337.65        313.51        27.11 o                         
  -3   2  10        624.18        592.28        34.86 o                         
  -2   2  10       1263.16       1307.24        32.78 o                         
  -1   2  10       3165.23       3113.71        54.04 o                         
   0   2  10       2019.97       1868.37        38.92 o                         
   1   2  10        238.43        261.05        33.73 o                         
   2   2  10        438.95        480.11        23.78 o                         
   3   2  10        180.44        209.58        19.63 o                         
   4   2  10        119.89        140.23        19.24 o                         
   5   2  10       1144.47       1222.01        36.02 o                         
   6   2  10        603.73        674.93        30.25 o                         
   7   2  10        437.17        425.80        31.09 o                         
   8   2  10        222.76        281.74        22.73 o                         
   9   2  10        802.40        802.10        36.34 o                         
  10   2  10        143.17        170.39        61.93 o                         
  11   2  10          0.36        -33.96        33.96 o                         
  12   2  10        130.76        128.86        40.67 o                         
  13   2  10         71.42        143.36        60.43 o                         
 -13   3  10         60.09         23.38        43.67 o                         
 -12   3  10        124.87         68.65        42.38 o                         
 -11   3  10         80.87         38.85        38.16 o                         
 -10   3  10        835.73        798.20        49.07 o                         
  -9   3  10       1662.19       1671.13        49.40 o                         
  -8   3  10        167.51        164.66        25.12 o                         
  -7   3  10        127.63        123.98        24.14 o                         
  -6   3  10        830.85        836.49        42.09 o                         
  -5   3  10         55.54         51.88        19.43 o                         
  -4   3  10         21.73         38.87        12.30 o                         
  -3   3  10        622.13        608.44        32.91 o                         
  -2   3  10        711.38        653.21        18.20 o                         
  -1   3  10       4969.87       4752.82        64.85 o                         
   0   3  10       3113.59       2906.47        49.14 o                         
   1   3  10        934.61        852.58        39.24 o                         
   2   3  10        644.31        628.97        40.50 o                         
   3   3  10          9.96         23.93        17.42 o                         
   4   3  10        164.20        198.41        24.10 o                         
   5   3  10          4.48         -2.07        21.24 o                         
   6   3  10        785.90        744.88        42.95 o                         
   7   3  10       1202.52       1194.58        39.01 o                         
   8   3  10       1371.70       1328.70        53.77 o                         
   9   3  10        412.38        433.43        43.89 o                         
  10   3  10         84.87         91.26        38.73 o                         
  11   3  10         77.19         67.93        40.95 o                         
  12   3  10         15.18         34.67        49.27 o                         
 -12   4  10         84.20         65.15        42.89 o                         
 -11   4  10         42.73         68.02        39.09 o                         
 -10   4  10        515.71        562.42        68.23 o                         
  -9   4  10        111.08         79.58        33.22 o                         
  -8   4  10        311.44        245.77        33.82 o                         
  -7   4  10         73.13         64.81        27.62 o                         
  -6   4  10       1452.79       1336.74        40.59 o                         
  -5   4  10       3197.02       3240.75        56.83 o                         
  -4   4  10         75.92         70.25        21.19 o                         
  -3   4  10         51.14         37.46        23.38 o                         
  -2   4  10       1353.77       1287.62        43.52 o                         
  -1   4  10        182.58        176.86        15.94 o                         
   0   4  10       1554.94       1491.62        34.88 o                         
   1   4  10        389.71        387.48        22.65 o                         
   2   4  10         77.15         71.60        18.77 o                         
   3   4  10       2486.40       2442.49        48.92 o                         
   4   4  10       1590.62       1567.54        41.28 o                         
   5   4  10         24.91         20.79        21.45 o                         
   6   4  10        335.65        311.52        27.34 o                         
   7   4  10        357.78        364.85        32.70 o                         
   8   4  10         14.17         21.21        28.52 o                         
   9   4  10        610.51        604.13        48.50 o                         
  10   4  10         35.75         25.06        50.55 o                         
  11   4  10         52.52         60.59       119.26 o                         
 -11   5  10         48.45          2.51        39.57 o                         
 -10   5  10          5.31         -3.47        35.96 o                         
  -9   5  10       1323.43       1288.44        55.66 o                         
  -8   5  10        393.81        393.46        37.39 o                         
  -7   5  10        316.45        308.65        44.05 o                         
  -6   5  10       1534.67       1523.28        45.15 o                         
  -5   5  10        180.90        264.72        23.81 o                         
  -4   5  10        724.64        645.07        50.44 o                         
  -3   5  10         92.29         54.20        47.74 o                         
  -2   5  10        137.17        158.39        34.55 o                         
  -1   5  10        844.82        892.86        44.89 o                         
   0   5  10        949.65        905.19        33.21 o                         
   1   5  10         22.88          4.40        21.34 o                         
   2   5  10        416.35        426.71        51.02 o                         
   3   5  10        151.32        169.39        24.67 o                         
   4   5  10        311.89        273.72        26.94 o                         
   5   5  10        195.05        233.15        27.13 o                         
   6   5  10         58.56         78.70        33.41 o                         
   7   5  10        344.40        386.88        38.63 o                         
   8   5  10        467.57        463.13        45.52 o                         
   9   5  10          2.54         42.57        52.13 o                         
  10   5  10          2.08        -39.89        61.77 o                         
  -9   6  10        171.25        199.33        54.80 o                         
  -8   6  10          7.61         43.40        53.61 o                         
  -7   6  10        172.35        229.00        56.56 o                         
  -6   6  10        209.83        194.36        53.75 o                         
  -5   6  10         41.91         -8.27        44.11 o                         
  -4   6  10        136.63         60.28        46.85 o                         
  -3   6  10        805.64        710.53        80.05 o                         
  -2   6  10        264.94        252.12       111.73 o                         
  -1   6  10        616.43        598.20        49.23 o                         
   0   6  10        214.57        237.44        32.55 o                         
   1   6  10        321.72        407.80        30.77 o                         
   2   6  10       1035.26        966.22        43.14 o                         
   3   6  10          3.48         44.56        32.41 o                         
   4   6  10        272.24        285.81        34.82 o                         
   5   6  10        226.83        243.71        35.55 o                         
   6   6  10         80.85         62.71        33.53 o                         
   7   6  10         80.84         48.45        34.64 o                         
   8   6  10         27.84         38.90        40.72 o                         
  -6   7  10          4.88         -5.29        44.72 o                         
  -5   7  10         62.69         94.99        44.74 o                         
  -4   7  10         17.02        -40.41        40.41 o                         
  -3   7  10         87.68         90.01        44.59 o                         
  -2   7  10        370.22        306.18        47.00 o                         
  -1   7  10         47.33          1.38        41.04 o                         
   0   7  10          8.46          5.42        38.17 o                         
   1   7  10        365.81        350.19        47.74 o                         
   2   7  10          7.44        -18.42        27.02 o                         
   3   7  10          3.16         13.77        31.53 o                         
   4   7  10         20.12         31.86        32.53 o                         
   5   7  10          4.67        -17.07        33.64 o                         
 -14   1  11         46.84         23.32        52.22 o                         
 -13   1  11        651.30        660.03        49.14 o                         
 -12   1  11        175.35        209.29        42.03 o                         
 -11   1  11        174.24        178.97        34.59 o                         
 -10   1  11       1965.03       2056.50        49.65 o                         
  -9   1  11        847.32        801.55        47.49 o                         
  -8   1  11          0.68         32.16        16.41 o                         
  -7   1  11        289.50        268.61        19.72 o                         
  -6   1  11        602.87        663.21        28.49 o                         
  -5   1  11       2694.27       2637.88        44.21 o                         
  -4   1  11       4856.78       4768.98        66.40 o                         
  -3   1  11        121.34        104.82        12.60 o                         
  -2   1  11       3610.93       3339.28        49.68 o                         
  -1   1  11       3919.00       3460.63        68.46 o                         
   0   1  11          3.24         36.68        12.44 o                         
   1   1  11         41.30         31.54        13.34 o                         
   2   1  11        634.12        567.27        22.56 o                         
   3   1  11        254.81        318.90        31.23 o                         
   4   1  11       2922.20       3035.46        52.20 o                         
   5   1  11        222.77        277.39        23.36 o                         
   6   1  11       1506.35       1432.94        52.73 o                         
   7   1  11        725.14        716.35        32.37 o                         
   8   1  11         97.24         92.79        23.41 o                         
   9   1  11         91.62         87.16        21.01 o                         
  10   1  11        587.20        501.81        41.44 o                         
  11   1  11          7.19         11.46        45.95 o                         
  12   1  11        123.17         87.11        38.87 o                         
  13   1  11         66.92         39.56        40.45 o                         
 -14   2  11       1092.22       1048.57        67.73 o                         
 -13   2  11        241.95        371.11        50.39 o                         
 -12   2  11         14.28         58.99        40.23 o                         
 -11   2  11          4.36          4.21        36.45 o                         
 -10   2  11        140.11        122.61        27.28 o                         
  -9   2  11       1880.87       1878.47        59.95 o                         
  -8   2  11       1665.21       1650.02        47.19 o                         
  -7   2  11          5.94         13.93        18.70 o                         
  -6   2  11       2155.46       2029.54        42.51 o                         
  -5   2  11       5892.60       5566.54        88.57 o                         
  -4   2  11        201.42        251.39        22.05 o                         
  -3   2  11        733.81        625.93        43.11 o                         
  -2   2  11       2036.27       1836.78        40.65 o                         
  -1   2  11        336.27        347.03        21.16 o                         
   0   2  11       6456.65       6146.99        92.68 o                         
   1   2  11         37.60         49.19        16.98 o                         
   2   2  11       2600.29       2553.39        60.41 o                         
   3   2  11       8649.17       8310.62       112.53 o                         
   4   2  11        451.61        441.49        24.74 o                         
   5   2  11        677.30        700.24        30.14 o                         
   6   2  11       5646.63       5678.96        85.72 o                         
   7   2  11          2.26         19.15        21.75 o                         
   8   2  11       1993.93       2013.33        50.12 o                         
   9   2  11        631.05        661.66        47.76 o                         
  10   2  11        229.68        228.92        37.10 o                         
  11   2  11       1220.79       1307.65        58.39 o                         
  12   2  11        493.49        605.11        57.27 o                         
 -13   3  11        575.79        517.31        55.98 o                         
 -12   3  11        106.86        181.51        44.28 o                         
 -11   3  11         17.46        -26.73        36.11 o                         
 -10   3  11        942.13        941.56        52.48 o                         
  -9   3  11       1272.89       1400.60        49.11 o                         
  -8   3  11        172.17        189.48        27.12 o                         
  -7   3  11        202.33        174.04        24.92 o                         
  -6   3  11       3716.38       3824.21        70.86 o                         
  -5   3  11       2732.61       2922.45        49.90 o                         
  -4   3  11       3742.69       3854.09        67.94 o                         
  -3   3  11       1405.39       1396.36        34.79 o                         
  -2   3  11        764.08        792.15        21.87 o                         
  -1   3  11       4509.34       3993.90        61.51 o                         
   0   3  11        103.58        114.67        23.45 o                         
   1   3  11        710.56        749.74        29.91 o                         
   2   3  11       3187.18       3114.06        59.16 o                         
   3   3  11        202.12        272.06        24.55 o                         
   4   3  11       4903.50       5020.84        84.86 o                         
   5   3  11        516.78        537.41        41.44 o                         
   6   3  11          1.83        -27.53        27.53 o                         
   7   3  11       2275.62       2414.64        71.45 o                         
   8   3  11        332.12        413.47        44.06 o                         
   9   3  11        463.48        490.12        46.47 o                         
  10   3  11        193.96        259.51        44.30 o                         
  11   3  11         26.79         66.48        43.12 o                         
  12   3  11        257.61        317.52       117.67 o                         
 -12   4  11         30.08         43.45        42.60 o                         
 -11   4  11        104.15        128.24        41.37 o                         
 -10   4  11        569.65        597.56        47.37 o                         
  -9   4  11          5.36        -30.95        30.95 o                         
  -8   4  11         15.43         60.92        31.30 o                         
  -7   4  11        546.12        540.25        32.36 o                         
  -6   4  11         46.44         73.13        23.15 o                         
  -5   4  11        444.02        541.97        39.68 o                         
  -4   4  11         89.34         75.92        14.80 o                         
  -3   4  11        466.60        436.04        22.20 o                         
  -2   4  11       1853.33       1867.12        47.69 o                         
  -1   4  11         33.22         64.88        21.59 o                         
   0   4  11        377.60        423.38        22.41 o                         
   1   4  11        475.77        461.11        27.15 o                         
   2   4  11         29.02         35.19        23.60 o                         
   3   4  11        177.43        205.53        22.95 o                         
   4   4  11          1.69          1.06        20.51 o                         
   5   4  11        690.79        618.59        33.97 o                         
   6   4  11        158.70        179.26        30.16 o                         
   7   4  11         21.40         -6.16        27.47 o                         
   8   4  11        179.19        213.11        32.64 o                         
   9   4  11         20.95        -36.69        36.69 o                         
  10   4  11        119.72        170.76        70.95 o                         
  11   4  11         79.24         37.52        57.50 o                         
 -11   5  11        237.16        298.58        46.17 o                         
 -10   5  11        537.33        600.16        48.73 o                         
  -9   5  11          6.19        -27.72        32.69 o                         
  -8   5  11        168.71        130.36        32.69 o                         
  -7   5  11        230.42        279.66        72.23 o                         
  -6   5  11        347.73        339.40        29.02 o                         
  -5   5  11       1035.82       1074.86        54.86 o                         
  -4   5  11          0.83         -9.35        31.48 o                         
  -3   5  11        464.10        454.68        40.31 o                         
  -2   5  11        956.83       1005.70        49.58 o                         
  -1   5  11        181.39        237.24        46.31 o                         
   0   5  11         96.53         63.42        20.58 o                         
   1   5  11        789.59        773.17        33.76 o                         
   2   5  11        558.87        564.69        32.18 o                         
   3   5  11         15.84         17.19        29.73 o                         
   4   5  11         41.08         43.23        24.08 o                         
   5   5  11        119.28        102.10        26.44 o                         
   6   5  11        771.22        783.41        43.14 o                         
   7   5  11          4.58         23.28        31.00 o                         
   8   5  11         86.08        132.97        47.49 o                         
   9   5  11        316.13        388.84        60.21 o                         
  -9   6  11         65.61         70.83        70.63 o                         
  -8   6  11         60.63         27.07        70.42 o                         
  -7   6  11        114.86         66.74        55.27 o                         
  -6   6  11        538.32        637.06        69.87 o                         
  -5   6  11        286.49        280.77        40.93 o                         
  -4   6  11         43.53         42.08        34.40 o                         
  -3   6  11        265.26        281.41        93.54 o                         
  -2   6  11         18.69         26.72        41.36 o                         
  -1   6  11        358.56        247.86        49.04 o                         
   0   6  11          6.41         29.65        40.28 o                         
   1   6  11         20.47         -6.56        25.93 o                         
   2   6  11        732.65        706.74        39.80 o                         
   3   6  11        423.85        384.69        36.35 o                         
   4   6  11          1.06        -11.99        30.22 o                         
   5   6  11        259.87        302.46        37.27 o                         
   6   6  11          1.95         25.76        33.62 o                         
   7   6  11        106.62         61.26        35.37 o                         
  -5   7  11         99.86         84.80        55.88 o                         
  -4   7  11          2.05        -37.16        41.82 o                         
  -3   7  11         63.30         18.70        43.48 o                         
  -2   7  11        217.20        239.47        46.44 o                         
  -1   7  11        282.05        288.71        49.16 o                         
   0   7  11          3.94        -32.63        49.17 o                         
   1   7  11          2.89         40.23        41.65 o                         
   2   7  11        114.58        156.14        46.86 o                         
   3   7  11          1.42          1.68        30.39 o                         
   4   7  11        251.97        321.44        39.54 o                         
 -14   0  12        264.87        344.10       109.80 o                         
 -13   0  12         46.79        -73.83        86.12 o                         
 -12   0  12        132.99        204.68        88.27 o                         
 -11   0  12        866.74        817.34       102.63 o                         
 -10   0  12        301.61        380.34        33.00 o                         
  -9   0  12       5365.03       5437.24       105.21 o                         
  -8   0  12        109.99         88.50        25.65 o                         
  -7   0  12       1205.56       1202.23        61.43 o                         
  -6   0  12       3477.86       3182.82        94.12 o                         
  -5   0  12       1138.26       1038.29        43.74 o                         
  -4   0  12        620.57        607.28        33.58 o                         
  -3   0  12       1804.84       1659.46        50.18 o                         
  -2   0  12        892.15       1008.43        38.54 o                         
  -1   0  12       7512.60       7181.80       141.43 o                         
   0   0  12        846.09        691.88        78.61 o                         
   1   0  12        904.51        924.73        41.43 o                         
   2   0  12      14008.56      13109.89       245.94 o                         
   3   0  12        663.77        556.37       118.45 o                         
   4   0  12        838.62        904.69        46.03 o                         
   5   0  12        419.12        386.82        33.13 o                         
   6   0  12        358.33        357.53        33.69 o                         
   7   0  12       6010.29       6045.16       146.83 o                         
   8   0  12        623.36        712.43        55.53 o                         
   9   0  12        109.87        116.87        36.99 o                         
  10   0  12        834.80        731.77        66.00 o                         
  11   0  12        725.54        792.05        71.07 o                         
  12   0  12        118.43        159.92        63.33 o                         
 -14   1  12        125.66        141.64        72.61 o                         
 -13   1  12        780.19        937.70        68.27 o                         
 -12   1  12          1.47         10.22        36.61 o                         
 -11   1  12       1244.60       1194.06        51.89 o                         
 -10   1  12       1008.50       1165.03        39.98 o                         
  -9   1  12         78.34         80.92        24.23 o                         
  -8   1  12         41.31         45.35        22.88 o                         
  -7   1  12       1433.94       1353.95        36.56 o                         
  -6   1  12        478.44        492.84        27.42 o                         
  -5   1  12       5189.67       5215.78        73.13 o                         
  -4   1  12         67.79         83.18        15.96 o                         
  -3   1  12         47.54         58.10        13.27 o                         
  -2   1  12       8735.58       8197.69       162.76 o                         
  -1   1  12        129.31         81.04        14.13 o                         
   0   1  12       1290.34       1231.50        60.80 o                         
   1   1  12       1006.45        851.19        26.81 o                         
   2   1  12       1068.37       1061.56        29.90 o                         
   3   1  12       3208.13       3205.99        72.53 o                         
   4   1  12       1806.70       1818.43        41.62 o                         
   5   1  12          2.15         -0.24        18.68 o                         
   6   1  12        915.28        974.87        53.16 o                         
   7   1  12       1665.34       1659.02        44.51 o                         
   8   1  12         84.74         81.03        21.25 o                         
   9   1  12         66.09         89.12        22.19 o                         
  10   1  12        256.69        301.87        37.71 o                         
  11   1  12        398.85        462.08        44.07 o                         
  12   1  12        284.25        325.83        44.50 o                         
 -14   2  12          7.76        -68.97        70.87 o                         
 -13   2  12          3.13         21.81        42.14 o                         
 -12   2  12          8.22         11.76        35.05 o                         
 -11   2  12        317.02        286.69        43.79 o                         
 -10   2  12         47.88         59.14        24.91 o                         
  -9   2  12        309.80        309.51        27.58 o                         
  -8   2  12         44.70         65.05        23.05 o                         
  -7   2  12       1429.09       1347.74        43.15 o                         
  -6   2  12        354.53        332.05        27.28 o                         
  -5   2  12        190.01        198.94        23.58 o                         
  -4   2  12        763.55        781.91        31.67 o                         
  -3   2  12         29.47         21.29        18.10 o                         
  -2   2  12       1020.16        999.77        32.24 o                         
  -1   2  12        401.49        419.97        22.99 o                         
   0   2  12         59.40         69.65        18.20 o                         
   1   2  12        360.93        350.81        23.39 o                         
   2   2  12         12.57         -2.24        16.85 o                         
   3   2  12          1.30         13.82        17.24 o                         
   4   2  12        927.08        850.27        31.64 o                         
   5   2  12        151.58        139.58        23.57 o                         
   6   2  12       1100.27       1191.41        41.18 o                         
   7   2  12        154.51        146.53        25.20 o                         
   8   2  12          0.49        -23.04        23.04 o                         
   9   2  12        149.60        185.70        28.77 o                         
  10   2  12          0.47        -12.41        39.28 o                         
  11   2  12         66.19         54.24        53.81 o                         
  12   2  12        200.64        106.43        47.85 o                         
 -13   3  12         95.68        100.05        47.17 o                         
 -12   3  12        188.57        126.87        44.87 o                         
 -11   3  12        863.82        812.27        53.56 o                         
 -10   3  12        314.56        378.14        33.15 o                         
  -9   3  12         86.22         80.69        27.31 o                         
  -8   3  12        356.05        338.96        29.99 o                         
  -7   3  12        187.07        232.72        23.53 o                         
  -6   3  12         54.38        101.08        20.53 o                         
  -5   3  12       1951.52       1976.68        71.39 o                         
  -4   3  12        534.98        510.67        27.73 o                         
  -3   3  12        198.99        184.59        21.31 o                         
  -2   3  12        627.49        576.50        27.20 o                         
  -1   3  12        607.77        540.72        24.92 o                         
   0   3  12        437.01        503.97        25.74 o                         
   1   3  12         87.81         76.42        19.82 o                         
   2   3  12       1145.56       1261.52        39.09 o                         
   3   3  12        220.91        262.93        42.73 o                         
   4   3  12        501.03        534.50        31.09 o                         
   5   3  12        252.85        241.06        48.63 o                         
   6   3  12       1167.55       1040.20        42.47 o                         
   7   3  12        634.03        649.56        38.45 o                         
   8   3  12         17.53         29.29        38.93 o                         
   9   3  12         86.55         49.80        38.48 o                         
  10   3  12         77.83         73.63        41.65 o                         
  11   3  12        219.12        230.04        47.23 o                         
 -12   4  12          3.22         57.32        47.95 o                         
 -11   4  12         95.81        163.21        41.72 o                         
 -10   4  12        450.03        494.78        45.63 o                         
  -9   4  12        597.85        582.40        43.70 o                         
  -8   4  12          2.60        -18.78        42.57 o                         
  -7   4  12       1412.82       1450.53        45.37 o                         
  -6   4  12       1890.60       2093.74        51.37 o                         
  -5   4  12        348.14        394.99        22.09 o                         
  -4   4  12        212.61        246.38        22.72 o                         
  -3   4  12       1141.56       1124.54        33.22 o                         
  -2   4  12        755.57        722.74        45.51 o                         
  -1   4  12       2683.27       2545.24        58.81 o                         
   0   4  12         10.36         21.36        17.72 o                         
   1   4  12        302.30        301.50        23.34 o                         
   2   4  12       3260.22       3234.08        59.22 o                         
   3   4  12       1473.99       1484.20        44.82 o                         
   4   4  12         27.78         37.27        23.94 o                         
   5   4  12          6.04        -20.39        23.85 o                         
   6   4  12         19.89          7.07        24.18 o                         
   7   4  12        419.78        354.86        34.37 o                         
   8   4  12        208.79        220.02        39.62 o                         
   9   4  12        116.48         76.01        42.05 o                         
  10   4  12        618.21        655.40        71.16 o                         
 -10   5  12        979.41        997.90        68.81 o                         
  -9   5  12          0.97         52.39        33.15 o                         
  -8   5  12         60.09        136.19        36.95 o                         
  -7   5  12        525.85        509.43        36.99 o                         
  -6   5  12          0.90         47.60        41.32 o                         
  -5   5  12       1108.50       1149.10        69.78 o                         
  -4   5  12         16.61         -4.88        32.28 o                         
  -3   5  12          3.39         12.91        36.35 o                         
  -2   5  12       1426.25       1465.31        72.73 o                         
  -1   5  12         72.33         68.34        20.43 o                         
   0   5  12        633.45        597.45        38.86 o                         
   1   5  12       1016.57        978.82        35.24 o                         
   2   5  12         18.40         17.03        33.30 o                         
   3   5  12       1844.61       1832.89        52.05 o                         
   4   5  12          3.49         39.24        26.62 o                         
   5   5  12        216.73        246.50        29.47 o                         
   6   5  12       1017.50       1094.54        86.12 o                         
   7   5  12        288.49        399.50        45.60 o                         
   8   5  12        551.17        485.42       126.63 o                         
   9   5  12         19.09         44.40        54.45 o                         
  -8   6  12        108.17         90.84        73.70 o                         
  -7   6  12        149.74         84.48        47.69 o                         
  -6   6  12        391.32        356.61        46.71 o                         
  -5   6  12          2.71        -14.38        35.79 o                         
  -4   6  12        156.02        185.55        40.19 o                         
  -3   6  12        401.49        402.18        43.17 o                         
  -2   6  12        404.24        438.37        43.68 o                         
  -1   6  12        620.21        608.69        61.33 o                         
   0   6  12         43.48         82.70        46.96 o                         
   1   6  12        421.06        342.68        35.46 o                         
   2   6  12         17.77         15.13        29.54 o                         
   3   6  12        106.09         45.91        42.85 o                         
   4   6  12        336.40        316.61        38.37 o                         
   5   6  12          5.24        -18.38        32.12 o                         
   6   6  12        267.20        251.47        39.21 o                         
   7   6  12         70.82         74.97        36.89 o                         
  -5   7  12         40.99        -59.01        59.01 o                         
  -4   7  12         36.28          1.44        44.53 o                         
  -3   7  12        498.86        523.10        55.57 o                         
  -2   7  12          4.23        -38.50        47.67 o                         
  -1   7  12         14.33        -38.47        61.64 o                         
   0   7  12        132.04        156.52        44.89 o                         
   1   7  12         12.05        -17.31        74.33 o                         
   2   7  12        376.35        260.49        50.06 o                         
   3   7  12        151.09        105.84        45.62 o                         
 -14   1  13        346.30        290.67       122.38 o                         
 -13   1  13         62.87         24.92        63.15 o                         
 -12   1  13         27.20          0.29        37.44 o                         
 -11   1  13        363.60        476.13        57.73 o                         
 -10   1  13          9.28        -12.05        27.77 o                         
  -9   1  13        421.01        480.55        32.77 o                         
  -8   1  13        281.13        238.05        26.29 o                         
  -7   1  13         71.26         80.05        23.65 o                         
  -6   1  13       3283.99       3234.36        58.78 o                         
  -5   1  13        825.90        750.38        36.25 o                         
  -4   1  13        106.70        107.55        15.39 o                         
  -3   1  13       2814.28       2651.77        45.02 o                         
  -2   1  13        321.65        252.51        17.21 o                         
  -1   1  13        678.24        723.42        27.26 o                         
   0   1  13        613.54        571.52        22.77 o                         
   1   1  13        398.83        318.78        20.25 o                         
   2   1  13       2762.12       2861.43        49.96 o                         
   3   1  13       1565.96       1627.15        40.69 o                         
   4   1  13         18.99         15.23        19.41 o                         
   5   1  13       1740.77       1657.45        50.43 o                         
   6   1  13       2386.64       2282.39        50.40 o                         
   7   1  13        182.08        192.24        25.77 o                         
   8   1  13         15.45         -7.80        20.11 o                         
   9   1  13        170.66        129.01        24.03 o                         
  10   1  13         76.70         85.41        37.49 o                         
  11   1  13        783.75        740.13        50.17 o                         
  12   1  13          1.74        -14.33        41.67 o                         
 -13   2  13        202.49        207.86        51.79 o                         
 -12   2  13         73.87         34.38        36.70 o                         
 -11   2  13         22.15         65.45        34.17 o                         
 -10   2  13       2405.03       2527.53       111.43 o                         
  -9   2  13       2023.61       2118.27        56.72 o                         
  -8   2  13          2.59          1.64        23.79 o                         
  -7   2  13       3019.06       2907.83        73.05 o                         
  -6   2  13        274.11        238.10        25.17 o                         
  -5   2  13        533.05        622.85        31.47 o                         
  -4   2  13          8.52         -4.90        19.54 o                         
  -3   2  13         56.59         10.43        19.03 o                         
  -2   2  13       5467.65       5264.93       123.52 o                         
  -1   2  13       9407.35       8767.14       213.22 o                         
   0   2  13        209.93        232.72        22.22 o                         
   1   2  13       1499.38       1482.77        40.56 o                         
   2   2  13       3464.95       3212.47        54.31 o                         
   3   2  13        917.23        955.94        56.99 o                         
   4   2  13        155.70        181.58        22.63 o                         
   5   2  13         34.65         38.31        21.45 o                         
   6   2  13        194.38        212.33        25.81 o                         
   7   2  13       2395.45       2454.11        55.81 o                         
   8   2  13          2.64        -31.63        35.26 o                         
   9   2  13        313.60        311.81        40.35 o                         
  10   2  13        927.32       1044.57        61.57 o                         
  11   2  13          5.46         -2.65        44.88 o                         
 -13   3  13         44.62         14.59       156.04 o                         
 -12   3  13         21.85         37.65        36.45 o                         
 -11   3  13       1289.46       1175.66        60.53 o                         
 -10   3  13        291.58        295.42        29.55 o                         
  -9   3  13       1049.89       1136.53        45.32 o                         
  -8   3  13        307.50        273.49        26.38 o                         
  -7   3  13         58.84         73.97        25.26 o                         
  -6   3  13       1383.59       1377.70        60.46 o                         
  -5   3  13        781.09        840.57        38.86 o                         
  -4   3  13        230.21        221.09        24.51 o                         
  -3   3  13       2105.86       2093.95        56.36 o                         
  -2   3  13       2328.74       2188.04        50.70 o                         
  -1   3  13       1938.38       1814.89        43.02 o                         
   0   3  13          9.62         31.21        19.02 o                         
   1   3  13       1359.40       1257.03        73.17 o                         
   2   3  13        785.53        786.93        36.96 o                         
   3   3  13       2744.65       2694.51        67.97 o                         
   4   3  13        264.11        262.92        27.80 o                         
   5   3  13       1135.09       1217.60        44.02 o                         
   6   3  13        969.46       1116.44        44.22 o                         
   7   3  13        154.54        184.18        36.09 o                         
   8   3  13        330.98        356.05        36.38 o                         
   9   3  13        304.68        296.15        36.13 o                         
  10   3  13          2.11        -40.00        40.00 o                         
  11   3  13       1008.25       1068.77        96.50 o                         
 -11   4  13        353.76        371.41        47.93 o                         
 -10   4  13         97.66         35.12        37.75 o                         
  -9   4  13          9.82         44.92        34.86 o                         
  -8   4  13        407.46        394.05        28.87 o                         
  -7   4  13        259.44        271.54        24.93 o                         
  -6   4  13        600.00        706.27        37.91 o                         
  -5   4  13       1163.86       1045.32        37.83 o                         
  -4   4  13        595.09        589.87        47.03 o                         
  -3   4  13        644.75        662.06        30.72 o                         
  -2   4  13         69.66         45.76        28.57 o                         
  -1   4  13        143.41        174.02        20.57 o                         
   0   4  13       1870.16       1808.04        44.34 o                         
   1   4  13        235.33        238.96        24.53 o                         
   2   4  13        291.91        326.56        33.32 o                         
   3   4  13        326.22        278.15        28.03 o                         
   4   4  13         16.92         28.68        24.53 o                         
   5   4  13        589.65        651.96        51.88 o                         
   6   4  13         29.07         14.13        27.92 o                         
   7   4  13        380.11        389.26        32.73 o                         
   8   4  13        510.59        563.00        49.49 o                         
   9   4  13          1.59         38.22        40.26 o                         
  10   4  13         23.09        146.45        59.36 o                         
 -10   5  13         21.97         37.71        47.31 o                         
  -9   5  13         23.41         61.16        36.46 o                         
  -8   5  13          0.47         39.35        32.36 o                         
  -7   5  13        516.58        472.33        55.01 o                         
  -6   5  13        228.79        222.11        72.99 o                         
  -5   5  13          5.07         -4.82        38.68 o                         
  -4   5  13        500.18        501.95        43.01 o                         
  -3   5  13        374.98        404.38        64.88 o                         
  -2   5  13        125.66        140.89        31.21 o                         
  -1   5  13        111.46         71.01        22.98 o                         
   0   5  13          4.11        -20.04        20.04 o                         
   1   5  13         78.86         85.03        23.03 o                         
   2   5  13        774.02        784.55        35.06 o                         
   3   5  13         98.14         69.92        27.37 o                         
   4   5  13        696.47        662.93        42.96 o                         
   5   5  13        291.23        324.59        34.20 o                         
   6   5  13         70.93         78.88        33.11 o                         
   7   5  13          1.51        -11.98        36.65 o                         
   8   5  13         58.78         13.48        49.47 o                         
  -8   6  13        114.13        148.05        51.51 o                         
  -7   6  13        493.12        577.65        60.01 o                         
  -6   6  13          0.38         11.25        43.50 o                         
  -5   6  13          7.65        -32.32        68.63 o                         
  -4   6  13          1.50         -6.41        45.04 o                         
  -3   6  13        120.24        130.55        41.70 o                         
  -2   6  13        437.67        460.85        45.54 o                         
  -1   6  13         24.59         42.30        39.82 o                         
   0   6  13         84.71         31.45        48.76 o                         
   1   6  13        330.06        355.43        57.16 o                         
   2   6  13        119.78        136.95        38.46 o                         
   3   6  13          4.80        -14.41        43.45 o                         
   4   6  13          7.60         28.00        32.77 o                         
   5   6  13          1.48         -4.54        33.97 o                         
   6   6  13        128.75         88.44        42.38 o                         
  -3   7  13        351.63        223.82        52.64 o                         
  -2   7  13        122.87         98.58        47.72 o                         
  -1   7  13         51.38         44.95        45.38 o                         
   0   7  13          1.13        -44.02        44.02 o                         
   1   7  13         53.95         79.03        44.99 o                         
 -13   0  14         91.61        189.64        95.98 o                         
 -12   0  14         24.16        124.00        86.23 o                         
 -11   0  14       2121.96       2338.00       147.19 o                         
 -10   0  14       1504.25       1610.23        73.96 o                         
  -9   0  14         29.01         61.04        75.70 o                         
  -8   0  14        654.46        581.25        36.57 o                         
  -7   0  14       3034.57       2957.56        81.29 o                         
  -6   0  14       1235.67       1264.16       114.27 o                         
  -5   0  14       2453.51       2590.17        71.31 o                         
  -4   0  14        721.34        644.74        37.10 o                         
  -3   0  14       2375.52       2454.54        67.10 o                         
  -2   0  14       8210.55       7732.71       154.38 o                         
  -1   0  14         20.50         22.68        23.50 o                         
   0   0  14          2.20          0.58        22.55 o                         
   1   0  14       6318.39       5884.14       125.73 o                         
   2   0  14          2.25         29.02        27.06 o                         
   3   0  14       2901.82       3161.20        88.92 o                         
   4   0  14        900.89        842.33        42.29 o                         
   5   0  14         75.47         90.26        27.76 o                         
   6   0  14       4473.08       4560.10        98.55 o                         
   7   0  14        383.33        411.91        37.91 o                         
   8   0  14         92.72         37.43        32.02 o                         
   9   0  14       1256.23       1179.99        94.91 o                         
  10   0  14        754.32        688.54        66.85 o                         
  11   0  14        459.37        473.22        66.79 o                         
 -13   1  14          2.32         55.70        66.88 o                         
 -12   1  14         54.72         74.04        56.34 o                         
 -11   1  14        143.63        133.58        53.48 o                         
 -10   1  14         41.88         99.80        27.14 o                         
  -9   1  14        434.82        487.47        34.02 o                         
  -8   1  14        333.73        344.57        29.57 o                         
  -7   1  14       1574.77       1614.69        46.65 o                         
  -6   1  14       3100.14       3045.19        63.31 o                         
  -5   1  14        198.97        215.74        33.26 o                         
  -4   1  14        131.36        138.61        17.47 o                         
  -3   1  14       4443.01       4098.02        61.88 o                         
  -2   1  14        312.03        351.58        19.91 o                         
  -1   1  14       2888.85       2716.61        53.32 o                         
   0   1  14        314.69        263.33        19.41 o                         
   1   1  14        152.32        188.25        20.23 o                         
   2   1  14       5695.33       5589.21        80.99 o                         
   3   1  14        111.36        115.99        20.64 o                         
   4   1  14        100.88         84.01        22.20 o                         
   5   1  14       2950.21       2886.94        56.59 o                         
   6   1  14         16.01         28.08        22.34 o                         
   7   1  14       1232.12       1291.92        43.76 o                         
   8   1  14         18.57         23.02        21.55 o                         
   9   1  14          3.07          4.37        25.95 o                         
  10   1  14        809.75        787.62        59.51 o                         
  11   1  14        106.61        123.35        40.03 o                         
 -13   2  14         87.92         96.97        46.83 o                         
 -12   2  14        279.82        306.58        47.88 o                         
 -11   2  14         80.14         45.03        38.46 o                         
 -10   2  14        437.50        446.19        35.68 o                         
  -9   2  14          6.80         22.35        26.25 o                         
  -8   2  14         61.06         36.79        24.85 o                         
  -7   2  14        186.17        210.21        43.94 o                         
  -6   2  14        231.61        244.46        27.03 o                         
  -5   2  14        205.79        192.11        25.29 o                         
  -4   2  14       1001.98        974.70        35.89 o                         
  -3   2  14        219.61        183.03        23.57 o                         
  -2   2  14         17.31          5.92        20.09 o                         
  -1   2  14       1150.34       1203.64        60.46 o                         
   0   2  14        109.22         71.51        21.16 o                         
   1   2  14        206.69        198.14        23.81 o                         
   2   2  14         34.86         64.64        21.76 o                         
   3   2  14        138.48        139.21        24.28 o                         
   4   2  14        316.89        339.75        28.63 o                         
   5   2  14        559.99        603.90        34.73 o                         
   6   2  14        437.67        458.40        34.94 o                         
   7   2  14         91.56         34.13        27.80 o                         
   8   2  14        160.74        126.54        30.53 o                         
   9   2  14         10.29         14.22        29.82 o                         
  10   2  14         44.43         68.85        42.70 o                         
  11   2  14         37.25          6.95        62.28 o                         
 -12   3  14        354.16        347.54        43.16 o                         
 -11   3  14          1.68         25.30        34.11 o                         
 -10   3  14         11.75         20.98        26.23 o                         
  -9   3  14         64.22         67.92        28.12 o                         
  -8   3  14        456.12        534.17        34.93 o                         
  -7   3  14        421.77        504.31        33.21 o                         
  -6   3  14         70.06         88.37        23.92 o                         
  -5   3  14        291.87        240.97        25.79 o                         
  -4   3  14       1390.96       1295.45        41.02 o                         
  -3   3  14          8.81        -19.87        19.87 o                         
  -2   3  14         48.33         15.54        19.58 o                         
  -1   3  14        986.05        824.12        32.31 o                         
   0   3  14       1509.12       1463.83        66.61 o                         
   1   3  14       1308.77       1246.57        39.64 o                         
   2   3  14        962.17        925.58        37.19 o                         
   3   3  14          4.47         -9.40        21.55 o                         
   4   3  14        873.33        805.21        38.14 o                         
   5   3  14        235.02        264.36        30.88 o                         
   6   3  14        198.86        196.33        30.61 o                         
   7   3  14         31.27         42.19        28.45 o                         
   8   3  14          4.26         -8.47        35.99 o                         
   9   3  14        238.43        251.30        45.74 o                         
  10   3  14         42.62         90.69        46.12 o                         
 -11   4  14        564.57        591.78        44.57 o                         
 -10   4  14        218.52        317.43        36.24 o                         
  -9   4  14         46.30          3.91        35.55 o                         
  -8   4  14        574.95        580.88        36.88 o                         
  -7   4  14        699.56        780.60        57.13 o                         
  -6   4  14       1461.15       1407.62        50.78 o                         
  -5   4  14        175.98        188.84        25.64 o                         
  -4   4  14        206.05        179.05        22.99 o                         
  -3   4  14       1343.38       1344.86        39.73 o                         
  -2   4  14       2746.09       2666.57        61.76 o                         
  -1   4  14         24.03         16.39        19.67 o                         
   0   4  14        165.00        198.49        23.65 o                         
   1   4  14        415.09        430.15        48.51 o                         
   2   4  14         22.74         41.90        22.90 o                         
   3   4  14        395.93        416.65        30.53 o                         
   4   4  14         97.16        146.22        38.65 o                         
   5   4  14        594.58        672.69        39.55 o                         
   6   4  14        905.35        897.99        44.36 o                         
   7   4  14          5.77         -1.24        26.91 o                         
   8   4  14        198.41        245.21        43.41 o                         
   9   4  14         97.36         72.15        43.69 o                         
  -9   5  14         11.29        -19.86        29.41 o                         
  -8   5  14        204.43        174.48        51.52 o                         
  -7   5  14        547.01        499.49        56.89 o                         
  -6   5  14        312.90        414.43        78.74 o                         
  -5   5  14         73.46         70.66        34.78 o                         
  -4   5  14        323.17        363.06        40.93 o                         
  -3   5  14        705.16        794.94        52.46 o                         
  -2   5  14        225.60        204.33        35.74 o                         
  -1   5  14         61.13        106.47        29.24 o                         
   0   5  14        458.70        437.21        28.59 o                         
   1   5  14        247.72        241.83        37.79 o                         
   2   5  14        911.85        975.61        41.18 o                         
   3   5  14        144.53        115.71        44.69 o                         
   4   5  14          6.22        -14.60        30.63 o                         
   5   5  14        622.06        703.06        41.33 o                         
   6   5  14          0.11         21.65        31.95 o                         
   7   5  14        304.41        270.26        47.10 o                         
  -7   6  14        274.11        270.10        53.84 o                         
  -6   6  14         33.91         69.94        47.41 o                         
  -5   6  14         23.75         71.39        60.05 o                         
  -4   6  14        790.43        799.31        60.83 o                         
  -3   6  14          4.50          8.43        41.23 o                         
  -2   6  14        157.06        194.57        40.23 o                         
  -1   6  14         55.25         17.92        35.26 o                         
   0   6  14        121.15        128.70        65.10 o                         
   1   6  14        431.36        416.88        59.98 o                         
   2   6  14         14.12        -31.24        37.72 o                         
   3   6  14        279.26        243.94        40.94 o                         
   4   6  14        132.38        131.23        40.57 o                         
   5   6  14         31.00         42.05        39.11 o                         
 -13   1  15         13.30         51.80        64.39 o                         
 -12   1  15        179.65        224.10        64.10 o                         
 -11   1  15         77.51         97.38       105.99 o                         
 -10   1  15        744.03        799.07        40.45 o                         
  -9   1  15          3.60         19.73        43.22 o                         
  -8   1  15        270.24        264.50        28.77 o                         
  -7   1  15       2255.09       2208.64        54.95 o                         
  -6   1  15        123.41        101.69        23.91 o                         
  -5   1  15        167.46         97.22        25.22 o                         
  -4   1  15        742.67        703.06        44.60 o                         
  -3   1  15         12.17         34.77        21.13 o                         
  -2   1  15       3653.96       3601.46        57.20 o                         
  -1   1  15          6.35        -16.61        16.61 o                         
   0   1  15        325.19        345.51        27.37 o                         
   1   1  15       2025.50       1939.11        50.02 o                         
   2   1  15        829.52        834.15        33.44 o                         
   3   1  15        150.33        140.25        21.66 o                         
   4   1  15        978.88        910.07        34.22 o                         
   5   1  15        251.57        243.98        34.72 o                         
   6   1  15       1244.48       1241.88        41.85 o                         
   7   1  15        264.18        301.07        29.82 o                         
   8   1  15          1.76         20.79        22.37 o                         
   9   1  15        204.78        239.24        51.47 o                         
  10   1  15         71.45         79.67        45.20 o                         
  11   1  15         26.85        -45.19        45.32 o                         
 -12   2  15        624.01        579.70        53.76 o                         
 -11   2  15       1014.15       1074.36        58.79 o                         
 -10   2  15         55.66         58.35        28.14 o                         
  -9   2  15        283.82        275.02        42.05 o                         
  -8   2  15        322.38        324.22        31.56 o                         
  -7   2  15         17.64         57.38        26.85 o                         
  -6   2  15       2842.52       3094.27        65.47 o                         
  -5   2  15         63.81         26.82        22.53 o                         
  -4   2  15         10.74        -11.54        21.56 o                         
  -3   2  15       3922.32       3824.81        71.21 o                         
  -2   2  15        623.17        565.87        34.06 o                         
  -1   2  15          2.97        -19.54        19.54 o                         
   0   2  15       1858.66       1795.93        46.48 o                         
   1   2  15        295.26        219.63        24.90 o                         
   2   2  15       2045.13       2095.36        51.71 o                         
   3   2  15        141.54        156.22        25.86 o                         
   4   2  15         19.99         40.94        23.70 o                         
   5   2  15       1102.62       1150.14        45.12 o                         
   6   2  15       1718.13       1976.72        63.29 o                         
   7   2  15         13.85         -2.06        28.29 o                         
   8   2  15        563.69        574.17        40.80 o                         
   9   2  15        623.68        650.09        76.28 o                         
  10   2  15        387.31        344.71        52.32 o                         
 -12   3  15        310.63        386.55        51.58 o                         
 -11   3  15         64.82        109.91        70.79 o                         
 -10   3  15        177.39        233.46        49.66 o                         
  -9   3  15        163.53        177.83        33.69 o                         
  -8   3  15         31.14         10.07        26.37 o                         
  -7   3  15       2036.17       2070.40        69.13 o                         
  -6   3  15        177.81        225.18        28.10 o                         
  -5   3  15         22.10          7.99        23.29 o                         
  -4   3  15        357.68        403.87        50.45 o                         
  -3   3  15        200.91        174.07        24.55 o                         
  -2   3  15       1842.01       1740.55        72.47 o                         
  -1   3  15        521.21        438.72        27.51 o                         
   0   3  15         72.72         59.30        22.39 o                         
   1   3  15       2424.47       2383.75        54.67 o                         
   2   3  15        268.75        246.93        32.51 o                         
   3   3  15        178.42        161.66        26.26 o                         
   4   3  15        106.25        136.79        27.45 o                         
   5   3  15        652.85        555.60        37.28 o                         
   6   3  15        867.75        900.58        44.46 o                         
   7   3  15         13.39        -28.84        28.84 o                         
   8   3  15         12.76        -42.99        42.99 o                         
   9   3  15        405.52        407.99        49.76 o                         
  10   3  15        151.31        247.11        49.60 o                         
 -11   4  15        187.72        185.03        48.72 o                         
 -10   4  15          0.54         20.21        38.87 o                         
  -9   4  15        144.51        148.70        31.64 o                         
  -8   4  15        713.24        686.24        38.80 o                         
  -7   4  15         90.39         66.02        27.43 o                         
  -6   4  15        288.08        247.93        29.51 o                         
  -5   4  15        193.52        218.46        27.52 o                         
  -4   4  15        567.99        555.15        31.02 o                         
  -3   4  15       1055.59        991.30        66.04 o                         
  -2   4  15         13.09          5.57        20.97 o                         
  -1   4  15        427.13        392.82        27.21 o                         
   0   4  15         29.35         24.59        22.60 o                         
   1   4  15       1047.99        973.21        38.96 o                         
   2   4  15       1574.56       1501.21        46.88 o                         
   3   4  15         89.08        101.81        33.21 o                         
   4   4  15        644.36        655.35        38.64 o                         
   5   4  15        112.86        161.35        31.95 o                         
   6   4  15        199.02        244.53        37.45 o                         
   7   4  15        319.31        327.76        38.08 o                         
   8   4  15         39.71         58.85        34.84 o                         
  -9   5  15        133.79        117.81        72.68 o                         
  -8   5  15        603.04        655.90        63.70 o                         
  -7   5  15          2.86         90.28        47.34 o                         
  -6   5  15        109.23         63.06        37.94 o                         
  -5   5  15        195.61        258.88        40.82 o                         
  -4   5  15          1.62         23.10        34.75 o                         
  -3   5  15        336.11        391.67        46.29 o                         
  -2   5  15          8.19         -5.74        32.76 o                         
  -1   5  15          4.10        -11.06        20.84 o                         
   0   5  15        911.66        906.82        37.79 o                         
   1   5  15        144.98        119.87        33.01 o                         
   2   5  15         17.47         30.36        26.77 o                         
   3   5  15         37.27         68.30        33.64 o                         
   4   5  15        213.69        255.84        33.16 o                         
   5   5  15        125.90        190.12        37.70 o                         
   6   5  15         16.84         15.74        33.10 o                         
   7   5  15          0.03         17.82        64.33 o                         
  -6   6  15        119.78         86.54        82.21 o                         
  -5   6  15         68.73         21.40        44.89 o                         
  -4   6  15        407.12        462.12        55.38 o                         
  -3   6  15        376.21        485.64        61.79 o                         
  -2   6  15         37.42         20.30        42.61 o                         
  -1   6  15          1.96        -38.40        38.40 o                         
   0   6  15        298.82        411.23        79.04 o                         
   1   6  15         33.98        -11.96        60.96 o                         
   2   6  15         17.01        -32.22        45.34 o                         
   3   6  15          7.01         19.93        42.65 o                         
   4   6  15         42.11         65.04        39.67 o                         
 -13   0  16         26.29         -9.10        92.19 o                         
 -12   0  16       1204.91       1451.28       134.36 o                         
 -11   0  16        600.23        670.66        98.77 o                         
 -10   0  16       1195.48       1313.63        73.64 o                         
  -9   0  16       1314.56       1253.20       109.01 o                         
  -8   0  16        167.43        150.59        42.01 o                         
  -7   0  16       2701.50       2777.98        95.26 o                         
  -6   0  16       1040.67       1117.46        49.94 o                         
  -5   0  16        226.47        179.09        29.90 o                         
  -4   0  16       4266.99       4235.73        99.85 o                         
  -3   0  16       4084.54       3792.28        98.10 o                         
  -2   0  16       1136.10       1155.67        49.02 o                         
  -1   0  16       1493.66       1336.66        52.10 o                         
   0   0  16        866.02        734.91        96.94 o                         
   1   0  16       3930.66       4108.96       100.07 o                         
   2   0  16       2024.94       2001.06        66.88 o                         
   3   0  16        457.21        373.71        33.38 o                         
   4   0  16       1987.11       1917.48        69.43 o                         
   5   0  16       4267.00       4144.78       129.45 o                         
   6   0  16         12.27         13.92        43.51 o                         
   7   0  16          7.25         31.51        31.08 o                         
   8   0  16        480.25        540.91        60.98 o                         
   9   0  16        339.65        419.34        71.88 o                         
  10   0  16        784.20        851.39        74.15 o                         
 -13   1  16         66.75         -3.63        64.38 o                         
 -12   1  16          1.26         -6.22        58.96 o                         
 -11   1  16        584.51        599.25       107.67 o                         
 -10   1  16          2.78        -34.37        34.37 o                         
  -9   1  16         31.63          9.43        26.77 o                         
  -8   1  16        746.90        818.65        39.75 o                         
  -7   1  16        522.70        535.34        33.50 o                         
  -6   1  16        428.97        426.31        37.05 o                         
  -5   1  16       1078.53       1025.85        50.45 o                         
  -4   1  16         13.28          4.70        22.04 o                         
  -3   1  16        585.68        623.60        40.33 o                         
  -2   1  16       1560.98       1700.46        46.17 o                         
  -1   1  16       1148.38       1084.21        38.25 o                         
   0   1  16        669.37        742.62        47.89 o                         
   1   1  16       2325.25       2279.08        46.63 o                         
   2   1  16         24.92          8.18        19.13 o                         
   3   1  16          6.06         -7.51        19.99 o                         
   4   1  16        196.77        187.44        24.41 o                         
   5   1  16         65.07        103.25        22.98 o                         
   6   1  16        279.29        322.06        29.40 o                         
   7   1  16         23.12         -6.69        22.08 o                         
   8   1  16         28.73         45.96        26.90 o                         
   9   1  16        954.97       1033.60        61.39 o                         
  10   1  16         16.63         10.13        42.97 o                         
 -12   2  16        187.42        206.07        61.42 o                         
 -11   2  16        177.30        190.91        42.88 o                         
 -10   2  16        182.56        168.20        31.70 o                         
  -9   2  16         33.50         21.47        31.03 o                         
  -8   2  16         46.61         53.93        27.45 o                         
  -7   2  16         64.23         44.64        29.85 o                         
  -6   2  16         23.36         35.11        24.85 o                         
  -5   2  16          7.60          9.36        23.65 o                         
  -4   2  16         23.08         -5.85        21.97 o                         
  -3   2  16          5.56         12.53        23.00 o                         
  -2   2  16        522.43        443.93        28.21 o                         
  -1   2  16        487.36        470.84        52.38 o                         
   0   2  16         46.77         38.33        22.20 o                         
   1   2  16        288.22        276.62        26.35 o                         
   2   2  16        246.26        226.60        26.57 o                         
   3   2  16        563.80        639.20        35.15 o                         
   4   2  16        120.95        127.50        26.96 o                         
   5   2  16         17.15        -10.39        25.70 o                         
   6   2  16        188.96        216.65        31.37 o                         
   7   2  16          4.28          5.31        30.02 o                         
   8   2  16         82.40         78.92        32.97 o                         
   9   2  16          0.83        -14.00        40.95 o                         
  10   2  16         59.30         62.97        56.88 o                         
 -11   3  16        233.78        308.04        46.82 o                         
 -10   3  16        345.54        364.88        35.61 o                         
  -9   3  16        508.15        584.93        39.50 o                         
  -8   3  16        343.59        348.63        34.33 o                         
  -7   3  16         46.25          7.63        34.87 o                         
  -6   3  16        142.15        105.93        26.91 o                         
  -5   3  16         13.82         31.02        24.76 o                         
  -4   3  16        716.12        707.67        43.58 o                         
  -3   3  16        203.47        286.96        32.79 o                         
  -2   3  16          3.35         -4.72        21.78 o                         
  -1   3  16        450.86        470.64        56.37 o                         
   0   3  16       1480.69       1499.56        44.78 o                         
   1   3  16        125.51         96.82        28.07 o                         
   2   3  16         34.09         55.80        27.08 o                         
   3   3  16         57.71         17.82        25.52 o                         
   4   3  16         18.10         61.13        27.41 o                         
   5   3  16        178.52        210.92        34.08 o                         
   6   3  16         28.88        -26.99        28.88 o                         
   7   3  16        146.92        192.43        35.19 o                         
   8   3  16         50.78         71.44        37.82 o                         
   9   3  16        262.55        349.43        51.13 o                         
 -10   4  16         46.36         65.27        39.53 o                         
  -9   4  16        463.39        471.53        38.76 o                         
  -8   4  16          3.07          7.65        28.65 o                         
  -7   4  16        348.44        391.56        34.47 o                         
  -6   4  16         23.04         32.35        26.00 o                         
  -5   4  16        118.55        151.88        27.56 o                         
  -4   4  16       1322.92       1417.68        44.99 o                         
  -3   4  16        604.57        643.18        33.05 o                         
  -2   4  16        128.91         71.73        23.41 o                         
  -1   4  16         23.93        -21.82        22.98 o                         
   0   4  16        682.10        622.51        34.28 o                         
   1   4  16        415.65        443.74        39.12 o                         
   2   4  16        201.44        233.54        33.81 o                         
   3   4  16         30.37         49.60        27.48 o                         
   4   4  16        552.68        568.50        37.90 o                         
   5   4  16        808.14        793.37        44.09 o                         
   6   4  16         49.51         30.90        32.21 o                         
   7   4  16          4.41         27.29        34.53 o                         
   8   4  16        214.66        194.21        38.64 o                         
  -8   5  16        338.82        390.29        67.17 o                         
  -7   5  16        446.92        559.53        50.53 o                         
  -6   5  16        158.13        167.21        54.27 o                         
  -5   5  16        167.70        204.77        40.54 o                         
  -4   5  16        230.84        284.63        41.51 o                         
  -3   5  16        351.57        356.64        43.19 o                         
  -2   5  16        112.13        137.82        37.66 o                         
  -1   5  16        161.73        134.09        38.16 o                         
   0   5  16        458.27        499.58        33.68 o                         
   1   5  16        637.00        676.02        36.89 o                         
   2   5  16        266.59        265.70        36.45 o                         
   3   5  16         22.22         28.24        28.99 o                         
   4   5  16        209.11        258.30        34.25 o                         
   5   5  16         27.41        -30.38        30.38 o                         
   6   5  16        324.14        418.79        41.51 o                         
  -5   6  16        193.08        222.20        54.47 o                         
  -4   6  16          2.77         55.31        46.04 o                         
  -3   6  16        181.27        138.80        47.76 o                         
  -2   6  16        278.44        285.65        50.79 o                         
  -1   6  16          4.01        -49.29        49.29 o                         
   0   6  16        263.83        296.94        77.24 o                         
   1   6  16          1.46        -20.97        66.08 o                         
   2   6  16        201.65        324.22        80.48 o                         
   3   6  16        212.61        284.48        49.08 o                         
 -12   1  17        243.44        215.78       131.78 o                         
 -11   1  17        385.00        450.53        65.51 o                         
 -10   1  17         14.32          7.39        33.86 o                         
  -9   1  17         70.13         71.45        34.79 o                         
  -8   1  17        517.03        563.89        40.19 o                         
  -7   1  17          8.58         18.55        24.55 o                         
  -6   1  17         73.36        128.52        36.33 o                         
  -5   1  17        186.62        148.94        25.78 o                         
  -4   1  17        439.95        507.97        31.43 o                         
  -3   1  17       1137.63       1147.86        58.24 o                         
  -2   1  17         18.99         68.87        22.67 o                         
  -1   1  17         61.25         27.93        28.48 o                         
   0   1  17       2108.60       2124.36        52.29 o                         
   1   1  17         13.86         22.53        22.22 o                         
   2   1  17         12.77         -6.75        27.89 o                         
   3   1  17        102.40         93.07        25.45 o                         
   4   1  17          8.06         45.35        26.23 o                         
   5   1  17        525.24        634.98        43.73 o                         
   6   1  17          5.07          1.85        27.74 o                         
   7   1  17        289.84        286.23        31.33 o                         
   8   1  17        353.92        401.19        34.52 o                         
   9   1  17        104.78         60.99        55.47 o                         
  10   1  17         45.49         80.06        47.07 o                         
 -12   2  17         99.81        187.85        62.55 o                         
 -11   2  17          5.80         31.81        54.45 o                         
 -10   2  17         15.28         11.97        29.52 o                         
  -9   2  17         84.33         90.08        29.54 o                         
  -8   2  17       1619.09       1677.45        54.20 o                         
  -7   2  17        769.00        843.48        40.80 o                         
  -6   2  17         32.04         54.49        26.22 o                         
  -5   2  17       1061.84       1087.75        53.43 o                         
  -4   2  17       2497.84       2511.96        64.69 o                         
  -3   2  17        315.37        310.95        37.09 o                         
  -2   2  17         70.31         41.54        22.52 o                         
  -1   2  17        165.40         82.94        23.60 o                         
   0   2  17        561.62        605.18        36.93 o                         
   1   2  17       2822.14       2811.18        62.45 o                         
   2   2  17          3.45        -17.95        22.45 o                         
   3   2  17        125.44        164.60        28.09 o                         
   4   2  17       2738.39       2768.31        65.82 o                         
   5   2  17         57.52         28.06        27.96 o                         
   6   2  17        287.53        296.42        35.38 o                         
   7   2  17        166.95        187.83        34.45 o                         
   8   2  17         54.79         34.79        34.96 o                         
   9   2  17        570.91        573.79        55.23 o                         
 -11   3  17        281.57        350.28        69.79 o                         
 -10   3  17         16.26        -29.44        36.74 o                         
  -9   3  17        151.81        145.10        32.29 o                         
  -8   3  17        734.64        763.88        41.99 o                         
  -7   3  17        126.31        130.46        29.76 o                         
  -6   3  17         39.18         20.87        27.52 o                         
  -5   3  17       1648.06       1604.43        49.22 o                         
  -4   3  17        678.00        695.63        43.55 o                         
  -3   3  17       1217.14       1149.60        42.06 o                         
  -2   3  17         33.44          2.70        23.28 o                         
  -1   3  17         46.66         56.07        23.50 o                         
   0   3  17       1896.97       1832.36        79.62 o                         
   1   3  17          9.54         22.75        23.96 o                         
   2   3  17        119.58        129.65        34.08 o                         
   3   3  17        712.15        613.71        37.18 o                         
   4   3  17          1.37         13.23        27.42 o                         
   5   3  17       1837.06       1842.37        57.32 o                         
   6   3  17         21.00         43.83        31.20 o                         
   7   3  17         41.80         50.86        32.64 o                         
   8   3  17        371.33        379.96        40.87 o                         
  -9   4  17        398.85        461.83        39.20 o                         
  -8   4  17          2.16         -3.86        36.38 o                         
  -7   4  17         46.96         95.81        29.06 o                         
  -6   4  17        270.44        272.27        32.08 o                         
  -5   4  17        102.46        148.97        28.80 o                         
  -4   4  17        612.19        632.57        35.69 o                         
  -3   4  17          0.53         14.37        23.62 o                         
  -2   4  17        623.39        522.56        34.77 o                         
  -1   4  17        762.65        736.48        44.26 o                         
   0   4  17         94.67         93.99        26.24 o                         
   1   4  17        206.67        176.35        27.98 o                         
   2   4  17         24.28         15.37        41.95 o                         
   3   4  17        396.00        389.67        35.14 o                         
   4   4  17        205.11        217.70        39.15 o                         
   5   4  17          0.64         -8.67        29.87 o                         
   6   4  17         32.25         48.40        32.91 o                         
   7   4  17         25.12         17.71        34.35 o                         
  -7   5  17         10.88        -33.85        37.95 o                         
  -6   5  17        148.61        144.77        42.72 o                         
  -5   5  17        117.23        171.06        41.22 o                         
  -4   5  17        137.86        135.18        40.61 o                         
  -3   5  17         22.24          3.45        36.17 o                         
  -2   5  17         76.83          5.32        36.45 o                         
  -1   5  17        371.91        348.78        50.65 o                         
   0   5  17          7.00         -6.31        29.21 o                         
   1   5  17         11.59         31.17        27.45 o                         
   2   5  17        137.88        117.36        29.78 o                         
   3   5  17         19.06         31.86        30.67 o                         
   4   5  17         29.34         10.65        31.70 o                         
   5   5  17          3.34         25.78        33.38 o                         
  -3   6  17         16.73         23.41        46.85 o                         
  -2   6  17         65.87         16.02        51.76 o                         
  -1   6  17          2.90        -11.30        43.12 o                         
   0   6  17         43.04        -16.47        61.28 o                         
   1   6  17        136.57        139.18        75.36 o                         
 -12   0  18          8.19          0.70        85.90 o                         
 -11   0  18        187.19        338.08        89.71 o                         
 -10   0  18        266.15        276.37        50.39 o                         
  -9   0  18         80.37         36.75        81.76 o                         
  -8   0  18       1926.83       2010.37        90.72 o                         
  -7   0  18         71.87         51.21        42.06 o                         
  -6   0  18        184.67        187.27        44.87 o                         
  -5   0  18        262.24        337.45        62.64 o                         
  -4   0  18        619.39        525.29        67.69 o                         
  -3   0  18       1424.04       1451.83        89.79 o                         
  -2   0  18        104.55         73.97        28.18 o                         
  -1   0  18         32.16         -3.81        27.48 o                         
   0   0  18       2569.42       2705.49       160.96 o                         
   1   0  18        125.74        132.80        32.39 o                         
   2   0  18        380.42        341.35        34.76 o                         
   3   0  18        790.22        907.29        46.77 o                         
   4   0  18       2110.63       2016.84        65.74 o                         
   5   0  18       1362.60       1317.93        59.26 o                         
   6   0  18          0.05        -30.51        30.51 o                         
   7   0  18        518.25        533.50        46.50 o                         
   8   0  18        531.69        639.89        71.35 o                         
   9   0  18        224.57        212.02        88.57 o                         
 -12   1  18        347.65        417.83        90.62 o                         
 -11   1  18        136.80        130.14        56.51 o                         
 -10   1  18        295.35        233.90        45.37 o                         
  -9   1  18        844.82        854.45        79.77 o                         
  -8   1  18          8.73         36.97        33.65 o                         
  -7   1  18        350.23        408.25        46.30 o                         
  -6   1  18        159.19        172.79        27.75 o                         
  -5   1  18        179.21        161.04        27.35 o                         
  -4   1  18       3873.66       3936.08       103.47 o                         
  -3   1  18         16.45          9.43        23.61 o                         
  -2   1  18         43.43          8.13        27.20 o                         
  -1   1  18        404.50        336.34        29.14 o                         
   0   1  18        987.87        901.93        38.53 o                         
   1   1  18        423.54        414.70        30.49 o                         
   2   1  18         39.98         19.77        25.02 o                         
   3   1  18          8.38          7.72        25.49 o                         
   4   1  18        673.79        670.16        42.89 o                         
   5   1  18        702.63        717.36        40.74 o                         
   6   1  18          7.77        -20.35        28.31 o                         
   7   1  18        164.26        124.69        30.07 o                         
   8   1  18        180.09        172.88        31.74 o                         
   9   1  18         36.54         56.74        44.27 o                         
 -11   2  18         20.78        -31.62        91.64 o                         
 -10   2  18         43.67         55.99        38.02 o                         
  -9   2  18         64.71         77.73        30.23 o                         
  -8   2  18        110.37        106.21        37.90 o                         
  -7   2  18          5.79        -26.36        26.36 o                         
  -6   2  18        169.78        200.02        29.81 o                         
  -5   2  18         35.24         42.27        29.37 o                         
  -4   2  18        262.74        249.80        38.70 o                         
  -3   2  18         42.78         11.85        24.35 o                         
  -2   2  18        226.22        197.98        26.80 o                         
  -1   2  18        356.91        350.47        29.32 o                         
   0   2  18        468.13        450.92        32.01 o                         
   1   2  18          2.63         -4.50        24.64 o                         
   2   2  18        428.89        419.72        32.90 o                         
   3   2  18         25.44         39.93        27.03 o                         
   4   2  18        438.20        463.16        36.59 o                         
   5   2  18         80.50         17.03        29.25 o                         
   6   2  18         54.49         48.83        30.61 o                         
   7   2  18        231.32        330.28        38.06 o                         
   8   2  18          2.31        -11.83        33.66 o                         
 -10   3  18        331.68        305.25        57.78 o                         
  -9   3  18         80.08         57.44        31.63 o                         
  -8   3  18         98.29         83.45        30.90 o                         
  -7   3  18         13.99         30.17        28.21 o                         
  -6   3  18          1.45        -29.51        29.51 o                         
  -5   3  18        117.85        109.80        28.01 o                         
  -4   3  18        256.93        284.86        30.45 o                         
  -3   3  18         28.41         19.25        24.95 o                         
  -2   3  18        219.62        241.78        27.91 o                         
  -1   3  18       1024.84        945.51        68.76 o                         
   0   3  18          0.25         -3.02        23.79 o                         
   1   3  18         29.54         27.44        25.22 o                         
   2   3  18          9.62          7.32        30.79 o                         
   3   3  18        112.78        116.14        29.70 o                         
   4   3  18        161.08        180.19        38.28 o                         
   5   3  18         81.85         38.42        30.47 o                         
   6   3  18         10.34         32.08        33.04 o                         
   7   3  18        174.06        190.58        37.87 o                         
   8   3  18         47.97        100.64        36.33 o                         
  -9   4  18        393.13        458.35        47.42 o                         
  -8   4  18        637.81        783.10        44.85 o                         
  -7   4  18          9.28         35.74        30.21 o                         
  -6   4  18        140.87        150.32        31.56 o                         
  -5   4  18        802.72        866.21        41.15 o                         
  -4   4  18          0.19          5.48        28.59 o                         
  -3   4  18        325.27        411.93        44.90 o                         
  -2   4  18        235.02        179.42        33.98 o                         
  -1   4  18        225.22        218.48        29.23 o                         
   0   4  18       1139.43       1169.38        45.26 o                         
   1   4  18         27.65        -11.15        28.51 o                         
   2   4  18         24.81         46.82        30.88 o                         
   3   4  18        580.48        639.55        40.33 o                         
   4   4  18        168.00        238.58        34.58 o                         
   5   4  18        125.61        129.05        34.70 o                         
   6   4  18         34.21         82.44        35.56 o                         
  -6   5  18        133.49        177.98        43.82 o                         
  -5   5  18         33.46         16.35        58.35 o                         
  -4   5  18        561.08        637.06        52.28 o                         
  -3   5  18          6.05        -23.08        37.92 o                         
  -2   5  18          2.04         31.46        38.57 o                         
  -1   5  18        307.15        276.76        44.28 o                         
   0   5  18         41.23         56.72        27.99 o                         
   1   5  18        342.55        352.76        34.48 o                         
   2   5  18         45.50         76.12        31.21 o                         
   3   5  18        253.02        270.98        36.26 o                         
   4   5  18        498.61        529.64        52.90 o                         
 -11   1  19         12.06        -26.51        56.83 o                         
 -10   1  19        118.13        136.36        33.75 o                         
  -9   1  19          4.84         47.14        36.58 o                         
  -8   1  19        182.61        284.20        42.22 o                         
  -7   1  19          0.99         -1.72        33.70 o                         
  -6   1  19          5.04        -17.51        33.08 o                         
  -5   1  19        385.09        441.60        33.42 o                         
  -4   1  19       1187.73       1211.77        45.11 o                         
  -3   1  19          1.85          2.57        24.29 o                         
  -2   1  19        292.33        299.79        29.20 o                         
  -1   1  19         80.18         67.67        25.10 o                         
   0   1  19        421.58        480.42        52.32 o                         
   1   1  19         65.24         56.41        26.26 o                         
   2   1  19         62.63         45.83        25.89 o                         
   3   1  19        378.13        473.74        36.25 o                         
   4   1  19        512.80        556.88        38.31 o                         
   5   1  19         62.01         72.09        36.25 o                         
   6   1  19          0.94         -0.90        26.75 o                         
   7   1  19        382.79        413.78        36.22 o                         
   8   1  19        145.72        103.76        31.11 o                         
 -10   2  19         12.80         -7.56        36.90 o                         
  -9   2  19        877.49        942.36        56.58 o                         
  -8   2  19        293.92        331.62        49.87 o                         
  -7   2  19         65.27         89.82        29.46 o                         
  -6   2  19        708.01        680.41        39.49 o                         
  -5   2  19          6.61         21.05        26.64 o                         
  -4   2  19        382.93        408.77        33.33 o                         
  -3   2  19          1.06        -21.98        24.48 o                         
  -2   2  19        361.88        291.65        30.02 o                         
  -1   2  19       1424.11       1444.61        62.08 o                         
   0   2  19       1171.80       1186.05        44.01 o                         
   1   2  19        102.90         63.76        26.86 o                         
   2   2  19        291.60        334.43        40.92 o                         
   3   2  19        573.30        547.01        37.95 o                         
   4   2  19        162.99        242.17        32.47 o                         
   5   2  19         11.20        -29.21        30.05 o                         
   6   2  19          4.79        -34.41        34.41 o                         
   7   2  19         55.79         46.46        33.64 o                         
   8   2  19        438.98        521.14        57.67 o                         
  -9   3  19        260.42        290.95        36.81 o                         
  -8   3  19        343.68        368.78        36.86 o                         
  -7   3  19         21.55         42.75        32.03 o                         
  -6   3  19         24.56         41.88        28.98 o                         
  -5   3  19        524.58        601.76        37.94 o                         
  -4   3  19        539.28        608.06        37.60 o                         
  -3   3  19        432.05        435.72        38.29 o                         
  -2   3  19        212.05        205.57        32.28 o                         
  -1   3  19       1026.28        959.23        41.67 o                         
   0   3  19        298.77        226.39        30.33 o                         
   1   3  19        317.60        364.78        52.12 o                         
   2   3  19        406.74        376.29        34.84 o                         
   3   3  19        160.42        153.41        30.73 o                         
   4   3  19        653.56        767.22        44.57 o                         
   5   3  19         17.45          6.87        32.48 o                         
   6   3  19         15.15         24.85        33.82 o                         
   7   3  19        438.51        477.27        44.95 o                         
  -8   4  19        116.12        149.65        34.78 o                         
  -7   4  19        227.87        189.19        33.06 o                         
  -6   4  19         13.80         -2.66        28.44 o                         
  -5   4  19        376.41        385.83        35.18 o                         
  -4   4  19         10.55         19.95        27.42 o                         
  -3   4  19         39.95         61.96        27.24 o                         
  -2   4  19        235.42        219.74        30.38 o                         
  -1   4  19         28.42         53.16        28.01 o                         
   0   4  19        150.16        159.16        30.17 o                         
   1   4  19        223.06        270.98        33.59 o                         
   2   4  19         37.59         36.10        31.13 o                         
   3   4  19         91.64        106.57        31.51 o                         
   4   4  19          2.94        -31.30        31.30 o                         
   5   4  19         51.40         50.13        34.45 o                         
  -5   5  19         89.49        153.58        42.36 o                         
  -4   5  19         21.77        -33.17        38.39 o                         
  -3   5  19        105.58        123.18        41.13 o                         
  -2   5  19         22.79         40.59        40.84 o                         
  -1   5  19          1.86        -37.51        37.51 o                         
   0   5  19         31.57         24.55        28.82 o                         
   1   5  19          1.06        -18.48        29.58 o                         
   2   5  19        109.25         78.22        32.49 o                         
 -10   0  20        184.12        323.42       110.40 o                         
  -9   0  20        363.90        387.88        56.15 o                         
  -8   0  20         24.82         64.81        46.64 o                         
  -7   0  20         48.89         75.17        46.14 o                         
  -6   0  20        656.19        652.39        61.88 o                         
  -5   0  20        675.25        814.50        64.56 o                         
  -4   0  20         18.71         52.12        42.95 o                         
  -3   0  20          3.82         22.50        40.03 o                         
  -2   0  20        148.11        190.75        43.80 o                         
  -1   0  20       4635.76       4430.71       429.59 o                         
   0   0  20          2.45         -5.41        38.47 o                         
   1   0  20        104.16        142.15        61.33 o                         
   2   0  20        705.65        703.97        60.74 o                         
   3   0  20         21.87        -53.38        56.46 o                         
   4   0  20        407.38        494.26        56.46 o                         
   5   0  20         10.05          8.71        43.23 o                         
   6   0  20         75.90        131.31        62.10 o                         
   7   0  20       1038.12       1141.12        87.07 o                         
   8   0  20        274.40        242.13        85.42 o                         
 -10   1  20        442.69        482.44        42.81 o                         
  -9   1  20        345.17        344.06        46.38 o                         
  -8   1  20        292.01        248.35        42.73 o                         
  -7   1  20        244.83        218.66        40.67 o                         
  -6   1  20        109.40        132.63        36.99 o                         
  -5   1  20       1956.45       2022.46        82.78 o                         
  -4   1  20        212.67        284.35        43.10 o                         
  -3   1  20        262.55        282.56        31.36 o                         
  -2   1  20        719.01        728.59        75.32 o                         
  -1   1  20         38.34         42.52        25.41 o                         
   0   1  20        380.36        406.48        33.12 o                         
   1   1  20         38.97        -21.25        25.37 o                         
   2   1  20         16.26          8.77        27.02 o                         
   3   1  20       1768.14       1754.02        56.25 o                         
   4   1  20        143.97        135.33        31.36 o                         
   5   1  20         82.14         86.91        31.73 o                         
   6   1  20        385.53        423.71        37.72 o                         
   7   1  20          5.97         13.05        29.94 o                         
 -10   2  20          1.99         32.07        37.87 o                         
  -9   2  20        122.33        197.12        42.34 o                         
  -8   2  20          1.65         69.61        38.02 o                         
  -7   2  20         22.28         58.44        29.62 o                         
  -6   2  20        279.40        261.61        32.30 o                         
  -5   2  20         52.84         58.74        29.59 o                         
  -4   2  20         31.61         23.22        27.60 o                         
  -3   2  20        115.42        122.69        28.72 o                         
  -2   2  20         54.34         44.89        26.35 o                         
  -1   2  20        193.05        151.45        29.14 o                         
   0   2  20          0.42         -8.48        25.24 o                         
   1   2  20         22.65        -25.96        25.96 o                         
   2   2  20         42.46         32.42        27.96 o                         
   3   2  20         25.77         21.86        37.89 o                         
   4   2  20        187.45        127.72        64.46 o                         
   5   2  20          0.14        -55.73        55.73 o                         
   6   2  20        129.35         99.08        40.51 o                         
   7   2  20          1.72         13.32        33.94 o                         
  -9   3  20         65.42        114.40        34.50 o                         
  -8   3  20         77.92        101.85        32.42 o                         
  -7   3  20         38.44         15.79        31.50 o                         
  -6   3  20        647.65        669.06        41.63 o                         
  -5   3  20          2.77        -28.20        28.20 o                         
  -4   3  20         20.10         -4.43        27.47 o                         
  -3   3  20        288.53        256.24        30.95 o                         
  -2   3  20          6.09         -6.52        26.93 o                         
  -1   3  20        189.33        150.29        28.85 o                         
   0   3  20         12.52        -26.36        26.36 o                         
   1   3  20         78.43         67.64        28.77 o                         
   2   3  20        161.52        219.14        32.91 o                         
   3   3  20        271.92        260.93        37.04 o                         
   4   3  20          2.67        -30.73        30.73 o                         
   5   3  20         34.09         52.87        33.78 o                         
   6   3  20          2.13         19.46        35.32 o                         
  -7   4  20         67.50         17.77        32.37 o                         
  -6   4  20        281.89        333.79        57.08 o                         
  -5   4  20        109.20         91.61        41.50 o                         
  -4   4  20        241.35        272.96        32.46 o                         
  -3   4  20          8.07        -27.85        27.85 o                         
  -2   4  20         28.65          5.30        32.56 o                         
  -1   4  20        289.98        361.61        34.85 o                         
   0   4  20         35.70         28.42        29.28 o                         
   1   4  20          2.86        -15.10        29.79 o                         
   2   4  20        157.08        174.32        33.88 o                         
   3   4  20         22.50         40.06        32.93 o                         
   4   4  20         82.65         85.88        35.05 o                         
  -3   5  20        113.46         65.02        53.81 o                         
  -2   5  20        348.27        367.03        54.78 o                         
  -1   5  20         32.53         12.06        47.36 o                         
   0   5  20        187.13        292.37        55.82 o                         
  -9   1  21         88.58        111.11        35.10 o                         
  -8   1  21          1.32         75.39        38.69 o                         
  -7   1  21         36.01         26.38        61.44 o                         
  -6   1  21        448.18        468.94        46.54 o                         
  -5   1  21          9.03        -27.11        35.25 o                         
  -4   1  21          5.25          8.12        37.27 o                         
  -3   1  21         99.12         90.49        34.37 o                         
  -2   1  21          0.03         13.12        32.89 o                         
  -1   1  21        455.94        486.71        46.28 o                         
   0   1  21          8.01        -32.95        32.95 o                         
   1   1  21          6.09         -2.25        26.95 o                         
   2   1  21        274.69        408.77        35.60 o                         
   3   1  21        230.19        183.55        33.38 o                         
   4   1  21        236.51        196.69        33.84 o                         
   5   1  21         72.76         94.52        29.86 o                         
   6   1  21        362.08        407.67        48.88 o                         
  -9   2  21          1.24        -37.69        37.69 o                         
  -8   2  21          1.37         -3.00        38.51 o                         
  -7   2  21         67.01        117.64        39.66 o                         
  -6   2  21         81.17         65.10        54.42 o                         
  -5   2  21       1620.09       1808.94        57.04 o                         
  -4   2  21          0.15        -32.96        45.44 o                         
  -3   2  21          1.28         18.19        27.30 o                         
  -2   2  21        965.02       1003.00        44.28 o                         
  -1   2  21        198.41        181.23        30.47 o                         
   0   2  21         25.77         29.60        28.08 o                         
   1   2  21         78.93         84.44        29.10 o                         
   2   2  21         52.03         11.65        29.23 o                         
   3   2  21        589.67        638.32        42.16 o                         
   4   2  21        114.81         75.65        33.29 o                         
   5   2  21          6.28          1.54        33.37 o                         
   6   2  21        286.81        320.94        40.24 o                         
  -8   3  21         57.40         60.58        32.29 o                         
  -7   3  21          3.84         38.14        31.90 o                         
  -6   3  21        451.26        558.33        77.22 o                         
  -5   3  21        128.14        105.49        32.60 o                         
  -4   3  21        107.45        101.71        30.34 o                         
  -3   3  21        108.95        101.17        29.61 o                         
  -2   3  21         62.65         31.06        28.86 o                         
  -1   3  21        698.30        758.66        65.50 o                         
   0   3  21         46.20         25.07        29.47 o                         
   1   3  21         73.96         48.98        30.76 o                         
   2   3  21        402.80        455.02        43.02 o                         
   3   3  21        257.97        282.02        36.91 o                         
   4   3  21         81.30         45.98        33.96 o                         
   5   3  21          2.07         20.29        34.28 o                         
  -5   4  21        113.90        134.54        32.60 o                         
  -4   4  21         38.01         14.55        30.18 o                         
  -3   4  21        139.84        152.33        32.73 o                         
  -2   4  21         32.70         46.92        30.75 o                         
  -1   4  21         99.59         78.89        31.91 o                         
   0   4  21        148.51        158.19        33.39 o                         
   1   4  21          1.20        -37.69        37.69 o                         
   2   4  21        326.67        299.99        37.48 o                         
  -9   0  22        267.43        384.06        61.84 o                         
  -8   0  22         18.29         -4.76        48.08 o                         
  -7   0  22         15.06         50.68        49.89 o                         
  -6   0  22        520.78        551.56        63.26 o                         
  -5   0  22        351.98        396.23        56.84 o                         
  -4   0  22        106.45         72.79        47.01 o                         
  -3   0  22        450.92        436.56        56.33 o                         
  -2   0  22        790.78        902.95       121.47 o                         
  -1   0  22        571.78        584.70        87.60 o                         
   0   0  22         97.76        147.64        48.81 o                         
   1   0  22        319.07        239.30        50.72 o                         
   2   0  22        300.38        327.01        53.72 o                         
   3   0  22        394.09        447.81        58.53 o                         
   4   0  22          0.99         24.07        47.69 o                         
   5   0  22         71.76         51.93        49.76 o                         
   6   0  22        399.29        507.19       180.90 o                         
  -8   1  22         17.27         26.69        39.68 o                         
  -7   1  22        246.38        209.90        44.83 o                         
  -6   1  22        144.39        183.96        42.93 o                         
  -5   1  22          5.60        -35.20        35.20 o                         
  -4   1  22          5.88         -1.40        35.65 o                         
  -3   1  22         74.47         75.47        35.43 o                         
  -2   1  22        150.26        158.99        37.53 o                         
  -1   1  22         96.83        124.15        37.54 o                         
   0   1  22         28.19         -4.48        34.29 o                         
   1   1  22        172.66        205.05        39.37 o                         
   2   1  22        506.96        444.14        44.47 o                         
   3   1  22          2.14         -4.27        36.84 o                         
   4   1  22          2.01        -30.51        30.51 o                         
   5   1  22         31.63         23.74        34.34 o                         
  -8   2  22         20.07         14.66        40.60 o                         
  -7   2  22         19.35         13.39        73.80 o                         
  -6   2  22         23.61         -0.93        42.33 o                         
  -5   2  22         32.74         -4.39        36.69 o                         
  -4   2  22        120.43         53.20        35.57 o                         
  -3   2  22         23.00         45.00        29.66 o                         
  -2   2  22        108.80        120.94        30.21 o                         
  -1   2  22         60.20         98.97        30.15 o                         
   0   2  22         28.84         51.48        28.80 o                         
   1   2  22         96.97         84.37        30.83 o                         
   2   2  22          1.24         -8.31        30.72 o                         
   3   2  22         31.94         80.23        32.97 o                         
   4   2  22         38.59         12.63        33.35 o                         
   5   2  22          0.77        -18.02        33.54 o                         
  -6   3  22         10.98          9.56        32.51 o                         
  -5   3  22        114.44        136.85        33.70 o                         
  -4   3  22        188.79        141.01        32.55 o                         
  -3   3  22          3.61          8.93        28.41 o                         
  -2   3  22        271.18        278.79        34.35 o                         
  -1   3  22         30.98         10.47        30.23 o                         
   0   3  22         56.87         69.62        31.61 o                         
   1   3  22        498.93        552.14        41.40 o                         
   2   3  22         46.34         64.33        33.27 o                         
   3   3  22         28.74         50.34        49.77 o                         
  -3   4  22         63.26         73.97        34.75 o                         
  -2   4  22        153.16        191.54        37.33 o                         
  -1   4  22         18.55         57.93        35.45 o                         
   0   4  22          0.55         -4.58        34.26 o                         
  -7   1  23         63.21        105.00        43.20 o                         
  -6   1  23         37.57         26.69        41.11 o                         
  -5   1  23         26.91         66.51        39.42 o                         
  -4   1  23         13.62         26.70        38.56 o                         
  -3   1  23        154.97        209.14        40.35 o                         
  -2   1  23        343.24        354.37        43.64 o                         
  -1   1  23         87.46         82.60        37.38 o                         
   0   1  23         82.68         60.05        37.29 o                         
   1   1  23        260.31        294.67        43.59 o                         
   2   1  23          0.18         25.09        37.87 o                         
   3   1  23          3.60         17.55        50.03 o                         
   4   1  23          1.02         12.88        34.67 o                         
  -6   2  23        422.62        562.30        51.85 o                         
  -5   2  23         68.73         89.46        40.31 o                         
  -4   2  23          2.21        -27.89        36.56 o                         
  -3   2  23        548.97        527.09        47.61 o                         
  -2   2  23         69.72        154.41        39.28 o                         
  -1   2  23         40.61         18.82        43.21 o                         
   0   2  23        117.78         96.73        32.17 o                         
   1   2  23         12.48         31.33        34.15 o                         
   2   2  23        565.35        559.98        41.91 o                         
   3   2  23          3.16         12.19        33.36 o                         
  -4   3  23         85.34         31.03        33.16 o                         
  -3   3  23         12.30         11.05        35.71 o                         
  -2   3  23        248.92        268.32        36.40 o                         
  -1   3  23          3.38        -33.39        33.39 o                         
   0   3  23         22.48          9.34        31.73 o                         
   1   3  23        392.08        373.16        69.87 o                         
  -6   0  24          0.67        -37.59        93.74 o                         
  -5   0  24        106.39        136.71        53.72 o                         
  -4   0  24        505.71        461.55        60.14 o                         
  -3   0  24        234.18        166.93        52.36 o                         
  -2   0  24         95.83        114.13        81.33 o                         
  -1   0  24         59.15        142.24        61.75 o                         
   0   0  24         32.17          2.91        72.77 o                         
   1   0  24        412.90        400.24        61.00 o                         
   2   0  24        156.94        229.59        55.69 o                         
   3   0  24         78.13        -46.41        46.41 o                         
  -6   1  24        330.28        334.53        49.31 o                         
  -5   1  24         19.48         53.50        45.48 o                         
  -4   1  24         47.49         31.84        38.54 o                         
  -3   1  24        482.00        549.53        74.67 o                         
  -2   1  24          1.25        -27.81        37.20 o                         
  -1   1  24         26.73         44.93        38.68 o                         
   0   1  24         64.98         34.73        39.42 o                         
   1   1  24         61.56        102.41        40.44 o                         
   2   1  24        157.10        224.43        39.64 o                         
  -4   2  24         18.59         26.01        40.05 o                         
  -3   2  24         77.73         77.18        38.84 o                         
  -2   2  24         73.85         67.51        39.43 o                         
  -1   2  24          2.67        -17.43        37.19 o                         
   0   2  24        365.47        335.00        46.21 o                         
   1   2  24         70.87         74.07        63.21 o                         
  -3   1  25         64.78         46.00        48.04 o                         
  -2   1  25          1.53        -18.25        56.56 o                         
  -1   1  25         51.37         69.82        49.56 o                         
                                                                                
