# Supplementary material for: Crystal structure and Hirshfeld surface analysis of 4,5-di­bromo-2-(4-meth­oxy­phen­yl)-2,3,4,4a,5,6,7,7a-octa­hydro-1H-4,6-ep­oxy-1H-cyclo­penta­[c]pyridin-1-one
Source: Acta Crystallogr E Crystallogr Commun. 2021 Apr 16;77(Pt 5):532–6. doi: 10.1107/S2056989021003273 (PMC8100279; doi:10.1107/S2056989021003273)
Supplement: Supplementary file 3 [file e-77-00532-Isup3.cml]

<?xml version="1.0" ?>
<cml>
<molecule id="m1">
  <atomArray>
    <atom id="a1" elementType="C"
          x2="-3.9600000381469727" y2="0.33003384297110827" />
    <atom id="a2" elementType="C"
          x2="-5.293669379195231" y2="-0.4399830975879322" />
    <atom id="a3" elementType="C"
          x2="-5.293669379195231" y2="-1.9800169787060131" />
    <atom id="a4" elementType="N"
          x2="-3.9600000381469727" y2="-2.7500339192650536" />
    <atom id="a5" elementType="C"
          x2="-2.626330697098714" y2="-1.9800169787060131" />
    <atom id="a6" elementType="C"
          x2="-2.626330697098714" y2="-0.4399830975879322" />
    <atom id="a7" elementType="C"
          x2="-3.959970697098713" y2="1.8700169024120665" />
    <atom id="a8" elementType="C"
          x2="-1.292690697098715" y2="1.8700169024120665" />
    <atom id="a9" elementType="C"
          x2="-1.292690697098715" y2="0.3300169024120674" />
    <atom id="a10" elementType="O"
          x2="-5.5" y2="5.664999961853027" />
    <atom id="a11" elementType="Br"
          x2="-6.833669379195231" y2="-0.439983097587932" />
    <atom id="a12" elementType="Br"
          x2="-4.729970697098713" y2="3.2036960242401022" />
    <atom id="a13" elementType="O"
          x2="-1.8563306970987141" y2="-3.313696100534049" />
    <atom id="a14" elementType="C"
          x2="-3.9600000381469727" y2="-4.290033919265054" />
    <atom id="a15" elementType="C"
          x2="-5.293669379195231" y2="-5.060050859824094" />
    <atom id="a16" elementType="C"
          x2="-5.293669379195231" y2="-6.600084740942175" />
    <atom id="a17" elementType="C"
          x2="-3.9600000381469727" y2="-7.3701016815012155" />
    <atom id="a18" elementType="C"
          x2="-2.626330697098714" y2="-6.600084740942175" />
    <atom id="a19" elementType="C"
          x2="-2.626330697098714" y2="-5.060050859824094" />
    <atom id="a20" elementType="O"
          x2="-3.9600000381469727" y2="-8.910101681501216" />
    <atom id="a21" elementType="C"
          x2="-2.626320916318937" y2="-9.680101681501215" />
  </atomArray>
  <bondArray>
    <bond atomRefs2="a1 a2" order="1" />
    <bond atomRefs2="a2 a3" order="1" />
    <bond atomRefs2="a3 a4" order="1" />
    <bond atomRefs2="a4 a5" order="1" />
    <bond atomRefs2="a5 a6" order="1" />
    <bond atomRefs2="a6 a9" order="1" />
    <bond atomRefs2="a6 a1" order="1" />
    <bond atomRefs2="a1 a7" order="1" />
    <bond atomRefs2="a7 a8" order="1" />
    <bond atomRefs2="a8 a9" order="1" />
    <bond atomRefs2="a2 a10" order="1" />
    <bond atomRefs2="a8 a10" order="1" />
    <bond atomRefs2="a2 a11" order="1" />
    <bond atomRefs2="a7 a12" order="1" />
    <bond atomRefs2="a5 a13" order="2" />
    <bond atomRefs2="a4 a14" order="1" />
    <bond atomRefs2="a14 a15" order="2" />
    <bond atomRefs2="a14 a19" order="1" />
    <bond atomRefs2="a15 a16" order="1" />
    <bond atomRefs2="a16 a17" order="2" />
    <bond atomRefs2="a17 a18" order="1" />
    <bond atomRefs2="a18 a19" order="2" />
    <bond atomRefs2="a17 a20" order="1" />
    <bond atomRefs2="a20 a21" order="1" />
  </bondArray>
</molecule>
</cml>
